# Supplementary material for: Gut microbiota and metabolomic changes across preterm stages: potential associations with bronchopulmonary dysplasia
Source: Microbiol Spectr. 2026 Feb 6;14(3):e02740-25. doi: 10.1128/spectrum.02740-25 (PMC12955448; doi:10.1128/spectrum.02740-25)
Supplement: File S2 — LEfSe LDA scores and raw P-values. [file spectrum.02740-25-s0002.xlsx]

## Sheet: S1-S3
File S2: LEfSe LDA scores and raw p-values
taxonomy	Logarithm	Groups	LDA	p_value
k__Bacteria.p__Deferribacterota	2.9122974372940607	S1	2.7199260392505837	0.0075650938476292595
k__Bacteria.p__Deferribacterota.c__Deferribacteres	2.9122974372940607	S1	2.7199872499967035	0.0075650938476292595
k__Bacteria.p__Deferribacterota.c__Deferribacteres.o__Deferribacterales	2.9122974372940607	S1	2.709480875898698	0.0075650938476292595
k__Bacteria.p__Proteobacteria.c__Gammaproteobacteria.o__Burkholderiales.f__Comamonadaceae	4.670268730061172	S3	4.240244706580107	0.01482182963511424
k__Bacteria.p__Actinobacteriota.c__Actinobacteria.o__Corynebacteriales.f__Mycobacteriaceae	4.662582927970716	S1	4.173569989529614	0.026742357033635422
k__Bacteria.p__Bacteroidota.c__Bacteroidia.o__Bacteroidales.f__Bacteroidaceae	4.5598542642892665	S1	4.36618687997798	0.02551171000170413
k__Bacteria.p__Bacteroidota.c__Bacteroidia.o__Bacteroidales.f__Prevotellaceae	3.7481992928976364	S1	3.417456876418511	0.0075650938476292595
k__Bacteria.p__Bacteroidota.c__Bacteroidia.o__Bacteroidales.f__Williamwhitmaniaceae	3.292508679005667	S1	2.8735100078878175	0.0075650938476292595
k__Bacteria.p__Deferribacterota.c__Deferribacteres.o__Deferribacterales.f__Deferribacteraceae	2.9122974372940607	S1	2.7401185139604993	0.0075650938476292595
k__Bacteria.p__Actinobacteriota.c__Actinobacteria.o__Corynebacteriales.f__Mycobacteriaceae.g__Mycobacterium	4.662582927970716	S1	4.173569989529614	0.026742357033635422
k__Bacteria.p__Bacteroidota.c__Bacteroidia.o__Bacteroidales.f__Bacteroidaceae.g__Bacteroides	4.5598542642892665	S1	4.36619035310038	0.02551171000170413
k__Bacteria.p__Bacteroidota.c__Bacteroidia.o__Bacteroidales.f__Rikenellaceae.g__Alistipes	3.8591238522177647	S2	3.588009623400079	0.022182335329058684
k__Bacteria.p__Firmicutes.c__Clostridia.o__Oscillospirales.f__Ruminococcaceae.g___Eubacterium__siraeum_group	3.123596004577109	S1	3.0339432481188817	0.03076783116008597
k__Bacteria.p__Bacteroidota.c__Bacteroidia.o__Bacteroidales.f__Williamwhitmaniaceae.g__Blvii28_wastewater_sludge_group	3.292508679005667	S1	2.8257377776309296	0.0075650938476292595
k__Bacteria.p__Deferribacterota.c__Deferribacteres.o__Deferribacterales.f__Deferribacteraceae.g__Mucispirillum	2.9122974372940607	S1	2.6942577294364094	0.0075650938476292595

## Sheet: BPD1-NBPD1
File S2: LEfSe LDA scores and raw p-values
taxonomy	Logarithm	Groups	LDA	p_value
k__Bacteria.p__Proteobacteria.c__Alphaproteobacteria	5.443026292224521	BPD1	4.678198234363613	0.04953461343562679
k__Bacteria.p__Firmicutes.c__Negativicutes	4.563505030319434	NBPD1	4.335536830015683	0.04630159491511001
k__Bacteria.p__Proteobacteria.c__Gammaproteobacteria.o__Pseudomonadales	5.367492954355976	BPD1	4.795511212059928	0.04953461343562679
k__Bacteria.p__Proteobacteria.c__Alphaproteobacteria.o__Caulobacterales	5.190939865588943	BPD1	4.686134407709466	0.04953461343562679
k__Bacteria.p__Firmicutes.c__Negativicutes.o__Veillonellales_Selenomonadales	4.563505030319434	NBPD1	4.321966536377019	0.04630159491511001
k__Bacteria.p__Firmicutes.c__Bacilli.o__Staphylococcales	4.129869951588138	BPD1	4.143494037597244	0.03690395361371813
k__Bacteria.p__Proteobacteria.c__Alphaproteobacteria.o__Caulobacterales.f__Caulobacteraceae	5.190939865588943	BPD1	4.633002792098217	0.04953461343562679
k__Bacteria.p__Proteobacteria.c__Gammaproteobacteria.o__Pseudomonadales.f__Pseudomonadaceae	5.065200211645243	BPD1	4.562382412709712	0.04953461343562679
k__Bacteria.p__Firmicutes.c__Negativicutes.o__Veillonellales_Selenomonadales.f__Veillonellaceae	4.563505030319434	NBPD1	4.299993686971354	0.04630159491511001
k__Bacteria.p__Proteobacteria.c__Alphaproteobacteria.o__Caulobacterales.f__Caulobacteraceae.g__Brevundimonas	5.190939865588943	BPD1	4.664178759190541	0.04953461343562679
k__Bacteria.p__Proteobacteria.c__Gammaproteobacteria.o__Pseudomonadales.f__Pseudomonadaceae.g__Pseudomonas	5.065200211645243	BPD1	4.53925800529382	0.04953461343562679
k__Bacteria.p__Firmicutes.c__Negativicutes.o__Veillonellales_Selenomonadales.f__Veillonellaceae.g__Veillonella	4.563505030319434	NBPD1	4.32412979071575	0.04630159491511001
k__Bacteria.p__Proteobacteria.c__Gammaproteobacteria.o__Burkholderiales.f__Burkholderiaceae.g__Ralstonia	4.520906289887315	NBPD1	4.247114483302693	0.04953461343562679
k__Bacteria.p__Proteobacteria.c__Alphaproteobacteria.o__Rhizobiales.f__Xanthobacteraceae.g__Rhodopseudomonas	3.611122457264233	NBPD1	4.1850608840571	0.03690395361371813
