# Supplementary material for: Gut microbiota and metabolomic changes across preterm stages: potential associations with bronchopulmonary dysplasia
Source: Microbiol Spectr. 2026 Feb 6;14(3):e02740-25. doi: 10.1128/spectrum.02740-25 (PMC12955448; doi:10.1128/spectrum.02740-25)
Supplement: File S3 — Different metabolites. [file spectrum.02740-25-s0003.xlsx]

## Sheet: pos.
File S3: different metabolites
Met_ID	m/z	rt(s)	Name	Score	Adduct	KEGG_ID	HMDB	SuperClass	Class	SubClass	A-1	B-1	B-3	B-4	B-5	B-7	B-6	D-4	D-7	C-1	C-2	D-1	D-3	E-2	E-4	E-5	E-9	E-8	F-2	F-4	F-7	F-22	F-12	F-14	F-19	F-20	S12 Mean	S3 Mean	Fold Change	Pvalue	FDR	VIP
M496T221_2_pos	496.339	221.383	1-palmitoyl-sn-glycero-3-phosphocholine	0.995043	[M+H]+		HMDB0010382	Lipids and lipid-like molecules	Glycerophospholipids	Glycerophosphocholines	2.42879e+08	6.04899e+09	1.86348e+09	1.19261e+09	3.60978e+09	3.09897e+09	6.95222e+09	7.19006e+09	1.29269e+09	1.8446e+09	1.2102e+10	5.07863e+09	4.0144e+09	1.41281e+10	2.48046e+10	2.18983e+10	1.44992e+10	1.2986e+10	1.10348e+10	1.52437e+09	9.07775e+09	2.09004e+10	7.48142e+09	1.728e+10	1.55627e+10	5.86959e+09	4.19471e+09	1.3619e+10	0.308004	0.000126225	0.198678	25.6088
M312T215_pos	312.13	215.329	N,n-dimethylguanosine	0.97056	[M+H]+		HMDB0004824				311533	5.56558e+07	7.65775e+06	101948	1.28497e+07	9.7774e+06	2.51778e+07	3.04387e+07	1.58768e+06	1.52133e+06	6.45813e+06	7.84534e+07	2.11605e+07	7.63094e+07	2.88236e+07	1.53953e+08	6.36314e+07	2.30625e+07	4.17149e+07	7.21408e+07	1.09111e+08	8.34289e+07	5.04489e+06	9.28936e+07	9.33106e+07	9.75467e+07	1.93194e+07	7.23825e+07	0.266907	0.000422114	0.287225	1.67948
M623T443_pos	623.19	443.252	N-acetylneuraminic acid dimer	0.828238	[M+Na]+			Organic oxygen compounds	Organooxygen compounds	Carbohydrates and carbohydrate conjugates	1.89802e+06	3.01346e+07	1.06606e+07	3.53766e+06	2.0691e+07	1.55598e+07	3.44116e+06	3.72911e+07	4.33494e+06	2.38545e+07	3.20378e+07	2.38641e+07	2.88753e+07	4.10248e+07	7.22899e+07	2.30288e+07	2.09567e+07	3.40306e+07	7.07503e+07	7.68444e+07	3.18968e+07	4.12427e+07	2.94052e+07	4.69896e+07	2.15681e+07	4.66288e+07	1.81677e+07	4.28197e+07	0.424284	0.000759193	0.287225	1.09918
M221T411_pos	221.019	410.608	4-hydroxycyclophosphamide	0.974051	[M+H-C3H4O]+	C07643	HMDB0013856	Organic nitrogen compounds	Organonitrogen compounds	Nitrogen mustard compounds	1.76936e+06	1.17975e+07	9.21055e+06	569120	1.61437e+08	1.28438e+07	7.48897e+06	9.18156e+07	183882	4.36026e+07	2.95273e+07	6.87498e+07	1.59244e+08	2.59071e+08	1.64884e+08	4.60584e+08	1.09095e+08	8.60416e+07	4.93553e+08	1.07774e+08	7.24694e+06	2.88452e+08	1.77667e+08	1.80638e+08	2.09956e+08	7.23374e+07	4.60184e+07	2.01331e+08	0.228571	0.00145302	0.343699	2.65447
M180T215_pos	180.088	215.319	.beta.-d-glucose	0.998484	[M+NH4-H2O]+	C00221	HMDB0000516	Organic oxygen compounds	Organooxygen compounds	Carbohydrates and carbohydrate conjugates	4.70536e+07	1.12144e+08	1.86221e+07	3.2025e+06	3.25881e+07	2.26998e+07	1.16282e+06	6.86257e+07	1.38258e+07	7.23701e+06	1.70294e+07	1.60135e+08	4.51927e+07	1.55777e+08	6.11364e+07	3.21954e+08	7.99915e+06	4.7148e+07	8.95497e+07	1.49195e+08	2.21208e+08	1.65371e+08	2.7936e+07	1.8967e+08	1.80623e+08	2.00501e+08	4.22707e+07	1.39851e+08	0.302254	0.00190832	0.343699	2.12276
M258T411_pos	258.11	410.527	Glycerophosphocholine	0.991904	[M+H]+	C00670	HMDB0000086	Lipids and lipid-like molecules	Glycerophospholipids	Glycerophosphocholines	1.31847e+08	1.51069e+08	5.65424e+07	1.68492e+07	8.32769e+08	1.74364e+08	4.68598e+08	8.60205e+08	9.32212e+07	1.58231e+08	3.34255e+08	7.21386e+08	9.70237e+08	3.57878e+09	1.86006e+09	3.03069e+09	2.83985e+09	4.03234e+08	5.37328e+09	6.7706e+08	2.28639e+08	2.88475e+09	7.0471e+08	1.75559e+09	8.59274e+08	5.96301e+08	3.82275e+08	1.90709e+09	0.200449	0.00200892	0.343699	8.57861
M468T225_pos	468.308	225.37	1-myristoyl-sn-glycero-3-phosphocholine	0.99272	[M+H]+		HMDB0010379	Lipids and lipid-like molecules	Glycerophospholipids	Glycerophosphocholines	6.41251e+06	6.66798e+07	9.66828e+06	3.42691e+07	2.21563e+07	2.10065e+07	1.05543e+08	1.63657e+07	7.60399e+07	1.04766e+07	2.13542e+08	7.00204e+07	5.00086e+07	3.02603e+08	1.18324e+09	5.24434e+08	1.28427e+09	3.15236e+08	1.21109e+08	9.80324e+06	1.57281e+08	5.26778e+08	9.63005e+07	9.54427e+08	4.92628e+08	6.86768e+07	5.40145e+07	4.64368e+08	0.116318	0.00220201	0.346596	5.07371
M351T367_pos	351.069	366.822	Aflatoxin g1	0.991806	[M+Na]+	C16755	HMDB0030474	Phenylpropanoids and polyketides	Coumarins and derivatives	Furanocoumarins	1.7249e+07	5.16786e+07	4.46865e+06	3.85826e+07	2.87099e+07	8.72235e+06	2.94412e+07	3.81035e+07	1.82482e+06	1.38455e+07	7.5342e+06	6.78141e+07	2.83184e+07	1.59588e+08	6.08407e+07	1.21966e+08	7.12199e+06	2.29704e+07	1.35082e+08	7.36223e+07	1.31894e+07	6.18635e+07	2.0841e+07	1.01493e+08	7.29319e+07	1.32045e+08	2.58687e+07	7.5658e+07	0.341916	0.00318762	0.372	1.48762
M313T461_pos	313.064	461.415	Aflatoxin b1	0.933775	[M+H]+	C06800	HMDB0006552	Phenylpropanoids and polyketides	Coumarins and derivatives	Furanocoumarins	892341	3.57175e+07	7.30472e+06	1.17566e+06	3.45173e+07	7.09354e+06	1.00967e+06	4.93021e+07	1.5176e+07	2.77322e+07	2.60447e+06	3.43771e+07	5.33618e+07	6.92805e+07	1.05598e+08	2.69542e+07	4.42148e+06	2.42459e+07	8.63918e+07	1.29047e+08	1.44251e+07	9.35069e+07	2.40609e+07	7.80846e+07	4.80404e+07	8.32685e+07	2.07896e+07	6.05635e+07	0.343269	0.00320113	0.372	1.33193
M698T478_pos	698.248	477.971	Lewis y tetrasaccharide	0.980773	[M+Na]+			Organic oxygen compounds	Organooxygen compounds	Carbohydrates and carbohydrate conjugates	108376	2.00706e+08	5.47047e+06	2.28719e+08	1.35618e+08	1.70762e+07	8.14791e+06	2.23689e+08	2.10102e+06	1.709e+07	4.94365e+07	3.04073e+07	1.6058e+08	3.63188e+08	2.61495e+08	1.89807e+08	1.01462e+07	9.98871e+07	3.81265e+08	6.35851e+08	2.22891e+07	5.99452e+08	1.05379e+07	2.86403e+08	5.28525e+08	3.26988e+08	8.30116e+07	2.85833e+08	0.290419	0.00477112	0.421896	2.83372
M288T26_pos	288.159	25.7067	Cyproheptadine	0.828995	[M+H]+	C06935	HMDB0014578				1.26094e+07	1.23564e+08	1.52783e+07	1.41221e+06	1.3246e+06	1.42607e+07	1.52321e+06	5.90874e+07	529241	6.13019e+06	3.36475e+06	2.15336e+07	5.28098e+06	2.99808e+08	9.68139e+07	5.65197e+08	280931	5.54995e+07	1.16241e+08	1.24058e+08	6.10891e+07	2.26852e+08	1.04525e+07	3.23311e+08	3.80775e+07	1.00345e+08	2.04537e+07	1.55233e+08	0.131762	0.00680877	0.438865	2.51511
M247T404_pos	247.165	404.422	Octanediamide, n1-(2-aminophenyl)-n8-phenyl-	0.92993	[M+H-C6H7N]+			Benzenoids	Benzene and substituted derivatives	Anilides	1.73346e+07	7.53779e+07	1.49464e+07	9.09809e+06	2.79727e+07	3.10611e+07	8.06861e+06	7.03579e+07	7.57125e+06	1.07118e+07	2.87165e+07	8.17841e+07	3.73915e+07	1.18386e+08	5.83635e+07	3.44518e+07	6.75044e+06	2.80226e+07	5.05396e+07	8.69163e+07	1.1991e+08	1.37821e+08	2.78036e+07	9.0565e+07	8.4002e+07	1.83243e+08	3.23379e+07	7.89827e+07	0.40943	0.00760642	0.440979	1.35147
M479T34_1_pos	479.282	34.2985	Cucurbitacin i	0.920676	[M+H-2H2O]+	C08800		Lipids and lipid-like molecules	Steroids and steroid derivatives	Cucurbitacins	8.88106e+07	4.38939e+08	3.05521e+08	1.84125e+08	1.99425e+08	2.60322e+08	3.64957e+07	2.43551e+08	1.26041e+08	1.94405e+08	1.42163e+08	3.70125e+08	5.16906e+08	3.22912e+08	6.66622e+08	7.32241e+08	7.64515e+07	1.86859e+08	6.06681e+08	8.76137e+08	6.49645e+08	3.85734e+08	2.14207e+08	3.19277e+08	3.60977e+08	1.02115e+09	2.38987e+08	4.93761e+08	0.484013	0.00810935	0.440979	2.68844
M245T358_pos	245.161	357.596	Amprenavir	0.953074	[M+H-C10H15NO5S]+	C08086	HMDB0014839	Benzenoids	Benzene and substituted derivatives	Benzenesulfonamides	2.4516e+07	1.47729e+08	2.11543e+07	6.21774e+06	3.24445e+07	3.21272e+07	1.44642e+07	1.15549e+08	2.32907e+07	9.59846e+06	3.30894e+07	1.04155e+08	4.15234e+07	3.91332e+08	1.04513e+08	8.70666e+07	1.45132e+06	4.63229e+07	1.07149e+08	1.84499e+08	1.06119e+08	1.23557e+08	4.17971e+07	2.20653e+08	1.31279e+08	1.82537e+08	4.66045e+07	1.32944e+08	0.350557	0.00853507	0.440979	1.99866
M523T99_pos	523.236	99.243	Angeloylgomisin h	0.750127	[M+Na]+			Phenylpropanoids and polyketides	Tannins	Hydrolyzable tannins	3.89342e+07	1.15844e+08	1.17261e+08	4.88586e+07	5.12239e+07	8.28612e+07	1.97456e+07	1.11961e+08	5.85069e+07	1.70552e+07	7.02691e+07	6.23381e+07	5.47759e+07	1.29068e+08	1.63125e+08	1.06691e+08	1.3872e+07	9.1273e+07	1.71383e+08	2.56116e+08	1.54655e+08	1.81679e+08	4.3228e+07	9.45955e+07	8.09809e+07	1.04902e+08	6.53565e+07	1.22428e+08	0.533834	0.00861917	0.440979	1.37556
M374T261_pos	374.254	261.435	Arg-Ala-Lys	0.977839	[M+H]+			Organic acids and derivatives	Carboxylic acids and derivatives	Amino acids, peptides, and analogues	1.26849e+08	3.04763e+08	1.70485e+07	3.86041e+07	3.87391e+07	5.0928e+07	3.51483e+07	2.04033e+08	1.60732e+08	3.52675e+07	3.98869e+07	1.71877e+08	5.68254e+07	1.35713e+08	2.90534e+08	3.25207e+08	2.72446e+07	1.09451e+08	2.86165e+08	4.56037e+08	1.00285e+08	2.54379e+08	6.00091e+07	3.63029e+08	2.16983e+08	2.32844e+08	9.85155e+07	2.19837e+08	0.44813	0.00932795	0.451117	2.44084
M238T463_pos	238.038	463.354	S-succinylcysteine	0.960319	M+H		HMDB0029418	Organic acids and derivatives	Carboxylic acids and derivatives	Amino acids, peptides, and analogues	4.93596e+07	3.89153e+07	2.60488e+07	1.43166e+07	5.01312e+07	4.49845e+07	5.48023e+06	8.81482e+07	2.36951e+07	4.09081e+07	4.04767e+07	7.16188e+07	6.96417e+07	7.90894e+07	9.04387e+07	5.46873e+07	1.14178e+07	1.01854e+08	1.02917e+08	1.45713e+08	3.96657e+07	9.32389e+07	4.45294e+07	1.00065e+08	5.86231e+07	6.75008e+07	4.33634e+07	7.61339e+07	0.569568	0.00972917	0.451117	1.22977
M184T215_pos	184.073	215.393	Miltefosine	0.999544	[M+H-C16H32]+			Organic nitrogen compounds	Organonitrogen compounds	Quaternary ammonium salts	2.17908e+07	8.52888e+07	9.00122e+07	7.04183e+07	1.18969e+08	8.75699e+07	8.94869e+08	1.33628e+08	1.58009e+07	6.79527e+07	2.73678e+08	1.05987e+08	1.21655e+08	2.15836e+08	9.84114e+08	5.56757e+08	9.4588e+08	4.51057e+08	2.16945e+08	4.6183e+07	2.11766e+08	5.16134e+08	3.02135e+08	6.6943e+08	5.96779e+08	1.5467e+08	1.60586e+08	4.51361e+08	0.355783	0.0100088	0.451117	4.34237
M105T383_pos	104.992	383.018	DL-cysteine	0.982141	[M+H-NH3]+	C00097	HMDB0000574	Organic acids and derivatives	Carboxylic acids and derivatives	Amino acids, peptides, and analogues	3.6766e+07	5.80263e+08	6.74413e+08	4.47911e+07	1.09641e+09	3.1868e+08	2.2995e+07	7.52334e+08	4.46597e+07	1.09726e+09	4.81333e+08	7.30092e+08	9.35045e+08	5.64722e+08	7.87955e+08	1.38593e+09	1.69705e+08	1.26977e+09	1.31807e+09	1.37509e+09	3.08475e+08	1.15767e+09	1.09162e+09	8.26811e+08	1.56988e+09	9.10283e+08	5.24235e+08	9.79691e+08	0.535102	0.0104527	0.451117	4.26752
M425T99_pos	425.269	99.18	N-[2-[[4-(diethylamino)butyl]amino]-6-(3,5-dimethoxyphenyl)pyrido[2,3-d]pyrimidin-7-yl]-n'-(1,1-dimethylethyl)urea	0.996717	[M+H-C5H9ON]+			Organoheterocyclic compounds	Pyridines and derivatives	Phenylpyridines	4.40885e+07	6.53741e+07	1.29717e+08	1.44787e+07	5.68134e+07	6.37054e+07	7.46266e+06	1.06301e+08	3.44247e+07	2.09388e+07	5.48557e+07	1.3475e+08	5.6222e+07	1.26449e+08	9.74765e+07	1.46968e+08	8.91543e+06	7.4501e+07	1.55552e+08	2.41452e+08	1.51086e+08	1.91722e+08	5.24707e+07	7.94926e+07	6.04965e+07	1.50061e+08	6.07024e+07	1.18203e+08	0.513543	0.0112284	0.453354	1.31558
M370T198_pos	370.274	197.624	N-arachidonylmaleimide	0.772881	[M+H]+			Organoheterocyclic compounds	Pyrrolidines	Pyrrolidones	5.26825e+06	2.75294e+07	1.70822e+07	1.97795e+07	2.35872e+07	4.17114e+07	1.07377e+06	6.57636e+07	7.78272e+07	5.21058e+07	4.84775e+07	2.30572e+07	2.17206e+07	5.43942e+07	9.88273e+07	4.28454e+07	5.21258e+06	2.157e+07	1.00157e+08	1.55804e+08	3.84982e+07	8.1975e+07	2.66865e+07	9.68737e+07	7.31471e+07	1.09569e+08	3.2691e+07	6.96585e+07	0.469305	0.011233	0.453354	1.17528
M414T70_pos	414.231	69.625	Echimidine n-oxide	0.835894	[M+H]+						6.03942e+07	1.27903e+08	1.12691e+08	1.1718e+06	1.53628e+08	2.35551e+08	265457	2.41331e+08	2.17461e+06	3.36587e+07	1.44197e+08	2.3538e+08	4.72994e+07	1.93988e+08	1.50773e+08	8.0807e+07	1.97187e+08	9.46786e+07	2.87866e+08	1.84586e+08	2.99372e+08	3.72846e+08	7.31714e+07	4.29493e+08	2.91548e+08	1.48192e+08	1.07357e+08	2.15731e+08	0.497643	0.0125863	0.466843	2.29867
M229T327_2_pos	229.155	326.55	L-leucyl-l-proline	0.997625	[M+H]+		HMDB0011175	Organic acids and derivatives	Carboxylic acids and derivatives	Amino acids, peptides, and analogues	2.16596e+09	3.83768e+09	4.39474e+08	2.99701e+08	9.85058e+08	9.37061e+08	3.06679e+08	3.28861e+09	4.98782e+08	3.57584e+08	5.66651e+08	6.59475e+09	1.77691e+09	1.1044e+10	3.72045e+09	4.17458e+09	1.67775e+08	9.25035e+08	3.37765e+09	4.72181e+09	2.5817e+09	4.74912e+09	1.17259e+09	6.92196e+09	5.81841e+09	5.91288e+09	1.69653e+09	4.25292e+09	0.39891	0.0132237	0.466843	10.9587
M330T375_1_pos	330.191	374.916	Sinomenine	0.862448	[M+H]+	C09643					2.2081e+07	1.641e+08	2.05419e+07	7.45318e+06	2.44154e+07	3.21262e+07	4.93588e+06	1.19798e+08	1.03362e+07	3.41206e+07	1.7409e+08	5.41938e+07	4.2066e+07	1.92043e+08	1.44718e+08	1.06919e+08	964984	2.69278e+07	2.2371e+08	7.9269e+07	1.13666e+08	2.96367e+08	2.85211e+07	8.19438e+07	2.54471e+08	2.07788e+08	5.46353e+07	1.35178e+08	0.404174	0.0146867	0.471644	1.98521
M707T174_pos	706.538	173.73	1-myristoyl-2-palmitoyl-sn-glycero-3-phosphocholine	0.996488	[M+H]+		HMDB0007869	Lipids and lipid-like molecules	Glycerophospholipids	Glycerophosphocholines	7.00658e+06	3.65055e+08	2.22559e+07	1.80508e+06	3.04645e+07	2.60474e+07	3.14143e+08	1.30798e+07	2.94545e+06	1.42955e+07	1.93594e+08	1.20218e+08	2.28744e+07	7.52492e+08	7.97665e+07	2.07461e+08	6.55357e+07	3.21738e+08	4.70234e+08	1.20655e+07	6.32377e+08	1.44303e+08	4.7536e+07	9.88807e+08	7.8904e+08	1.48421e+07	8.72141e+07	3.48169e+08	0.250494	0.0159682	0.484717	3.59694
M467T413_pos	467.137	412.8	Cyhalothrin	0.956045	[M+NH4]+	C10983		Lipids and lipid-like molecules	Fatty Acyls	Fatty acid esters	1.10535e+07	7.80359e+07	2.10636e+07	5.2561e+06	1.62004e+08	4.19274e+07	1.16423e+06	1.23578e+08	4.69477e+07	6.66828e+07	3.47062e+07	1.46392e+08	9.72498e+07	1.88742e+08	1.60547e+08	1.84903e+08	3.32588e+07	8.47452e+07	1.43832e+08	2.06136e+08	4.96774e+07	1.82312e+08	5.00903e+07	8.03675e+07	6.2838e+07	1.80245e+08	6.43124e+07	1.23669e+08	0.520038	0.0174301	0.484717	1.50629
M151T161_pos	151.061	161.172	D-xylose	0.999269	[M+H]+	C00181	HMDB0060254	Organic oxygen compounds	Organooxygen compounds	Carbohydrates and carbohydrate conjugates	1.36248e+07	1.82547e+08	7.14022e+07	3.09725e+07	8.15555e+07	1.29365e+08	3.52212e+07	7.2802e+07	4.45618e+07	5.5105e+07	1.13632e+08	1.49666e+08	7.6913e+07	7.19865e+08	1.69898e+08	3.85956e+08	7.4229e+07	1.57681e+08	1.60851e+08	4.12577e+08	1.64137e+08	5.44658e+07	5.40198e+07	1.6099e+08	1.19506e+08	9.13068e+08	8.13359e+07	2.72865e+08	0.298081	0.018208	0.490511	2.26094
M298T589_pos	298.187	588.579	Desisopropyldisopyramide	0.929616	[M+H]+		HMDB0061024	Organic acids and derivatives	Carboxylic acids and derivatives	Amino acids, peptides, and analogues	1.38165e+08	4.46133e+08	7.71548e+07	6.35992e+07	1.34776e+08	2.58e+08	1.92028e+08	3.35692e+08	1.27359e+08	4.61088e+07	1.22121e+08	2.29107e+08	8.38838e+07	4.74031e+08	3.09317e+08	4.24356e+08	6.00252e+07	1.8415e+08	1.93252e+08	2.8207e+08	6.04529e+08	6.48097e+08	1.20171e+08	2.36884e+08	3.04986e+08	3.20673e+08	1.73394e+08	3.20195e+08	0.541527	0.0196941	0.49664	2.40977
M334T422_2_pos	334.186	422.392	Tebufenpyrad	0.94852	[M+H]+	C11126		Benzenoids	Benzene and substituted derivatives	Phenylpropanes	3.97394e+07	3.73835e+08	6.41127e+07	2.07484e+07	5.00826e+07	1.18445e+08	8.84575e+06	3.86008e+08	7.43405e+07	6.2531e+07	1.73644e+08	4.90873e+08	5.88191e+07	9.47242e+08	3.85729e+08	2.16262e+08	1.79071e+06	9.967e+07	1.9546e+08	4.27862e+08	1.59801e+08	2.79244e+08	8.61091e+07	6.39645e+08	1.10684e+09	6.98304e+08	1.47848e+08	4.03382e+08	0.366521	0.0239433	0.501244	3.44445
M83T708_pos	83.0603	708.386	4-methyl-1h-pyrazole	0.961316	[M+H]+	C07837	HMDB0015344	Organoheterocyclic compounds	Azoles	Pyrazoles	4.42862e+08	1.15993e+08	1.64007e+08	3.97865e+08	8.00519e+08	6.56491e+08	3.15917e+08	4.48624e+08	1.4454e+08	4.05619e+08	1.84625e+08	3.9531e+08	3.16863e+08	2.86771e+08	3.99486e+08	1.42955e+08	1.61088e+08	1.54234e+08	4.14005e+08	1.48601e+08	2.05675e+08	2.17622e+07	3.30964e+08	3.09134e+08	1.40732e+08	4.09499e+06	3.68403e+08	2.09192e+08	1.76107	0.0242516	0.501244	2.32905
M97T645_pos	97.076	645.123	1,2-dimethylimidazole	0.972487	[M+H]+			Organoheterocyclic compounds	Azoles	Imidazoles	1.09665e+08	4.46662e+07	7.89194e+07	9.16412e+07	3.55092e+07	1.75762e+08	6.40143e+07	9.74265e+07	8.6825e+07	7.17302e+07	8.09771e+07	9.94234e+07	1.52527e+08	134857	3.04467e+07	6.27702e+07	1.49018e+07	5.69252e+07	6.33587e+07	9.05705e+07	1.01347e+08	1.61455e+07	7.95654e+07	5.53055e+07	1.05055e+08	7.32579e+07	9.14682e+07	5.76758e+07	1.5859	0.02602	0.506464	1.17631
M204T356_pos	204.134	356.413	Crotamiton	0.974151	[M+H]+			Benzenoids	Benzene and substituted derivatives	Anilides	8.93169e+07	4.96178e+08	1.36173e+07	3.64478e+07	4.05329e+07	5.54695e+07	1.44282e+08	3.94117e+08	5.84112e+07	3.26004e+07	2.10901e+08	3.20544e+08	8.59677e+07	1.11908e+09	2.38981e+08	4.09991e+08	2.00214e+07	7.11632e+07	7.4779e+08	4.25545e+08	6.84209e+07	3.17328e+08	2.43467e+07	5.93589e+08	3.80122e+08	5.97951e+08	1.52184e+08	3.85718e+08	0.394546	0.0274905	0.51512	3.36783
M261T433_2_pos	261.144	433.152	Farnesol	0.994698	[M+K]+	C01493	HMDB0004305	Lipids and lipid-like molecules	Prenol lipids	Sesquiterpenoids	1.63416e+08	2.31724e+08	6.27073e+07	3.13404e+07	1.39001e+08	1.45814e+08	2.79332e+07	2.72483e+08	1.04506e+08	1.23881e+08	1.86618e+08	2.34374e+08	1.8727e+08	3.08022e+08	2.35448e+08	1.57168e+08	1.80567e+07	1.61683e+08	2.05316e+08	2.92667e+08	3.08415e+08	3.46387e+08	9.4001e+07	2.77832e+08	2.23415e+08	3.48576e+08	1.47005e+08	2.28999e+08	0.641947	0.0278058	0.5163	1.97781
M346T366_1_pos	346.222	366.277	1-pyrrolidineheptanoic acid, 2-[(1e,3s,4s)-3-hydroxy-4-methyl-1-nonen-6-yn-1-yl]-5-oxo-, (2r)-	0.899797	[M+H-H2O]+			Lipids and lipid-like molecules	Fatty Acyls	Fatty acids and conjugates	3.89679e+07	1.90223e+08	1.95856e+07	4.84752e+07	8.93872e+07	3.73106e+07	4.90349e+06	2.25393e+08	3.97756e+08	5.4333e+07	1.47675e+08	1.37548e+08	7.71005e+07	4.44668e+08	1.67058e+08	2.50192e+08	6.51996e+06	2.67488e+07	4.23696e+08	2.23282e+08	1.08542e+08	3.90702e+08	3.26901e+07	3.80279e+08	3.12085e+08	3.12011e+08	1.12974e+08	2.36806e+08	0.477074	0.0279159	0.5163	2.45581
M278T439_pos	278.123	438.643	(methylenecyclopropyl)acetyl-l-carnitine	0.832193	[M+Na]+						1.00427e+07	8.82695e+07	1.08712e+07	4.16317e+06	1.78123e+07	2.21365e+07	1.81455e+06	4.87632e+07	3.93451e+07	1.30006e+07	4.69879e+07	9.10149e+07	2.93764e+07	1.7605e+08	5.58693e+07	2.69283e+07	7.06667e+06	1.6169e+07	5.17333e+07	5.44734e+07	1.08422e+08	1.07931e+08	2.28803e+07	7.52746e+07	9.94393e+07	9.13469e+07	3.25845e+07	6.87373e+07	0.474044	0.0287858	0.5173	1.22177
M330T370_pos	330.058	369.621	Camp	0.996791	[M+H]+	C00575	HMDB0000058	Nucleosides, nucleotides, and analogues	Purine nucleotides	Cyclic purine nucleotides	1.65058e+07	1.94776e+08	3.15495e+07	833080	5.65238e+07	4.31575e+07	6.28667e+07	2.27153e+08	472642	5.26442e+07	1.40595e+08	9.49015e+07	1.18065e+08	2.51106e+08	1.98571e+08	6.86344e+07	4.7868e+06	1.09096e+08	1.938e+08	3.52974e+08	1.28126e+08	1.86156e+08	5.70049e+07	1.56138e+08	1.25691e+08	1.71135e+08	8.00033e+07	1.54094e+08	0.519185	0.0288724	0.5173	1.86822
M304T401_2_pos	304.175	400.698	Cocaine	0.91496	[M+H]+	C01416	HMDB0015043	Benzenoids	Benzene and substituted derivatives	Benzoic acids and derivatives	4.35365e+07	8.50728e+08	8.17605e+07	4.09946e+06	7.18651e+07	1.21465e+08	2.14696e+06	5.00961e+08	1.57246e+07	6.72003e+07	5.7864e+08	2.7429e+08	1.05118e+08	1.39039e+09	3.57874e+08	1.66873e+08	3.5109e+06	8.90472e+07	5.9257e+08	3.40925e+08	4.56892e+08	1.08766e+09	7.20829e+07	4.49293e+08	1.18268e+09	9.82159e+08	2.09041e+08	5.51688e+08	0.378912	0.0297696	0.5173	3.98516
M510T219_pos	510.355	219.394	1-heptadecanoyl-sn-glycero-3-phosphocholine	0.985752	[M+H]+		HMDB0012108	Lipids and lipid-like molecules	Glycerophospholipids	Glycerophosphocholines	1.15816e+07	1.06413e+08	7.21013e+07	1.82243e+07	1.0884e+08	8.56693e+07	1.26973e+08	9.9103e+07	1.89451e+07	1.02226e+08	2.79976e+08	9.08423e+07	8.7241e+07	1.43551e+08	2.36144e+08	7.17837e+08	1.50571e+08	1.90573e+08	1.27092e+08	2.21163e+07	1.59642e+08	2.64404e+08	1.67964e+08	1.52401e+08	3.47787e+08	7.17938e+07	9.29335e+07	2.11683e+08	0.439023	0.0298658	0.5173	2.37054
M416T253_pos	416.301	252.64	Lithocholylglycine	0.977146	[M+H-H2O]+	C15557	HMDB0000698	Lipids and lipid-like molecules	Steroids and steroid derivatives	Bile acids, alcohols and derivatives	1.72685e+08	1.98236e+08	1.16614e+08	2.19635e+07	1.38899e+08	1.25394e+08	2.88221e+07	2.91946e+08	3.52682e+07	1.19677e+08	1.3997e+08	1.3551e+08	2.73419e+08	5.71773e+07	1.27714e+08	6.95289e+07	5.38115e+07	6.11817e+08	6.44614e+08	9.29393e+08	2.4821e+08	3.19433e+08	5.37091e+07	6.6035e+08	1.82278e+08	3.21308e+08	1.38339e+08	3.2918e+08	0.420252	0.0319363	0.525334	2.68637
M318T492_pos	318.177	492.127	Trp-Ile	0.976489	[M+H]+			Organic acids and derivatives	Carboxylic acids and derivatives	Amino acids, peptides, and analogues	2.08034e+07	8.52513e+07	1.86427e+07	9.29625e+06	5.45053e+07	5.07645e+07	4.82441e+06	1.18417e+08	3.28607e+07	1.71737e+07	4.1661e+07	8.17373e+07	3.47327e+07	5.71781e+07	1.33539e+08	1.16035e+08	1.79082e+07	1.98471e+07	7.11813e+07	1.34366e+08	1.00289e+08	1.69241e+08	1.4099e+07	9.98094e+07	3.01617e+07	1.0442e+08	4.38977e+07	8.21596e+07	0.534298	0.033684	0.530355	1.23473
M251T37_pos	251.179	36.806	4-androstene-11.beta.,17.beta.-diol-3-one	0.991517	[M+H-3H2O]+	C18075	HMDB0060339	Lipids and lipid-like molecules	Steroids and steroid derivatives	Androstane steroids	5.47367e+07	1.21801e+08	3.45458e+07	2.27807e+07	6.11712e+07	7.85465e+07	1.70836e+07	5.4533e+07	3.58066e+07	2.7662e+07	9.24957e+07	6.01056e+07	8.79308e+07	1.15167e+08	9.75919e+07	1.32769e+08	1.22729e+08	8.09232e+07	5.00759e+07	6.75532e+07	7.67097e+07	1.89042e+08	3.62653e+07	9.11258e+07	4.11813e+07	6.97517e+07	5.76308e+07	9.00681e+07	0.639858	0.0351681	0.538734	1.18702
M344T367_pos	344.207	366.966	6.beta.-naltrexol	0.912389	[M+H]+						2.62938e+07	3.44306e+08	1.87676e+07	1.21003e+07	5.91338e+07	4.79857e+07	7.09524e+06	3.25515e+08	5.83773e+07	4.8083e+07	1.97059e+08	2.75643e+08	6.16455e+07	3.69978e+08	1.76411e+08	1.32861e+08	3.70416e+06	5.52649e+07	3.48168e+08	3.24607e+08	1.87937e+08	3.32379e+08	5.8236e+07	2.63077e+08	3.29926e+08	3.4905e+08	1.14e+08	2.25508e+08	0.505528	0.0353987	0.539899	2.40273
M344T494_2_pos	344.059	494.38	Prothioconazole	0.895512	[M+H]+	C18888		Benzenoids	Benzene and substituted derivatives	Halobenzenes	3.6625e+06	2.80414e+07	5.54074e+06	1.17942e+07	1.36378e+08	3.10131e+06	2.83125e+06	9.28186e+07	2.40456e+07	1.46663e+08	4.66586e+06	7.68553e+07	1.81573e+08	4.90619e+07	1.18527e+08	2.07756e+07	1.38695e+07	7.23055e+07	3.37736e+08	3.24185e+08	4.86108e+06	1.98348e+08	7.73499e+07	1.48775e+08	1.71343e+08	2.06327e+08	5.52285e+07	1.34113e+08	0.411807	0.0359566	0.543559	1.65095
M262T418_2_pos	262.128	418.018	Methapyrilene	0.924473	[M+H]+	C11114		Organic nitrogen compounds	Organonitrogen compounds	Amines	1.42314e+08	1.54122e+09	1.1597e+08	2.70654e+08	5.28616e+08	4.8569e+08	4.71727e+07	1.41783e+09	1.27792e+09	2.50502e+08	4.09961e+08	1.41752e+09	5.02972e+08	1.87543e+09	1.58323e+09	1.22798e+09	5.39617e+07	4.20768e+08	1.26611e+09	1.49673e+09	9.55849e+08	1.78333e+09	2.93015e+08	1.40482e+09	8.96991e+08	1.60467e+09	6.46795e+08	1.1433e+09	0.565727	0.0360086	0.543559	4.81044
M333T186_pos	333.221	185.767	4-imidazolidineheptanoic acid, 3-[(3r)-3-cyclohexyl-3-hydroxypropyl]-2,5-dioxo-, (4r)-rel-	0.88524	[M+H-2H2O]+			Organoheterocyclic compounds	Azolidines	Imidazolidines	1.0038e+08	4.85673e+07	4.29018e+06	5.04189e+06	7.15884e+06	7.57978e+06	2.9886e+06	5.63478e+07	1.16198e+06	1.09403e+07	5.52069e+06	3.34009e+07	2.51086e+07	1.08489e+08	2.75748e+07	1.22727e+08	7.83618e+06	8.15135e+06	2.02063e+08	8.2082e+07	8.44767e+06	5.38976e+07	8.40306e+06	1.58976e+08	2.45095e+07	4.61381e+07	2.37298e+07	6.60997e+07	0.359	0.0407652	0.561193	1.33519
M529T353_pos	529.294	352.996	Chaetoglobosin c	0.96385	[M+H]+			Alkaloids and derivatives	Cytochalasans	Chaetoglobosins	3.09132e+07	1.69955e+08	6.76011e+07	2.08097e+07	1.46879e+08	6.21586e+07	1.88973e+07	1.87949e+08	2.18557e+07	5.26975e+07	6.76906e+07	6.19102e+07	8.02759e+07	3.26721e+08	9.63003e+07	1.65401e+08	6.15175e+06	1.54316e+07	5.06403e+08	2.08637e+08	1.19479e+08	3.16471e+08	4.95804e+07	1.06633e+08	1.7042e+08	9.61952e+07	7.61225e+07	1.67987e+08	0.453146	0.0409481	0.561193	1.84423
M446T294_pos	446.275	294.171	Ile-Trp-Lys	0.977965	[M+H]+			Organic acids and derivatives	Carboxylic acids and derivatives	Amino acids, peptides, and analogues	5.81056e+06	1.18516e+07	1.03997e+07	2.20066e+06	1.2377e+07	2.22846e+07	2.05856e+06	2.073e+07	4.52312e+06	3.12273e+07	1.19819e+07	1.02936e+07	3.49219e+07	2.34172e+08	1.57073e+07	8.40314e+06	1.26135e+06	5.81718e+07	3.8511e+07	1.42029e+08	2.39241e+07	2.21405e+07	1.12039e+07	6.16601e+07	3.74056e+08	4.56252e+07	1.3897e+07	7.97589e+07	0.174237	0.0414714	0.564672	1.45723
M170T372_pos	170.033	371.627	Cysteic acid	0.861509	[M+H]+	C00506	HMDB0002757	Organic acids and derivatives	Carboxylic acids and derivatives	Amino acids, peptides, and analogues	5.42457e+08	5.86095e+07	2.43408e+08	4.45928e+08	5.96309e+07	3.48054e+08	4.49472e+08	1.22127e+07	5.74037e+08	1.75908e+08	6.75942e+07	2.36783e+08	9.44938e+07	8.29528e+07	1.10767e+08	2.17054e+08	2.39703e+08	2.85146e+07	4.88353e+07	1.22038e+07	2.8131e+08	2.03655e+08	1.20078e+08	7.93583e+07	8.7692e+07	1.40516e+08	2.54507e+08	1.27126e+08	2.002	0.0433558	0.576369	2.63077
M247T341_pos	247.092	341.079	Marmesin	0.94213	[M+H]+	C09276		Phenylpropanoids and polyketides	Coumarins and derivatives	Furanocoumarins	2.18452e+06	6.9537e+07	4.87118e+06	1.21178e+07	2.15685e+07	5.2086e+06	719313	1.12185e+08	413829	1.5322e+06	9.39e+06	1.03124e+07	4.45815e+07	1.76183e+08	6.90406e+07	3.80057e+07	308323	7.63737e+07	2.16318e+07	9.37704e+07	1.50122e+07	4.45071e+07	1.51022e+07	8.24863e+07	5.8273e+07	3.68446e+07	2.26632e+07	5.59645e+07	0.404957	0.0463901	0.592536	1.21163
M306T429_2_pos	306.155	428.791	Convolvamine	0.910858	[M+H]+	C10854		Benzenoids	Benzene and substituted derivatives	Benzoic acids and derivatives	1.74831e+07	2.39463e+08	3.51474e+07	6.66787e+06	3.28651e+07	8.741e+07	4.73535e+06	2.22981e+08	1.51811e+07	3.06646e+07	1.09278e+08	4.07664e+08	4.19493e+07	7.14833e+08	1.79603e+08	1.28341e+08	762513	4.5244e+07	9.31122e+07	2.59651e+08	1.06831e+08	1.87647e+08	4.7256e+07	3.81594e+08	8.74548e+08	4.64342e+08	9.62685e+07	2.67982e+08	0.359235	0.0477895	0.593561	2.68081
M443T99_pos	443.279	98.805	Ascorbyl stearate	0.967246	[M+H]+	C20340		Lipids and lipid-like molecules	Fatty Acyls	Fatty acid esters	4.51721e+07	1.18805e+08	1.27671e+08	1.7588e+07	6.21416e+07	8.09812e+07	1.16348e+07	1.01252e+08	2.83524e+07	2.7958e+07	7.60869e+07	1.5892e+08	7.61788e+07	1.27419e+08	1.14139e+08	1.22073e+08	7.59982e+06	7.77051e+07	1.95089e+08	3.06208e+08	2.0768e+08	1.29532e+08	5.12208e+07	1.49687e+08	3.42505e+07	9.56952e+07	7.17494e+07	1.24485e+08	0.576372	0.0491034	0.593561	1.21135
M522T219_pos	522.355	218.708	1-oleoyl-sn-glycero-3-phosphocholine	0.977268	[M+H]+		HMDB0002815	Lipids and lipid-like molecules	Glycerophospholipids	Glycerophosphocholines	1.33454e+07	3.65136e+08	1.46844e+08	5.21137e+08	3.32084e+08	3.57381e+08	8.18121e+08	3.00818e+08	4.91899e+08	1.78938e+08	8.14454e+08	3.87604e+08	4.27322e+08	2.24987e+08	1.30352e+09	2.7434e+09	5.76853e+09	9.69788e+08	2.22134e+08	1.16943e+08	5.25214e+08	1.22089e+09	9.52852e+08	1.34802e+09	8.55908e+08	3.46523e+08	3.96545e+08	1.27682e+09	0.310571	0.049918	0.593561	6.75463
M430T30_2_pos	430.378	29.739	(+)-.alpha.-tocopherol	0.791613	[M]+	C02477	HMDB0001893	Lipids and lipid-like molecules	Prenol lipids	Quinone and hydroquinone lipids	6.22042e+06	2.2551e+08	2.65273e+07	1.17423e+08	3.72951e+07	2.67006e+08	1.65945e+08	5.4869e+07	6.01659e+08	4.32833e+07	1.52458e+08	3.83158e+07	2.40085e+07	1.35408e+08	3.23103e+07	8.89989e+08	7.86391e+07	2.98338e+07	2.04555e+07	1.60737e+07	8.35352e+07	6.31322e+07	5.70724e+07	4.85354e+07	1.55628e+07	3.94403e+07	1.35425e+08	1.16153e+08	1.16592	0.810104	0.937301	0.949151
M217T25_2_pos	217.086	24.9401	(+)-6-aminopenicillanic acid	0.830823	[M+H]+	C02954	HMDB0060618	Organic acids and derivatives	Carboxylic acids and derivatives	Amino acids, peptides, and analogues	7.979e+06	1.44524e+07	1.71023e+06	2.11119e+06	3.72363e+06	1.17681e+07	796930	6.537e+06	235242	4.49362e+06	1.69489e+06	6.16893e+06	4.14505e+06	2.40611e+06	4.20747e+06	1.39071e+07	5.69133e+06	1.70531e+06	1.51316e+07	2.56998e+06	5.33203e+06	1.20031e+07	5.09985e+06	2.65857e+06	2.77085e+06	6.67066e+06	5.06279e+06	6.16569e+06	0.821122	0.532086	0.813901	0.157217
M275T441_pos	275.135	441.36	(+)-chlorpheniramine	0.965384	[M+H]+	C06946	HMDB0001944	Organoheterocyclic compounds	Pyridines and derivatives	Pheniramines	1.69326e+07	8.86695e+06	3.43731e+06	3.75041e+08	7.13262e+06	7.41003e+06	2.88466e+06	6.18433e+06	2.97176e+09	2.64354e+06	9.91475e+06	1.94378e+07	7.31962e+06	7.14072e+06	1.43817e+07	1.71549e+07	2.83174e+06	5.08915e+06	6.14828e+06	7.15868e+06	6.1272e+07	1.4267e+07	3.22772e+06	6.15198e+06	5.2743e+06	7.22157e+06	2.64536e+08	1.21015e+07	21.8598	0.27794	0.749312	3.122
M214T400_pos	214.107	400.125	(-)-.alpha.-kainic acid	0.985716	[M+H]+	C12819	HMDB0001431	Organic acids and derivatives	Carboxylic acids and derivatives	Amino acids, peptides, and analogues	3.11388e+07	2.4992e+08	5.05367e+07	1.33035e+07	6.90294e+07	5.73977e+07	6.61682e+06	1.00787e+08	1.70347e+07	3.76865e+07	2.5898e+08	5.99006e+07	1.38497e+08	1.3426e+08	1.12867e+08	1.3414e+07	2.41494e+07	6.57166e+07	7.83316e+07	1.25518e+08	1.2875e+08	1.71321e+08	1.27334e+08	1.44867e+08	9.76622e+07	1.85815e+08	8.39099e+07	1.08462e+08	0.773634	0.377756	0.758596	1.18082
M290T408_2_pos	290.16	407.962	(-)-atropine	0.929368	[M+H]+	C02046	HMDB0014568				1.83071e+08	3.39972e+09	2.60026e+08	1.00269e+07	1.00515e+09	1.726e+08	9.74486e+06	6.52172e+08	1.58007e+08	1.27086e+08	6.00851e+08	2.89159e+09	7.48743e+08	1.49858e+10	4.4958e+08	2.24176e+08	4.75123e+06	3.78398e+08	2.30442e+09	1.51604e+09	1.49908e+09	5.24185e+09	2.93882e+08	7.24621e+08	5.30842e+08	3.05712e+09	7.8606e+08	2.40081e+09	0.327414	0.178772	0.749312	6.04971
M161T30_pos	161.133	30.477	(-)-caryophyllene oxide	0.983979	[M+H-C3H8O]+	C16908		Lipids and lipid-like molecules	Prenol lipids	Sesquiterpenoids	7.45041e+06	1.08759e+07	5.22409e+06	1.07109e+07	6.58669e+06	8.35301e+06	2.34269e+06	1.69973e+07	1.59173e+07	1.02864e+07	7.19521e+06	6.14436e+06	6.42967e+06	6.60718e+06	9.33681e+06	8.19871e+06	1.59467e+07	1.14862e+07	1.44302e+07	4.05859e+06	5.1388e+06	1.18174e+07	3.10098e+06	4.1438e+06	6.13777e+06	1.87864e+07	8.80877e+06	9.16842e+06	0.960773	0.843144	0.951113	0.130536
M359T496_pos	359.156	495.531	(-)-riboflavin	0.768696	[M+H-H2O]+	C00255	HMDB0000244	Organoheterocyclic compounds	Pteridines and derivatives	Alloxazines and isoalloxazines	3.75013e+06	2.62354e+07	7.8841e+06	3.78276e+06	3.58047e+06	1.07053e+07	3.35366e+06	1.03568e+07	5.66706e+06	1.93795e+07	2.59069e+07	9.2348e+06	1.23791e+07	7.32476e+06	1.12209e+07	2.26665e+07	5.19029e+06	1.05075e+07	1.04179e+07	9.66141e+06	6.61511e+07	1.11321e+07	9.68877e+06	8.55084e+06	4.19149e+06	1.06569e+07	1.09397e+07	1.44123e+07	0.759051	0.494928	0.798594	0.258649
M415T178_pos	415.321	178.327	(25s)-7-dafachronic acid	0.751506	[M+H]+			Lipids and lipid-like molecules	Steroids and steroid derivatives	Bile acids, alcohols and derivatives	7.31982e+06	1.18285e+07	1.23772e+07	1.77916e+07	2.3318e+07	2.39291e+07	1.74087e+07	2.34439e+07	8.12362e+07	9.37473e+06	1.37244e+07	2.17083e+07	1.65016e+07	3.03952e+07	3.34551e+07	3.38878e+07	6.62004e+06	2.20971e+07	3.74089e+07	2.44892e+07	1.63961e+07	2.40289e+07	1.1907e+07	2.37855e+07	1.37408e+07	2.06922e+07	2.15355e+07	2.29926e+07	0.936629	0.803698	0.934009	0.242969
M512T218_pos	512.268	218.091	(2e,6e,11e,13e)-18-(2,6-dioxopiperidin-4-yl)-9-hydroxy-8-methoxy-10,12,14-trimethyl-15-oxooctadeca-2,6,11,13-tetraenoic acid	0.974808	[M+Na]+			Lipids and lipid-like molecules	Fatty Acyls	Lineolic acids and derivatives	2.25323e+07	4.62686e+07	1.55732e+07	597386	1.1027e+08	8.61543e+07	7.46026e+06	3.80349e+08	8.87702e+06	6.4213e+07	1.35764e+08	7.68434e+07	5.94377e+07	3.17304e+07	4.89776e+07	5.19628e+07	4.44784e+07	5.14777e+07	1.20257e+08	7.59631e+07	3.32812e+07	1.15371e+08	8.03301e+07	3.7489e+07	8.0013e+07	3.68589e+07	7.80262e+07	6.21685e+07	1.25508	0.589108	0.842974	0.747558
M523T34_pos	523.309	33.5354	(2r)-3-hydroxyisovaleroylcarnitine	0.80975	[2M+H]+			Lipids and lipid-like molecules	Fatty Acyls	Fatty acid esters	1.12863e+07	2.7566e+07	3.2937e+07	7.0256e+06	5.28919e+07	3.2548e+07	7.99338e+06	3.85209e+07	1.27737e+07	3.85101e+07	2.02565e+07	4.83077e+07	4.04317e+07	5.00477e+07	3.80059e+07	2.64246e+07	5.74829e+06	4.32391e+07	4.01286e+07	7.29509e+07	2.40639e+07	5.1778e+07	8.80979e+07	3.35706e+07	1.76682e+07	3.64433e+07	2.85422e+07	4.06282e+07	0.702522	0.118098	0.713751	0.631671
M439T486_pos	439.156	486.253	(2r,3s,4s,5r,6r)-2-[[(2s,3r,4r)-3,4-dihydroxy-4-(hydroxymethyl)oxolan-2-yl]oxymethyl]-6-(2-phenylethoxy)oxane-3,4,5-triol	0.733459	[M+Na]+			Organic oxygen compounds	Organooxygen compounds	Carbohydrates and carbohydrate conjugates	1.25841e+06	768492	665784	3.53794e+07	161992	518049	3.76798e+07	718543	7.33129e+06	383947	1.95466e+06	389501	702663	919696	893312	4.13915e+06	1.76136e+06	672721	682777	679834	1.40931e+06	584918	138678	629104	357098	459002	6.7625e+06	1.02515e+06	6.59659	0.135447	0.739742	0.471273
M439T453_1_pos	439.142	453.259	(2r,3s,4s,5r,6r)-5-[(2s,3r,4r)-3,4-dihydroxy-4-(hydroxymethyl)oxolan-2-yl]oxy-2-(hydroxymethyl)-6-(2-phenylethoxy)oxane-3,4-diol	0.994394	[M+Na]+			Organic oxygen compounds	Organooxygen compounds	Carbohydrates and carbohydrate conjugates	335813	2.68517e+07	2.10239e+06	1.03378e+06	7.69863e+06	8.84818e+06	1.79638e+06	2.90165e+07	4.94766e+06	3.32909e+06	1.573e+07	1.40818e+07	1.88524e+07	5.75127e+07	3.90558e+07	9.08282e+08	1.22902e+08	3.01344e+06	6.07456e+07	6.31787e+07	2.10836e+07	7.23947e+07	7.92775e+06	3.10498e+07	1.88899e+07	3.59158e+07	1.03557e+07	1.10919e+08	0.0933626	0.146932	0.744623	1.67277
M267T51_pos	267.178	51.233	(5.alpha.)-androstane-3,11,17-trione	0.735126	[M+H-2H2O]+	C14269		Lipids and lipid-like molecules	Steroids and steroid derivatives	Androstane steroids	3.41176e+07	7.78344e+07	2.97665e+07	3.34275e+07	3.9842e+07	2.92262e+07	1.66087e+08	1.9888e+07	1.8368e+07	3.63933e+07	4.16804e+07	4.80381e+07	5.77493e+07	3.05346e+07	5.98353e+07	5.29236e+07	2.69921e+07	5.58995e+07	4.01692e+07	5.56004e+07	4.57485e+07	3.15596e+07	5.24449e+07	3.03367e+07	2.17069e+07	4.39119e+07	4.86476e+07	4.21279e+07	1.15476	0.568986	0.831827	0.357476
M310T444_1_pos	310.113	444.298	(6,7-dimethoxy-1,4-dihydroindeno[1,2-c]pyrazol-3-yl)(3-fluorophenyl)amine	0.855697	[M+H-CH4]+			Benzenoids	Phenol ethers	Anisoles	1.52747e+07	1.17248e+08	2.50862e+07	1.74531e+07	2.3433e+07	2.20014e+07	5.31014e+06	5.4945e+07	6.82024e+07	5.23778e+07	3.25552e+07	3.71233e+07	3.28365e+07	3.20094e+07	5.57345e+07	2.01355e+07	1.34864e+07	3.78042e+07	3.1494e+07	7.82238e+07	9.83675e+07	1.37508e+08	3.06795e+07	3.07801e+07	2.40863e+07	3.23513e+07	3.87574e+07	4.78969e+07	0.809185	0.485075	0.795583	0.447
M489T344_pos	489.319	344.176	(6r)-2-(hydroxymethyl)-6-((3r,5r,7r,8r,9s,10s,12s,13r,14s,17r)-3,7,12-trihydroxy-10,13-dimethylhexadecahydro-1h-cyclopenta[a]phenanthren-17-yl)heptanoic acid	0.963834	[M+Na]+			Lipids and lipid-like molecules	Steroids and steroid derivatives	Bile acids, alcohols and derivatives	1.03687e+07	4.67575e+06	4.87803e+06	5.12178e+06	2.17145e+06	7.13661e+06	7.13038e+06	1.30169e+06	1.04893e+07	5.40646e+06	1.99609e+06	8.87253e+06	1.94826e+06	3.92227e+06	3.76952e+06	6.65416e+06	9.4683e+06	1.60478e+06	3.12713e+06	2.8394e+06	6.29615e+06	4.06764e+06	3.62342e+06	3.1518e+06	2.02775e+06	4.22849e+06	5.49977e+06	4.21391e+06	1.30515	0.235836	0.749312	0.228223
M399T526_pos	399.224	525.567	(e)-5-[(1s,4ar,8ar)-2-formyl-5,5,8a-trimethyl-1,4,4a,6,7,8-hexahydronaphthalen-1-yl]-3-(acetyloxymethyl)pent-2-enoic acid	0.854527	[M+Na]+			Lipids and lipid-like molecules	Prenol lipids	Diterpenoids	4.25349e+06	9.20235e+06	4.58454e+06	1.78978e+06	2.24865e+06	9.21065e+06	8.91697e+06	5.8657e+06	5.07437e+06	3.05643e+06	8.18749e+06	5.22848e+06	1.79618e+06	4.91893e+06	2.85707e+06	3.17281e+06	2.21712e+06	2.04041e+06	1.73065e+06	1.88767e+06	1.06845e+07	8.83846e+06	1.95738e+06	2.8033e+06	417444	1.99408e+06	5.33962e+06	3.50153e+06	1.52494	0.117261	0.712629	0.203274
M470T445_pos	470.261	444.935	(e,2s,3r,4r,5s)-4-acetyloxy-2-amino-3,5,14-trihydroxyicos-6-enoic acid	0.75545	[M+K]+			Lipids and lipid-like molecules	Fatty Acyls	Fatty acids and conjugates	9.24328e+06	3.29851e+07	4.77835e+06	5.35306e+06	3.32884e+07	9.69445e+06	1.04764e+07	1.9282e+07	1.21128e+06	5.07732e+06	933290	2.1106e+07	3.34483e+07	4.71775e+07	3.51363e+07	2.0243e+07	186456	781978	4.96563e+07	6.11083e+07	1.77754e+07	6.00721e+07	2.38136e+06	4.29338e+07	1.85258e+07	5.07134e+07	1.43752e+07	3.1284e+07	0.459506	0.0254106	0.505122	0.798375
M362T64_pos	362.326	64.3007	(r)-(+)-arachidonyl-1'-hydroxy-2'-propylamide	0.969667	[M+H]+			Lipids and lipid-like molecules	Fatty Acyls	Fatty amides	8.08439e+07	8.68927e+07	1.33908e+08	7.51072e+07	1.31622e+08	1.92189e+08	4.79002e+07	1.66863e+08	1.54973e+08	9.83926e+07	1.59839e+08	1.20289e+08	9.95025e+07	1.37242e+08	8.58426e+07	7.11308e+07	9.28638e+07	9.60004e+07	1.93026e+08	1.21369e+08	6.92241e+07	1.25661e+08	1.54392e+08	8.74796e+07	9.08385e+07	1.21976e+08	1.19102e+08	1.11311e+08	1.06999	0.615126	0.852747	0.758451
M236T353_pos	236.149	353.018	(r)-.alpha.,.alpha.-diphenyl-2-pyrrolidinemethanol	0.997853	[M+H-H2O]+			Benzenoids	Benzene and substituted derivatives	Diphenylmethanes	1.87274e+06	1.89858e+07	3.46237e+06	1.37243e+06	9.02155e+06	3.36189e+06	215224	5.51452e+07	409219	2.48624e+06	6.33676e+06	6.4852e+06	5.86477e+06	3.28135e+07	2.03387e+07	2.06335e+07	225989	1.31428e+07	3.09835e+07	7.70425e+07	1.32894e+07	2.39576e+07	5.21839e+06	3.6895e+07	4.61331e+07	2.21977e+07	8.84764e+06	2.63748e+07	0.335459	0.0172246	0.484717	0.881436
M247T89_pos	247.242	89.4481	(z)-6-octadecenoic acid	0.942454	[M+H-2H2O]+	C08363		Lipids and lipid-like molecules	Fatty Acyls	Fatty acids and conjugates	6.28232e+07	3.58077e+07	4.12388e+07	2.24156e+06	534848	5.11523e+07	2.50445e+07	1.1079e+07	1.98915e+07	2.04104e+06	9.26379e+07	6.77245e+06	3.39373e+06	1.08467e+07	6.12211e+06	2.43355e+07	1.56858e+07	9.44957e+06	809230	5.92325e+06	5.275e+07	1.13174e+07	4.23409e+06	955858	2.93477e+06	996640	2.72814e+07	1.12585e+07	2.42318	0.0810599	0.6651	0.643479
M262T528_pos	262.14	527.553	.alpha.-L-Asp-L-Lys	0.802487	[M+H]+		HMDB0004987	Organic acids and derivatives	Carboxylic acids and derivatives	Amino acids, peptides, and analogues	4.4339e+07	5.61162e+07	1.52827e+07	5.23515e+06	9.39255e+06	3.21095e+07	6.4235e+06	5.29126e+06	1.43906e+07	4.12076e+06	1.97591e+07	1.27953e+07	2.82175e+07	5.45308e+07	1.98139e+07	2.10167e+07	7.11338e+06	1.11931e+07	1.25946e+07	1.16223e+07	3.97129e+07	2.30158e+07	9.82578e+06	1.38011e+07	2.95461e+06	1.21948e+07	1.94979e+07	1.84146e+07	1.05883	0.858245	0.955505	0.117455
M201T163_1_pos	201.164	163.428	.alpha.-cyperone	0.988695	[M+H-H2O]+	C17090		Lipids and lipid-like molecules	Prenol lipids	Sesquiterpenoids	2.79349e+08	2.6118e+08	1.99768e+07	8.50617e+06	1.99193e+07	7.00766e+07	7.24312e+07	9.03436e+07	1.39756e+07	1.34626e+07	4.79704e+07	6.25326e+07	4.87287e+07	2.45594e+08	1.06584e+08	1.68514e+08	1.42607e+08	1.67375e+07	2.99943e+08	3.20926e+07	1.77038e+07	1.5862e+08	2.6926e+07	5.26169e+07	2.56298e+07	5.27388e+07	7.75733e+07	1.03562e+08	0.749051	0.475875	0.792979	1.03874
M282T360_2_pos	282.049	359.592	.alpha.-d-galactosamine 1-phosphate	0.859866	[M+Na]+			Organic oxygen compounds	Organooxygen compounds	Carbohydrates and carbohydrate conjugates	9.76479e+06	3.56398e+08	1.25846e+08	523689	9.12018e+07	1.77244e+08	593474	4.97146e+08	1.07704e+06	7.57007e+07	5.92882e+08	5.12573e+07	1.19506e+08	9.12024e+07	2.51206e+08	2.3069e+07	818197	3.30682e+08	5.72673e+07	6.15543e+07	4.04007e+08	1.96609e+08	1.48955e+08	6.3366e+07	1.47819e+07	8.47333e+07	1.61472e+08	1.32942e+08	1.2146	0.664652	0.87338	1.19064
M536T206_pos	536.408	205.945	.alpha.-tocopherol nicotinate	0.879514	[M+H]+	C12981		Lipids and lipid-like molecules	Prenol lipids	Quinone and hydroquinone lipids	1.30105e+07	4.89259e+06	2.1234e+07	2.82798e+06	3.95866e+07	7.07694e+06	4.19365e+08	5.18357e+06	1.53517e+07	3.02709e+07	5.87839e+06	1.23921e+07	5.8677e+06	3.26388e+06	2.23124e+06	7.56715e+07	666483	7.40253e+06	661104	5.97788e+06	7.13602e+06	5.76171e+06	1.45674e+07	3.8962e+06	3.20109e+07	2.25979e+06	4.48414e+07	1.24236e+07	3.60937	0.319384	0.749312	0.76221
M463T27_pos	463.305	26.953	.beta.-ecdysone	0.984125	[M+H-H2O]+	C02633	HMDB0030180	Lipids and lipid-like molecules	Steroids and steroid derivatives	Bile acids, alcohols and derivatives	1.06285e+08	1.26396e+08	4.7841e+07	4.06144e+06	1.44635e+08	6.62391e+07	6.86448e+06	1.03046e+08	3.68507e+06	8.80977e+07	7.72716e+07	9.18608e+07	8.18485e+07	1.62316e+08	9.86224e+07	1.16596e+08	1.65713e+07	1.36859e+08	7.11495e+07	4.82867e+07	1.24e+08	7.33834e+07	1.24153e+08	8.29335e+07	1.00267e+08	5.2662e+07	7.29332e+07	9.29077e+07	0.785006	0.25118	0.749312	0.946131
M355T188_pos	355.263	188.287	.beta.-muricholic acid	0.991064	[M+H-3H2O]+	C17726	HMDB0000415	Lipids and lipid-like molecules	Steroids and steroid derivatives	Bile acids, alcohols and derivatives	1.09711e+08	1.21522e+08	1.05267e+08	8.59302e+06	1.14314e+08	1.63918e+08	1.08174e+07	2.1686e+08	5.83387e+07	1.17069e+08	2.41011e+08	1.40752e+08	1.41507e+08	4.32121e+08	1.06898e+08	4.4003e+07	2.00002e+06	1.54209e+08	4.56448e+08	1.96953e+08	2.49058e+08	3.09618e+08	7.95627e+07	1.78522e+08	6.50495e+07	2.0088e+08	1.19206e+08	1.90409e+08	0.626053	0.115008	0.709162	1.56631
M151T62_pos	151.097	62.3686	.beta.-tocotrienol	0.748629	[M+H-C19H32]+	C14154		Lipids and lipid-like molecules	Prenol lipids	Quinone and hydroquinone lipids	1.76636e+07	8.57394e+06	8.11528e+06	1.79488e+07	4.69663e+06	7.38484e+06	6.72037e+06	8.84443e+06	2.37113e+06	9.79625e+06	9.66104e+06	3.72537e+07	950722	9.02854e+06	7.60952e+06	1.09369e+07	1.00045e+07	7.57031e+06	7.83598e+06	9.3889e+06	7.34217e+06	5.58215e+06	9.74494e+06	7.92961e+06	3.41037e+07	1.52695e+07	1.07677e+07	1.09498e+07	0.983378	0.956442	0.988658	0.0956509
M399T9_pos	399.308	8.74039	.delta.-6 testosterone enanthate	0.873744	[M+H]+			Lipids and lipid-like molecules	Steroids and steroid derivatives	Steroid esters	1.65018e+06	2.14424e+06	2.14391e+06	2.32396e+06	1.95684e+06	1.62507e+06	2.00401e+06	1.84028e+06	2.47733e+06	2.11268e+06	3.54883e+06	1.39123e+06	1.75096e+06	1.79844e+06	1.72898e+06	2.00471e+06	4.05472e+06	1.55394e+06	2.24869e+06	1.86396e+06	1.59677e+06	2.25539e+06	1.67648e+06	1.86413e+06	1.69686e+06	2.5381e+06	2.07458e+06	2.06778e+06	1.00329	0.977313	0.994097	0.0126231
M97T99_pos	97.0762	98.923	.delta.-hexalactone	0.957702	[M+H-H2O]+		HMDB0000453	Organoheterocyclic compounds	Lactones	Delta valerolactones	2.51709e+08	2.36181e+08	1.276e+08	3.45396e+08	1.38058e+08	3.86329e+08	1.14649e+08	2.93471e+08	1.20311e+08	3.01369e+08	5.73654e+07	3.14458e+08	2.7339e+07	1.19643e+08	1.52531e+08	1.3089e+08	4.90164e+08	1.84533e+08	2.88357e+08	1.50913e+08	1.98031e+08	1.09399e+08	3.45269e+08	3.32196e+08	2.52016e+08	4.36513e+08	2.08787e+08	2.4542e+08	0.850736	0.447217	0.779427	0.512628
M419T278_pos	419.283	277.754	.delta.-tocotrienol	0.930075	[M+Na]+	C14156		Lipids and lipid-like molecules	Prenol lipids	Quinone and hydroquinone lipids	4.18385e+07	8.36572e+07	9.45578e+06	2.25899e+06	1.77923e+07	2.88743e+07	1.58425e+06	6.5365e+07	6.68942e+08	1.57896e+07	9.14942e+06	1.74333e+07	2.58643e+07	4.04987e+06	5.83103e+07	3.69895e+07	2.74862e+06	3.21001e+07	4.20076e+07	8.1169e+07	2.23815e+07	2.29259e+07	2.30767e+07	8.57902e+07	1.81804e+07	4.60756e+07	7.60004e+07	3.66004e+07	2.07649	0.441916	0.778885	0.936359
M276T526_pos	276.155	526.212	.gamma.-l-glu-.epsilon.-l-lys	0.943176	[M+H]+	C21730	HMDB0003869	Organic acids and derivatives	Carboxylic acids and derivatives	Amino acids, peptides, and analogues	7.52711e+08	1.89129e+08	2.48633e+07	8.34614e+07	4.99507e+08	5.16126e+07	1.83277e+08	8.79312e+07	5.83861e+07	1.07472e+08	3.4115e+07	4.78492e+08	7.00538e+08	7.51682e+08	2.92144e+08	3.2568e+08	1.02388e+08	3.04366e+07	7.14869e+07	3.83528e+07	2.48148e+07	5.4591e+08	1.11755e+08	1.77578e+08	2.10551e+08	4.13353e+08	2.50115e+08	2.38164e+08	1.05018	0.90139	0.971793	1.10421
M355T247_pos	355.263	247.445	.gamma.-muricholic acid	0.985008	[M+H-3H2O]+	C17649		Lipids and lipid-like molecules	Steroids and steroid derivatives	Bile acids, alcohols and derivatives	1.8589e+08	2.24379e+07	1.78648e+07	4.67853e+07	1.98344e+07	5.19117e+07	1.34996e+08	6.84321e+07	3.63645e+09	4.44489e+07	2.11447e+07	1.25963e+07	2.68331e+07	1.13358e+08	2.33176e+07	9.76827e+06	7.19205e+06	1.21054e+07	5.39795e+07	3.48565e+07	2.47068e+07	4.08164e+07	1.04636e+07	2.53016e+07	7.73758e+06	5.32328e+07	3.29971e+08	3.20643e+07	10.2909	0.291192	0.749312	3.10061
M643T340_pos	643.362	340.241	1(2h)-pyrimidineacetamide, n-[(1s,3s,4s)-4-[[2-(2,6-dimethylphenoxy)acetyl]amino]-3-hydroxy-5-phenyl-1-(phenylmethyl)pentyl]tetrahydro-.alpha.-(1-methylethyl)-2,4-dioxo-, (.alpha.s)-	0.833965	[M+H]+			Organic acids and derivatives	Carboxylic acids and derivatives	Amino acids, peptides, and analogues	1.4767e+06	1.2801e+06	797895	275587	174600	470428	256175	2.28295e+06	180496	89466.8	8.15884e+06	155012	224398	591099	1.67277e+06	285622	130308	519806	1.36962e+06	66418.1	201894	1.20111e+06	326612	135172	167144	539061	1.21713e+06	554357	2.19557	0.299021	0.749312	0.0629163
M609T312_pos	609.357	312.007	1(2h)-pyrimidineacetamide, n-[(1s,3s,4s)-4-[[2-(2,6-dimethylphenoxy)acetyl]amino]-3-hydroxy-5-phenyl-1-(phenylmethyl)pentyl]tetrahydro-4-hydroxy-.alpha.-(1-methylethyl)-2-oxo-, (.alpha.s)-	0.899493	[M+H-2H2O]+			Organic acids and derivatives	Carboxylic acids and derivatives	Amino acids, peptides, and analogues	4.85552e+06	1.68249e+07	2.00608e+06	1.07281e+06	6.37306e+06	6.4195e+06	802048	1.71379e+07	6.05771e+06	2.04568e+06	7.59897e+06	3.6498e+06	4.53915e+06	1.7322e+07	9.4876e+06	8.8887e+06	4.29994e+06	118762	3.31513e+07	1.3926e+07	6.68004e+06	2.50128e+07	959964	3.22791e+06	1.13008e+07	5.6293e+06	6.10639e+06	1.07696e+07	0.567001	0.13914	0.741553	0.4249
M72T326_pos	72.0809	325.914	1,2-diamino-2-methylpropane	0.993714	[M+H-NH3]+			Organic nitrogen compounds	Organonitrogen compounds	Amines	4.00708e+09	3.12861e+08	3.43091e+08	4.69037e+08	1.90176e+08	6.60135e+08	5.54664e+09	2.06313e+08	2.38597e+08	1.83821e+08	6.00867e+08	1.52172e+09	2.65302e+07	3.72261e+08	7.94326e+07	7.93091e+08	1.55861e+09	6.20689e+07	8.4919e+07	1.97744e+08	7.21297e+08	2.25174e+08	5.46265e+07	3.79423e+07	3.38436e+08	336906	1.10053e+09	3.48149e+08	3.16108	0.136276	0.740426	4.6413
M787T151_pos	786.6	151.454	1,2-dioleoyl-sn-glycero-3-phosphatidylcholine	0.997695	[M+H]+		HMDB0062690	Lipids and lipid-like molecules	Glycerophospholipids	Glycerophosphocholines	658725	2.82532e+08	5.31899e+07	89804.9	2.09505e+08	1.01511e+08	2.10148e+08	1.0951e+08	1.12579e+08	1.30142e+08	9.8285e+07	8.16699e+07	1.31067e+08	1.24705e+07	2.7968e+07	2.47036e+08	6.47672e+06	1.35751e+08	5.33825e+07	4.68746e+07	1.18693e+08	1.19251e+08	2.36146e+08	2.25349e+08	1.91441e+08	3.58592e+07	1.16991e+08	1.12054e+08	1.04406	0.883449	0.966594	0.627052
M679T176_pos	678.507	176.192	1,2-ditetradecanoyl-sn-glycero-3-phosphocholine	0.9981	[M+H]+		HMDB0007866	Lipids and lipid-like molecules	Glycerophospholipids	Glycerophosphocholines	976358	3.15319e+07	634789	180494	1.10442e+06	1.34231e+06	1.32316e+07	1.85595e+06	2.10672e+07	489002	2.00923e+07	1.12413e+07	1.35303e+06	2.41467e+07	1.75172e+07	1.99724e+07	2.07214e+07	1.82261e+07	3.13013e+07	603407	2.06284e+07	6.92602e+06	3.8131e+06	1.00965e+08	4.42967e+07	863722	8.08467e+06	2.38447e+07	0.339055	0.0557624	0.594428	0.911929
M473T490_pos	473.149	490.463	1,2-dithiolane-3-pentanamide, n,n'-1,3-propanediylbis-	0.898782	[M+Na]+			Organoheterocyclic compounds	Dithiolanes	Lipoamides	361586	4.97476e+06	1.45775e+06	949042	3.70403e+06	2.34573e+06	864685	4.81833e+06	4.58675e+06	1.02611e+07	3.14871e+06	5.82706e+06	8.9472e+06	4.35562e+06	4.94987e+06	1.63672e+06	2.13856e+06	3.67539e+06	3.62973e+06	4.38649e+06	5.31392e+06	1.12553e+07	5.06066e+06	2.90365e+06	2.15739e+06	4.39548e+06	4.01898e+06	4.29683e+06	0.935336	0.798609	0.931094	0.179735
M381T35_2_pos	381.315	34.8503	1,24-dihydroxyvitamin d3	0.951175	[M+H-2H2O]+	C12919		Lipids and lipid-like molecules	Steroids and steroid derivatives	Vitamin D and derivatives	4.40126e+07	1.1935e+08	1.29101e+08	4.32411e+07	1.25766e+08	9.98981e+07	2.86762e+07	1.00293e+08	6.5132e+07	6.53333e+07	1.0502e+08	1.46624e+08	9.58025e+07	1.32024e+08	1.29633e+08	7.43868e+07	3.86865e+07	1.35349e+08	1.28921e+08	1.36728e+08	1.78492e+08	1.9549e+08	8.99645e+07	1.35445e+08	8.42683e+07	1.14836e+08	8.98654e+07	1.21094e+08	0.742112	0.055934	0.594865	1.11367
M137T151_pos	137.071	150.98	1,3-benzenediol, 5-methyl-2-[(1r,6r)-3-methyl-6-(1-methylethenyl)-2-cyclohexen-1-yl]-	0.994631	[M+H-C9H14]+			Lipids and lipid-like molecules	Prenol lipids	Monoterpenoids	5.94728e+07	1.06114e+08	5.51163e+07	1.56493e+08	8.58451e+07	1.12006e+08	6.72339e+07	1.21155e+08	5.12902e+08	6.86792e+07	1.13026e+08	5.92432e+07	4.24791e+07	5.03292e+07	1.77246e+08	1.25596e+08	4.67603e+08	1.12191e+08	5.35195e+07	1.62202e+08	1.28956e+08	1.40608e+08	7.86405e+07	6.21309e+07	9.3818e+07	8.19458e+07	1.19982e+08	1.33445e+08	0.899111	0.769096	0.919062	0.976095
M212T140_pos	212.118	140.17	1,3-diphenylguanidine	0.909415	[M+H]+	C05189	HMDB0003920				2.32828e+07	3.29659e+08	4.79927e+07	2.80918e+07	5.57001e+06	1.34219e+07	5.21612e+06	1.41696e+07	3.59468e+06	7.56603e+07	6.77071e+07	1.06878e+08	4.04794e+06	8.43055e+07	2.25065e+08	9.07417e+07	2.89648e+06	1.22514e+07	1.34434e+07	1.20032e+08	5.04461e+07	8.20144e+06	1.50403e+07	1.64084e+07	1.42493e+07	1.75277e+07	5.57916e+07	5.15853e+07	1.08154	0.89097	0.969844	0.315137
M305T353_pos	305.065	352.795	1,4-d-xylobiose	0.97921	[M+Na]+	C01630		Organic oxygen compounds	Organooxygen compounds	Carbohydrates and carbohydrate conjugates	1.04659e+07	8.11271e+07	2.41721e+07	4.69409e+06	2.47955e+07	6.27064e+07	1.39073e+06	1.47475e+08	3.50699e+06	3.43681e+07	2.65027e+07	2.16027e+07	4.17407e+07	5.31598e+07	7.48683e+07	9.45344e+06	3.5909e+06	3.97701e+07	3.75601e+07	5.95753e+07	9.2807e+07	5.17856e+07	4.50638e+07	3.57148e+07	5.68565e+06	3.97615e+07	3.72729e+07	4.22151e+07	0.882928	0.714278	0.894695	0.603627
M159T210_pos	159.078	210.091	1,5-diaminonaphthalene	0.826584	[M+H]+	C19463					1.90955e+07	3.0409e+07	1.35464e+08	1.13778e+07	2.23028e+07	3.16337e+07	1.17174e+07	1.18089e+07	4.45646e+06	1.08093e+07	1.94515e+08	6.97218e+07	2.07259e+07	2.03842e+07	2.56034e+07	2.34432e+08	8.67624e+06	2.69338e+07	2.4798e+07	1.29e+07	1.36327e+08	2.36605e+07	1.27976e+07	1.78561e+07	1.00834e+08	2.42771e+07	4.41567e+07	5.14985e+07	0.857437	0.766213	0.917443	0.37098
M81T34_pos	81.0699	33.5397	1,5-hexadien-3-ol	0.954197	[M+H-H2O]+			Organic oxygen compounds	Organooxygen compounds	Alcohols and polyols	5.02422e+07	2.93968e+07	3.15695e+07	6.58825e+07	3.32981e+07	4.06815e+07	2.26288e+07	3.75975e+07	6.91386e+07	3.34219e+07	4.5286e+07	3.56751e+07	3.07837e+07	3.17184e+07	4.63118e+07	8.48163e+07	6.1669e+07	6.07492e+07	3.80418e+07	3.76779e+07	4.43029e+07	7.17406e+07	2.4571e+07	3.40942e+07	3.93722e+07	3.66854e+07	4.04309e+07	4.70578e+07	0.859177	0.296758	0.749312	0.240293
M140T417_pos	140.069	417.252	1,7-dimethyluric acid	0.978011	[M+H-C2H3ON]+	C16356	HMDB0011103	Organoheterocyclic compounds	Imidazopyrimidines	Purines and purine derivatives	9.12056e+06	6.97624e+06	2.7431e+07	4.7261e+06	1.61946e+07	5.5521e+06	5.22485e+06	4.85282e+07	6.81941e+06	3.62412e+07	8.25564e+06	1.05589e+07	1.46115e+07	7.36942e+06	1.26496e+07	3.23475e+07	5.27153e+06	2.91415e+07	3.04938e+07	3.70078e+07	591682	1.97497e+07	1.67935e+07	2.60471e+07	3.71992e+07	1.41236e+07	1.54031e+07	2.06758e+07	0.74498	0.311917	0.749312	0.448471
M111T645_pos	111.092	644.726	1,8-octanediol	0.780729	[M+H-2H2O]+	C14218		Lipids and lipid-like molecules	Fatty Acyls	Fatty alcohols	7.13496e+07	2.62078e+07	3.47897e+07	3.97679e+07	3.07442e+07	5.24681e+07	3.23163e+07	4.0596e+07	3.41632e+07	3.1607e+07	5.03279e+07	3.90383e+07	5.28619e+07	3.1387e+07	3.36799e+07	3.43341e+07	1.46788e+07	3.42948e+07	4.09397e+07	3.49955e+07	4.39662e+07	1.57971e+07	4.26638e+07	3.66768e+07	2.81637e+07	3.34776e+07	4.12491e+07	3.26965e+07	1.26157	0.0553325	0.594088	0.601779
M480T212_pos	480.345	212.226	1-(1z-hexadecenyl)-sn-glycero-3-phosphocholine	0.978853	[M+H]+		HMDB0010407	Lipids and lipid-like molecules	Glycerophospholipids	Glycerophosphocholines	3.07595e+08	2.78402e+08	2.57997e+08	4.67994e+07	2.1287e+08	2.55047e+08	1.98829e+09	2.40545e+08	1.14623e+08	2.23431e+08	7.1356e+08	3.37843e+08	1.16715e+08	6.22856e+08	3.61591e+08	1.44775e+09	2.12663e+08	2.90579e+08	3.94558e+08	7.01123e+07	4.13915e+08	7.32136e+08	2.50601e+08	2.33624e+08	1.12975e+09	1.6773e+08	3.91824e+08	4.86759e+08	0.804966	0.601535	0.847109	1.94594
M795T162_pos	794.605	161.541	1-(1z-octadecenyl)-2-(5z,8z,11z,14z-eicosatetraenoyl)-sn-glycero-3-phosphocholine	0.998428	[M+H]+		HMDB0011253	Lipids and lipid-like molecules	Glycerophospholipids	Glycerophosphocholines	2.89962e+06	7.35181e+07	3.05636e+07	5.25675e+07	1.55027e+08	4.03922e+07	1.16694e+08	2.85003e+07	6.7278e+07	7.83303e+07	6.03488e+07	4.17456e+07	6.48278e+07	4.12012e+06	1.75629e+07	1.25147e+08	5.70589e+07	8.38177e+07	3.52778e+06	1.00358e+07	6.78209e+07	6.22097e+07	4.71458e+07	4.9352e+07	7.38173e+07	1.05458e+07	6.25148e+07	4.70893e+07	1.32758	0.312629	0.749312	0.443428
M508T222_pos	508.376	222.075	1-(1z-octadecenyl)-sn-glycero-3-phosphocholine	0.972601	[M+H]+		HMDB0013122	Lipids and lipid-like molecules	Glycerophospholipids	Glycerophosphocholines	3.41688e+07	3.91556e+07	4.69872e+07	3.17736e+07	5.11047e+07	9.22465e+07	1.40792e+09	6.82649e+07	1.16756e+08	2.96933e+07	1.30114e+08	6.52487e+07	6.37516e+07	3.6509e+07	1.16124e+08	1.63523e+08	6.76614e+07	2.04936e+08	5.25866e+07	1.79362e+07	8.14851e+07	1.70426e+08	1.33143e+08	1.09232e+08	1.22584e+08	5.67995e+07	1.67476e+08	1.02534e+08	1.63336	0.541766	0.817864	1.14143
M267T352_pos	267.109	352.409	1-(3-carboxypropyl)-3,7-dimethylxanthine	0.750643	[M+H]+			Organoheterocyclic compounds	Imidazopyrimidines	Purines and purine derivatives	5.60197e+07	1.0109e+09	2.14312e+08	1.84871e+07	4.10696e+08	2.55353e+08	2.50252e+06	1.42825e+09	1.04804e+07	2.99155e+08	3.09243e+08	1.31897e+08	5.33095e+08	4.74102e+08	6.63836e+08	9.46822e+07	1.23643e+07	5.52082e+08	3.12911e+08	7.01319e+08	6.83526e+08	4.57651e+08	4.56194e+08	3.2038e+08	6.41713e+07	3.09359e+08	3.6003e+08	3.92506e+08	0.91726	0.810539	0.937411	2.02856
M134T707_pos	134.071	707.009	1-(3-pyridyl)-1-butanone-4-carboxylic acid	0.921736	[M+H-CH2O2]+	C19569	HMDB0000992	Organic acids and derivatives	Keto acids and derivatives	Gamma-keto acids and derivatives	9.92718e+07	3.95143e+07	3.912e+07	6.10978e+07	8.36236e+07	9.15725e+07	1.1242e+08	7.34986e+07	1.74698e+07	7.83941e+07	2.99574e+07	191813	4.30364e+07	5.17698e+07	9.22079e+07	2.23837e+07	3.94616e+07	5.97166e+07	839670	5.12414e+07	5.1462e+07	3.85065e+06	2.1039e+08	2.31278e+06	4.62877e+07	9.25167e+07	5.91668e+07	5.57262e+07	1.06174	0.849938	0.95353	0.593806
M217T418_pos	217.155	418.007	1-(4-piperidinyl)-1,3-dihydro-2h-indol-2-one	0.795814	[M+H]+			Organoheterocyclic compounds	Indoles and derivatives	N-alkylindoles	2.22e+07	1.12246e+08	1.6553e+06	4.22717e+06	2.78506e+06	3.9807e+06	7.24939e+06	1.00968e+07	3.26918e+07	365573	3.39269e+06	2.74541e+07	4.61576e+06	2.95245e+08	1.27641e+07	2.26383e+07	3.77591e+07	7.95584e+06	3.35972e+07	1.59408e+07	1.90225e+07	4.9438e+07	1.245e+07	3.11846e+07	2.88684e+07	1.80809e+08	1.792e+07	5.75133e+07	0.311581	0.123833	0.725618	1.02897
M391T423_pos	391.008	422.565	1-.beta.-d-arabinofuranosyluracil 5'-monophosphate	0.825329	[M-2H+3Na]+			Nucleosides, nucleotides, and analogues	Pyrimidine nucleotides	Pyrimidine ribonucleotides	2.49494e+06	4.89371e+06	7.84613e+06	3.4855e+06	1.07321e+06	5.65038e+06	8.62935e+06	703853	8.32099e+06	920040	6.19331e+06	1.35217e+07	203030	924514	1.7767e+06	3.99483e+06	6.81459e+06	1.01272e+06	5.70357e+06	3.1159e+06	2.82945e+06	544941	1.82008e+06	70594.5	5.85577e+06	800415	4.91816e+06	2.71262e+06	1.81307	0.0938726	0.676274	0.234939
M789T152_pos	788.614	152.031	1-Stearoyl-2-oleoyl-sn-glycerol 3-phosphocholine (SOPC)	0.934598	[M+H]+			Lipids and lipid-like molecules	Glycerophospholipids	Glycerophosphocholines	4.79043e+07	5.92644e+07	2.23207e+07	6.81064e+07	1.37728e+08	4.37152e+07	1.65867e+08	1.95685e+07	5.27876e+07	1.29686e+08	2.42666e+07	2.95356e+07	8.88837e+07	7.56618e+06	4.15373e+06	4.30295e+07	1.04451e+07	5.30919e+07	1.68654e+07	1.80897e+07	4.29828e+07	2.10312e+07	8.42871e+07	7.07337e+07	7.42967e+07	1.6113e+07	6.84334e+07	3.55912e+07	1.92276	0.0433426	0.576369	0.957834
M524T218_1_pos	524.371	217.554	1-Stearoyl-sn-glycerol 3-phosphocholine(LPC(18:0))	0.988122	[M+H]+	C04230	HMDB0010384	Lipids and lipid-like molecules	Glycerophospholipids	Glycerophosphocholines	2.67929e+08	1.82451e+09	1.38966e+09	1.83894e+09	1.85348e+09	1.55068e+09	7.61286e+09	2.21731e+09	3.39649e+08	1.57875e+09	4.04891e+09	1.44622e+09	1.47367e+09	1.7038e+09	2.50588e+09	8.32817e+09	4.51095e+09	3.00181e+09	1.95801e+09	3.54929e+08	2.61231e+09	2.97371e+09	2.52872e+09	2.03914e+09	5.73044e+09	9.1798e+08	2.11097e+09	3.01276e+09	0.700675	0.262913	0.749312	6.30193
M323T600_pos	323.145	600.16	1-[4,5-bis(hydroxymethyl)-3-methoxy-2-methylphenoxy]-3-methylbutane-2,3-diol	0.715184	[M+Na]+			Benzenoids	Benzene and substituted derivatives	Benzyl alcohols	3.30491e+07	1.93178e+08	1.06323e+08	1.2215e+07	2.89119e+07	1.51971e+08	2.06266e+07	4.25663e+07	2.4137e+07	3.06614e+07	2.13796e+08	1.69381e+07	3.62721e+07	4.93171e+07	1.38828e+07	9.18764e+06	1.08656e+07	3.96941e+07	4.60976e+07	4.85964e+06	2.29073e+08	1.76901e+07	3.30031e+07	5.4207e+07	1.02172e+07	2.77293e+06	7.00497e+07	4.00668e+07	1.74832	0.256266	0.749312	0.840021
M111T179_pos	111.055	179.465	1-acetylimidazole	0.797613	[M+H]+	C02560		Organoheterocyclic compounds	Azoles	Imidazoles	2.47311e+08	5.29026e+07	4.26958e+07	8.35235e+07	3.38091e+07	6.42745e+07	2.9121e+07	7.31616e+07	4.52004e+07	9.04396e+07	6.08257e+07	6.58342e+07	2.50581e+07	4.13092e+07	5.1661e+07	6.11402e+07	2.40173e+07	5.537e+07	6.59307e+07	3.97105e+07	6.61488e+07	4.30745e+07	7.49878e+07	6.13595e+07	6.30883e+07	9.19182e+07	7.03198e+07	5.69012e+07	1.23582	0.424088	0.773526	0.49515
M769T164_pos	768.589	164.315	1-hexadecyl-2-(5z,8z,11z,14z-eicosatetraenoyl)-sn-glycero-3-phosphocholine	0.995612	[M+H]+			Lipids and lipid-like molecules	Glycerophospholipids	Glycerophosphocholines	9.22721e+06	1.68226e+08	4.79955e+07	7.30278e+07	1.54336e+08	5.1951e+07	1.82556e+08	7.39297e+07	8.97197e+07	1.27186e+08	1.26147e+08	6.75204e+07	8.78082e+07	1.25345e+07	3.67211e+07	2.2881e+08	9.25238e+07	1.26674e+08	1.03589e+07	2.70405e+07	1.1177e+08	7.3835e+07	8.52167e+07	6.18543e+07	1.11335e+08	1.31706e+07	9.68946e+07	7.62957e+07	1.26999	0.362828	0.755357	0.454001
M747T169_pos	746.606	169.115	1-hexadecyl-2-(9z-octadecenoyl)-sn-glycero-3-phosphocholine	0.998558	[M+H]+			Lipids and lipid-like molecules	Glycerophospholipids	Glycerophosphocholines	1.38283e+07	9.92955e+07	3.41884e+07	6.53102e+06	7.86798e+07	3.7936e+07	5.79908e+08	1.91316e+07	7.83636e+06	7.93177e+07	8.92526e+07	5.19552e+07	6.44941e+07	9.50504e+07	6.25533e+06	1.93471e+07	1.03179e+07	8.98978e+07	2.53766e+07	2.50243e+07	5.55303e+07	2.57739e+07	6.75314e+07	1.54096e+08	8.08969e+07	7.44318e+06	8.94119e+07	5.09647e+07	1.75439	0.386658	0.760767	0.625289
M482T225_1_pos	482.36	224.728	1-hexadecyl-sn-glycero-3-phosphocholine	0.993017	[M+H]+			Lipids and lipid-like molecules	Glycerophospholipids	Glycerophosphocholines	2.49861e+08	1.78566e+08	2.24824e+08	4.6407e+07	2.13651e+08	2.112e+08	6.02575e+09	2.76089e+08	9.12329e+07	1.39476e+08	9.04458e+08	3.41439e+08	2.35936e+08	2.45693e+08	5.80794e+08	8.10969e+08	1.37431e+08	5.36505e+08	1.81673e+08	9.3411e+07	2.8018e+08	3.94083e+08	5.1889e+08	3.69568e+08	6.84003e+08	1.54625e+08	7.02991e+08	3.83679e+08	1.83224	0.486489	0.795658	2.31122
M413T233_pos	413.349	232.653	1-hydroxy vitamin d2	0.961968	[M+H]+	C08211		Lipids and lipid-like molecules	Steroids and steroid derivatives	Vitamin D and derivatives	3.46673e+06	3.12909e+07	8.08729e+06	1.11086e+07	5.1292e+06	4.8339e+06	2.00759e+06	1.2306e+07	1.15829e+07	2.87471e+06	3.58528e+07	1.28385e+07	5.91209e+06	4.8296e+07	3.01796e+07	1.05525e+07	3.65895e+06	2.70951e+07	4.67966e+06	2.58656e+06	2.22788e+07	1.64469e+07	1.49472e+07	8.231e+06	8.96945e+06	3.5612e+06	1.13301e+07	1.54987e+07	0.731035	0.387756	0.761193	0.328786
M189T297_pos	189.074	296.797	1-hydroxy-2-naphthoic acid	0.705128	[M+H]+	C03203		Benzenoids	Naphthalenes	Naphthalenecarboxylic acids and derivatives	2.24425e+08	8.48222e+06	6.76975e+06	2.10316e+07	5.34684e+06	1.85632e+07	1.37061e+08	1.61893e+07	3.30461e+07	1.59744e+07	5.22228e+06	5.73619e+07	408808	6.77839e+06	8.43514e+06	2.34399e+07	7.27419e+07	7.66159e+06	1.72649e+07	5.57404e+06	1.69416e+07	4.81914e+06	1.62055e+07	1.53609e+07	1.08683e+07	1.6765e+07	4.22987e+07	1.71428e+07	2.46743	0.194774	0.749312	0.812966
M314T221_1_pos	314.232	220.737	1-methyl-2-undecylquinolin-4-one	0.775031	[M+H]+			Organoheterocyclic compounds	Quinolines and derivatives	Quinolones and derivatives	6.02311e+07	1.68925e+08	1.04208e+07	1.57356e+09	2.88359e+07	9.73537e+06	3.1285e+07	7.77466e+07	3.01037e+09	2.3213e+07	1.38442e+07	1.16048e+08	2.24388e+07	1.41323e+08	1.33067e+08	4.42184e+08	4.94977e+08	8.22616e+06	1.55993e+08	6.25276e+07	2.94243e+07	1.14223e+08	1.83717e+07	8.57202e+07	6.97879e+07	9.04266e+07	3.95896e+08	1.42019e+08	2.78762	0.322044	0.749312	3.63605
M124T126_pos	124.086	125.973	1-methyl-l-histidine	0.997044	[M+H-CH2O2]+	C01152	HMDB0000001	Organic acids and derivatives	Carboxylic acids and derivatives	Amino acids, peptides, and analogues	4.01399e+08	8.9991e+08	3.7606e+06	3.7878e+08	7.86558e+08	6.30854e+08	1.31429e+09	5.42917e+08	5.03257e+08	8.77392e+08	7.59886e+08	6.30876e+08	2.59035e+08	6.27261e+08	6.69519e+08	5.68078e+08	6.97855e+08	7.23198e+08	7.3436e+08	2.75166e+08	8.25707e+08	7.03404e+08	1.25845e+09	6.03075e+08	6.36853e+08	5.85267e+08	6.14532e+08	6.85246e+08	0.896805	0.524116	0.810372	1.34117
M282T376_pos	282.118	375.569	1-methyladenosine	0.870288	[M+H]+	C02494	HMDB0003331	Nucleosides, nucleotides, and analogues	Purine nucleosides		3.70892e+06	1.02547e+07	8.64383e+06	2.05381e+06	1.22069e+07	7.14357e+07	2.71071e+06	2.66873e+07	1.61388e+06	1.48283e+07	1.11935e+07	3.81536e+07	1.28089e+07	2.19709e+07	4.28955e+07	7.23628e+06	4.9917e+06	1.90456e+07	1.94081e+07	5.59158e+07	8.44305e+06	5.80966e+06	1.5278e+07	9.53714e+06	5.04177e+07	5.71997e+06	1.66385e+07	2.0513e+07	0.811116	0.600998	0.84689	0.321943
M170T502_pos	170.092	502.303	1-methylhistidine	0.975539	[M+H]+	C01152	HMDB0000001	Organic acids and derivatives	Carboxylic acids and derivatives	Amino acids, peptides, and analogues	4.65908e+07	1.47882e+07	5.16948e+06	7.92986e+06	7.40469e+06	8.15109e+06	5.81309e+08	6.32585e+06	2.01565e+07	5.74922e+06	3.93534e+07	2.68275e+07	4.6192e+06	2.1824e+07	7.50721e+06	2.37394e+07	8.48991e+06	1.19237e+07	6.49865e+06	1.4427e+07	9.44926e+06	5.84997e+06	7.18316e+06	4.75761e+06	1.25521e+07	5.96434e+06	5.95673e+07	1.0782e+07	5.52469	0.275074	0.749312	0.966107
M157T366_pos	157.061	366.311	1-naphthaldehyde	0.837127	[M+H]+	C14090	HMDB0060325				2.57826e+09	8.07021e+07	4.73077e+06	1.17747e+07	2.74055e+07	1.36098e+07	4.75e+06	9.69344e+06	2.31027e+07	3.47217e+06	4.63231e+06	4.19739e+06	1.65922e+07	4.30365e+06	9.74744e+06	3.21892e+06	8.10915e+06	2.93962e+07	4.89334e+06	1.03841e+08	5.22876e+06	1.10115e+07	4.81257e+07	9.09571e+06	2.49987e+06	3.44746e+07	2.14071e+08	2.10728e+07	10.1586	0.337635	0.750883	1.70745
M599T420_pos	599.12	420.467	1-naphthalenesulfonic acid, 8-(phenylamino)-	0.934626	[2M+H]+	C11326	HMDB0061854	Benzenoids	Naphthalenes	Naphthalene sulfonic acids and derivatives	4.98808e+06	7.59583e+06	4.06249e+06	343893	1.60293e+07	2.88805e+06	4.32035e+06	9.11736e+06	7.88777e+06	1.84305e+07	2.57382e+06	2.00983e+06	1.63699e+07	1.45929e+06	2.11182e+07	2.08379e+06	6.89123e+06	2.70085e+06	9.07329e+06	1.28888e+07	363939	9.91783e+06	1.02406e+07	1.0116e+07	618893	9.86108e+06	7.43209e+06	7.48721e+06	0.992638	0.981453	0.995622	0.231738
M550T216_pos	550.386	215.961	1-o-hexadecyl-2-o-(2e-butenoyl)-sn-glyceryl-3-phosphocholine	0.733708	[M+H]+			Lipids and lipid-like molecules	Glycerophospholipids	Glycerophosphocholines	2.43059e+06	2.13687e+07	2.36736e+07	5.36291e+07	3.12245e+07	3.30498e+07	1.88193e+08	3.06058e+07	2.54891e+07	4.0529e+07	7.1026e+07	2.84026e+07	2.68723e+07	1.27425e+07	4.42429e+07	3.07096e+08	3.74531e+08	4.96309e+07	1.13882e+07	7.34279e+06	3.39835e+07	6.91881e+07	4.50946e+07	3.80521e+07	7.86266e+07	1.36025e+07	4.43457e+07	8.35017e+07	0.531075	0.273115	0.749312	1.38883
M767T161_pos	766.574	160.66	1-o-hexadecyl-2-o-(5z,8z,11z,14z,17z-eicosapentaenoyl)-sn-glyceryl-3-phosphorylcholine	0.992086	[M+H]+			Lipids and lipid-like molecules	Glycerophospholipids	Glycerophosphocholines	1.41722e+06	6.576e+07	2.71069e+07	3.74756e+07	8.7092e+07	3.03994e+07	6.7057e+07	2.4278e+07	4.70407e+07	6.23889e+07	5.1945e+07	3.11549e+07	3.93931e+07	1.19293e+06	9.62604e+06	1.28128e+08	504609	5.88143e+07	2.6889e+06	6.06757e+06	5.95372e+07	5.27226e+07	3.82515e+07	2.15688e+07	7.24432e+07	7.83884e+06	4.40391e+07	3.53373e+07	1.24625	0.485316	0.795583	0.385824
M518T287_pos	518.369	286.849	1-o-hexadecyl-2-o-methyl-sn-glyceryl-3-phosphorylcholine	0.918909	[M+Na]+			Lipids and lipid-like molecules	Glycerophospholipids	Glycerophosphocholines	7.00681e+06	3.86148e+07	4.85578e+06	198668	8.34804e+06	1.17551e+07	345499	2.48903e+07	1.45767e+06	1.52424e+07	1.03085e+07	1.24393e+06	9.05521e+06	2.006e+06	2.32649e+07	5.66894e+06	1.2027e+07	2.07467e+07	4.24814e+07	5.12628e+07	9.28003e+06	2.47852e+07	8.53652e+06	1.8258e+07	7.51982e+06	1.51071e+07	1.02556e+07	1.85342e+07	0.553334	0.113354	0.705947	0.556008
M304T267_pos	304.212	267.121	1-octanone, 1-(4-methoxyphenyl)-2-(1-pyrrolidinyl)-	0.870989	[M+H]+			Organic oxygen compounds	Organooxygen compounds	Carbonyl compounds	2.20097e+07	5.89943e+07	5.60527e+06	6.0703e+07	7.95928e+06	2.91174e+06	1.96104e+06	3.16462e+07	7.81594e+07	7.11719e+06	5.36194e+06	2.94431e+07	3.59901e+06	7.09232e+07	2.07346e+07	4.91184e+07	4.88732e+07	3.68354e+06	2.47312e+07	1.12875e+07	1.1127e+07	1.46273e+07	6.01342e+06	2.41483e+07	1.13334e+07	7.91862e+06	2.4267e+07	2.34246e+07	1.03596	0.927788	0.981252	0.53423
M475T378_pos	475.28	378.18	1-oleoyl-2-hydroxy-sn-glycero-3-phospho-(1'-rac-glycerol)	0.914307	[M+H-2H2O]+			Lipids and lipid-like molecules	Glycerophospholipids	Glycerophosphoglycerols	8.00432e+06	2.54367e+06	2.92614e+06	93574.3	3.12708e+06	1.28629e+07	86012.4	7.64303e+06	3.57988e+06	3.80269e+06	8.53748e+06	6.09389e+06	3.1571e+06	1.57374e+06	4.74044e+06	394429	1.63474e+06	1.54809e+06	997632	3.8384e+06	7.52681e+06	2.96608e+06	1.47923e+06	900283	451244	1.76867e+06	4.80445e+06	2.29383e+06	2.09451	0.0403151	0.561193	0.283135
M733T171_pos	732.553	171.264	1-oleoyl-2-myristoyl-sn-glycero-3-phosphocholine	0.996806	[M+H]+		HMDB0008097	Lipids and lipid-like molecules	Glycerophospholipids	Glycerophosphocholines	1.29358e+07	9.4131e+08	6.8739e+07	672353	1.74866e+08	1.95038e+08	1.9004e+08	2.32778e+08	1.71581e+06	5.19422e+07	6.91e+08	4.54969e+08	1.79772e+08	3.35142e+08	3.13284e+08	3.20211e+08	4.36834e+07	1.1629e+09	3.85145e+08	1.38197e+08	1.37503e+09	5.11496e+08	4.13803e+08	1.81696e+09	8.13203e+08	9.18711e+07	2.45829e+08	5.93917e+08	0.413911	0.0521549	0.593561	4.25381
M761T156_pos	760.584	155.863	1-oleoyl-2-palmitoyl-sn-glycero-3-phosphocholine	0.997914	[M+H]+		HMDB0008100	Lipids and lipid-like molecules	Glycerophospholipids	Glycerophosphocholines	1.73629e+07	1.18597e+09	2.78768e+08	1.00791e+07	1.0333e+09	4.32871e+08	9.26271e+08	4.72945e+08	8.99009e+06	8.06301e+08	8.55077e+08	5.16119e+08	5.59255e+08	1.5474e+08	1.31211e+08	7.4925e+08	2.16868e+07	8.69091e+08	4.66056e+08	2.11252e+08	1.08833e+09	4.42458e+08	9.72218e+08	1.31073e+09	1.09632e+09	2.04599e+08	5.46408e+08	5.93689e+08	0.920362	0.776376	0.920993	2.1451
M807T164_pos	806.569	163.659	1-palmitoyl-2-docosahexaenoyl-sn-glycero-3-phosphocholine	0.997425	[M+H]+		HMDB0007991	Lipids and lipid-like molecules	Glycerophospholipids	Glycerophosphocholines	964846	1.87753e+08	2.38453e+07	884290	7.78839e+07	4.12278e+07	3.58782e+07	1.32369e+08	224327	4.12737e+07	6.92345e+07	6.35965e+07	6.30501e+07	1.21544e+07	7.38738e+07	4.20405e+08	9.70658e+06	1.12784e+08	4.97456e+07	5.08771e+07	1.47642e+08	1.50103e+08	9.22804e+07	1.64448e+08	1.38891e+08	2.86749e+07	5.67835e+07	1.1166e+08	0.508537	0.112539	0.705291	1.49898
M313T182_pos	313.274	181.662	1-palmitoyl-2-linoleoyl-rac-glycerol	0.99438	[M+H-C18H32O2]+			Lipids and lipid-like molecules	Fatty Acyls	Lineolic acids and derivatives	3.57678e+07	9.11959e+07	3.85767e+07	4.99655e+08	4.93323e+07	1.88115e+06	6.91125e+07	1.87046e+07	8.54096e+08	2.73715e+06	1.73188e+07	3.14492e+07	1.2414e+07	1.00291e+08	6.37635e+07	1.4373e+09	4.90087e+08	1.81059e+07	7.74288e+07	619273	1.78025e+07	1.03156e+08	1.99881e+07	7.63757e+07	8.00507e+08	4.76958e+06	1.3248e+08	2.46938e+08	0.536492	0.414427	0.770146	2.07475
M578T223_pos	577.519	222.735	1-palmitoyl-2-oleoyl-sn-glycerol	0.778189	[M+H-H2O]+		HMDB0007102	Lipids and lipid-like molecules	Glycerolipids	Diradylglycerols	3.11929e+06	3.9046e+06	1.97429e+06	5.41914e+06	9.97111e+06	1.06785e+06	548662	381347	5.8591e+06	1.47734e+07	4.07205e+06	6.97125e+06	2.50096e+06	564072	1.45798e+06	491648	6.82329e+06	3.72057e+07	1.96805e+06	363699	7.10706e+06	2.26239e+06	7.59576e+06	2.19381e+07	1.39634e+07	1.59047e+06	4.6587e+06	7.94858e+06	0.586104	0.315925	0.749312	0.317138
M719T192_pos	718.543	191.739	1-palmitoyl-3-oleoyl-sn-glycero-2-phosphoethanolamine	0.828611	[M+H]+			Lipids and lipid-like molecules	Glycerophospholipids	Glycerophosphates	1.24224e+06	142978	967847	212841	9.14125e+06	2.69078e+06	1.33563e+06	1.969e+06	269870	3.71265e+06	982381	2.79156e+06	2.26208e+06	184737	191087	973731	713562	891046	1.24772e+06	1.7542e+06	1.24188e+06	1.06924e+06	9.64247e+06	352467	977164	1.8335e+06	2.13239e+06	1.62098e+06	1.31549	0.594972	0.845904	0.158252
M482T223_pos	482.325	223.402	1-pentadecanoyl-sn-glycero-3-phosphocholine	0.950538	[M+H]+		HMDB0010381	Lipids and lipid-like molecules	Glycerophospholipids	Glycerophosphocholines	3.21942e+06	5.05693e+07	6.66387e+07	1.61291e+08	1.02373e+08	9.62453e+07	7.04497e+08	5.20934e+07	4.44919e+07	6.63517e+07	1.3394e+08	6.85765e+07	8.60443e+07	6.99397e+07	2.2234e+08	6.36056e+08	6.64433e+08	1.5963e+08	7.21389e+07	2.3068e+07	1.09564e+08	2.02706e+08	1.43836e+08	1.64351e+08	2.54944e+08	5.8945e+07	1.25872e+08	2.13996e+08	0.588196	0.254211	0.749312	2.12855
M464T477_pos	464.199	476.901	1-piperidinecarboxylic acid, 4-[6-[4-[(methoxycarbonyl)amino]phenyl]-4-(4-morpholinyl)-1h-pyrazolo[3,4-d]pyrimidin-1-yl]-, methyl ester	0.912236	[M+H-CH4O]+			Benzenoids	Benzene and substituted derivatives	Phenylcarbamic acid esters	192775	1.74618e+06	47828.5	9.45078e+06	263113	741855	55487.3	304087	2.10344e+08	431379	157811	234331	169056	2.18095e+06	2.64489e+06	9.87934e+06	2.37433e+07	98807.1	6.81605e+06	298278	102178	650265	284947	807847	119416	816331	1.72414e+07	3.72635e+06	4.62689	0.412775	0.769758	0.705127
M811T163_pos	810.6	162.883	1-stearoyl-2-arachidonyl-sn-glycero-3-phosphocholine	0.992987	[M+H]+			Lipids and lipid-like molecules	Glycerophospholipids	Glycerophosphocholines	2.86996e+06	2.96792e+08	9.82134e+07	1.19134e+06	5.62292e+08	2.4799e+08	1.3366e+08	2.40542e+08	2.60759e+08	2.43832e+08	2.13163e+08	1.89941e+08	3.01762e+08	2.7222e+07	7.89388e+07	3.39736e+08	2.41201e+06	2.75872e+08	4.68725e+07	1.33361e+08	2.57788e+08	2.7936e+08	3.03828e+08	2.23667e+08	2.48415e+08	6.99867e+07	2.14847e+08	1.75958e+08	1.22101	0.461132	0.786713	1.18697
M835T161_pos	834.6	161.377	1-stearoyl-2-docosahexaenoyl-sn-glycero-3-phosphocholine	0.997124	[M+H]+		HMDB0008057	Lipids and lipid-like molecules	Glycerophospholipids	Glycerophosphocholines	3.96913e+06	4.30779e+07	1.45913e+07	3.40628e+06	5.7558e+07	2.39787e+07	2.28193e+07	2.55371e+07	4.16516e+06	2.94857e+07	3.07355e+07	2.26328e+07	3.21284e+07	7.90992e+06	1.30345e+07	6.39297e+07	6.03109e+06	3.2246e+07	1.10088e+07	1.0324e+07	4.10561e+07	3.87726e+07	3.63046e+07	3.10703e+07	3.11039e+07	8.95113e+06	2.41604e+07	2.55187e+07	0.946774	0.836617	0.947747	0.352246
M670T23_pos	669.56	23.4583	1-stearoyl-2-docosahexaenoyl-sn-glycerol	0.892268	[M+H]+		HMDB0007179	Lipids and lipid-like molecules	Glycerolipids	Diradylglycerols	6.24582e+06	2.63283e+06	1.0692e+06	392684	1.31972e+06	197371	1.24076e+06	1.04556e+06	2.4341e+06	1.13236e+06	1.83276e+06	1.30039e+06	1.75676e+06	1.27893e+06	2.37728e+06	682066	1.45056e+06	2.58929e+06	321838	1.24165e+06	679643	2.33694e+06	607806	717839	2.00384e+06	612577	1.73849e+06	1.30002e+06	1.33727	0.364765	0.755357	0.0375142
M506T218_pos	506.36	217.915	1-stearoyl-2-hydroxy-sn-glycero-3-phosphocholine	0.984057	[M+H-H2O]+	C04230	HMDB0010384	Lipids and lipid-like molecules	Glycerophospholipids	Glycerophosphocholines	1.1268e+07	2.7924e+07	2.30731e+07	2.63334e+07	3.46318e+07	2.55642e+07	1.63433e+08	3.27176e+07	2.41455e+07	3.06344e+07	5.45935e+07	2.34221e+07	2.97173e+07	2.08639e+07	3.73845e+07	1.14197e+08	5.23391e+07	4.07192e+07	2.65152e+07	1.24505e+07	3.76381e+07	3.99231e+07	4.33269e+07	3.12926e+07	8.37772e+07	2.4442e+07	3.90352e+07	4.34515e+07	0.898363	0.739834	0.906349	0.468015
M604T221_pos	603.535	221.374	1-stearoyl-2-linoleoyl-sn-glycero-3-phospho-l-serine	0.943173	[M+H-C3H8NO6P]+		HMDB0012380	Lipids and lipid-like molecules	Glycerophospholipids	Glycerophosphoserines	4.25167e+06	4.85523e+06	708904	4.74319e+06	6.51328e+06	1.85301e+06	7.28063e+06	3.00494e+06	4.29898e+06	1.18617e+07	8.12644e+06	7.65271e+06	1.50302e+06	1.05206e+07	3.23506e+06	5.70163e+06	6.45065e+06	2.5393e+07	942062	233889	1.06085e+07	9.75511e+06	5.07538e+06	3.44296e+07	1.20495e+07	4.4559e+06	5.12721e+06	9.9116e+06	0.517294	0.105856	0.692555	0.431638
M383T494_pos	383.204	493.866	10(s),17(s)-dihydroxy-4z,7z,11e,13z,15e,19z-docosahexaenoic acid	0.841177	[M+Na]+			Lipids and lipid-like molecules	Fatty Acyls	Fatty acids and conjugates	603064	5.41035e+06	1.53886e+06	214588	5.11117e+06	1.58621e+06	48056	6.17515e+06	211555	2.54061e+06	376767	3.72385e+06	1.55784e+07	1.12755e+07	8.8003e+06	3.02993e+06	4.25827e+06	2.32004e+06	4.51327e+06	5.28081e+06	1.28348e+06	5.0234e+06	2.25699e+06	3.76789e+06	677360	3.23213e+06	3.31682e+06	4.28611e+06	0.773853	0.506857	0.804796	0.19194
M509T556_pos	509.195	556.073	10-deacetylbaccatin iii	0.942566	[M+H-2H2O]+	C11700		Lipids and lipid-like molecules	Prenol lipids	Diterpenoids	4.79916e+07	2.56308e+08	8.23631e+07	2.25552e+07	6.89125e+07	1.15286e+08	5.00409e+07	2.61198e+08	6.04788e+08	8.03947e+07	1.34248e+08	1.21162e+08	9.67954e+07	1.07475e+08	1.07673e+08	5.9005e+07	7.93992e+08	8.30933e+07	1.46542e+08	2.21722e+08	1.80306e+08	3.56015e+08	1.39095e+08	1.35897e+08	1.4842e+08	1.31497e+08	1.49388e+08	2.00826e+08	0.743869	0.460891	0.786618	1.49394
M834T485_pos	834.285	485.07	10-deacetyltaxol	0.841173	[M+Na]+			Lipids and lipid-like molecules	Prenol lipids	Diterpenoids	6.44283e+06	6.51161e+06	1.60897e+06	1.26791e+07	558496	1.16595e+06	2.96923e+06	1.06993e+07	214492	1.55418e+06	1.38108e+07	2.86798e+06	2.24923e+06	962100	3.24371e+06	2.49653e+06	2.33646e+06	3.59978e+06	2.41764e+06	4.88949e+06	5.46083e+06	3.33042e+06	1.96853e+06	2.26707e+06	486186	2.0814e+06	4.8717e+06	2.73386e+06	1.78199	0.132089	0.736327	0.19941
M472T288_pos	472.169	288.307	10-formyl-7,8-dihydrofolic acid	0.961466	[M+H]+	C03204	HMDB0006485	Organoheterocyclic compounds	Pteridines and derivatives	Pterins and derivatives	4.98355e+08	1.48937e+06	292675	378405	861633	2.46787e+06	3.87798e+06	5.67959e+06	517672	3.13399e+06	5.05506e+07	2.04269e+06	1.8523e+06	1.12631e+06	2.78281e+06	2.5192e+06	1.21654e+06	282531	3.01591e+06	8.36589e+06	639210	4.98677e+06	664802	1.1851e+06	1.22133e+06	1.95375e+06	4.39615e+07	2.30463e+06	19.0753	0.284541	0.749312	0.807722
M211T217_pos	211.148	216.892	10-hydroxydecanoate	0.977548	[M+Na]+	C02774		Organic acids and derivatives	Hydroxy acids and derivatives	Medium-chain hydroxy acids and derivatives	2.56571e+07	1.62726e+07	1.06515e+07	5.8762e+06	8.97739e+06	1.65206e+07	349820	1.86217e+07	1.89361e+06	1.48844e+07	3.33503e+07	1.53355e+07	2.07813e+07	2.0173e+07	4.15516e+07	1.35385e+07	1.59889e+07	1.26299e+07	2.1329e+07	4.07186e+07	1.62425e+07	6.13119e+07	1.83749e+07	4.55123e+07	1.02377e+07	2.30557e+07	1.45517e+07	2.6205e+07	0.555303	0.0305359	0.517621	0.70115
M442T283_pos	442.28	282.985	11,12,13-trihydroxy-4,5,8-trimethyl-3-(2-methylpropyl)-1h,2h,3h,4h,6ah,9h,10h,11h,12h,13h,14h,15h,15bh-cycloundeca[e]isoindole-1,15-dione	0.975316	[M+Na]+			Organoheterocyclic compounds	Isoindoles and derivatives	Isoindolines	3.11094e+07	4.79559e+07	1.95577e+07	1.3185e+06	3.37876e+07	4.96745e+07	1.27847e+06	5.12125e+07	7.02034e+06	3.34872e+07	2.57554e+07	2.22013e+07	2.3115e+07	1.04418e+07	4.15668e+07	2.05501e+07	689529	1.3005e+07	5.61236e+07	3.93504e+07	1.82519e+07	8.81187e+07	3.32579e+07	5.50132e+07	2.59653e+07	6.13213e+07	2.67288e+07	3.56658e+07	0.749423	0.291586	0.749312	0.667173
M456T347_2_pos	456.259	346.955	11,12-dihydroxy-13-methoxy-4,5,8-trimethyl-3-(2-methylpropyl)-1h,2h,3h,4h,6ah,9h,10h,11h,12h,13h,14h,15h,15bh-cycloundeca[e]isoindole-1,15-dione	0.913104	[M+Na]+			Alkaloids and derivatives	Cytochalasans	Aspochalasins	452925	5.86746e+06	3.82055e+06	78350.4	6.24313e+06	520954	3.82266e+06	1.40931e+07	5.49017e+06	7.39655e+06	1.89262e+07	520737	5.36536e+06	2.99895e+06	6.43659e+06	3.39278e+06	5.43875e+06	3.29292e+06	8.3307e+06	6.86816e+06	2.43692e+06	1.48469e+07	8.56192e+06	4.11039e+06	1.00579e+07	8.10101e+06	5.58447e+06	6.52876e+06	0.855365	0.608567	0.849577	0.23243
M351T213_pos	351.232	212.81	11-dehydrothromboxane b2	0.979082	[M+H-H2O]+	C05964		Lipids and lipid-like molecules	Fatty Acyls	Eicosanoids	2.19353e+07	3.19462e+07	3.06677e+07	2.45433e+06	3.31278e+07	8.6239e+07	4.13828e+07	1.0329e+08	3.44166e+07	8.66393e+07	6.03291e+07	4.19523e+07	5.98454e+07	2.5998e+07	4.8486e+07	3.50699e+07	909884	5.90328e+07	1.30958e+08	8.15133e+07	4.08467e+07	8.2381e+07	2.95896e+07	5.88056e+07	3.51895e+07	4.81854e+07	4.87866e+07	5.20743e+07	0.936865	0.787657	0.926171	0.638347
M313T37_pos	313.216	37.4002	11.beta.,21-dihydroxy-5.beta.-pregnane-3,20-dione	0.962456	[M+H-2H2O]+	C05475		Lipids and lipid-like molecules	Steroids and steroid derivatives	Hydroxysteroids	2.94095e+07	7.90861e+07	2.24728e+07	3.37113e+07	4.93941e+07	3.32425e+07	6.80162e+06	9.03797e+07	7.91017e+06	3.24107e+07	1.58788e+07	1.2592e+08	1.65442e+08	2.95083e+07	9.01641e+07	8.97408e+07	3.61637e+06	3.88443e+07	1.31369e+08	1.82386e+08	4.07926e+07	5.11604e+07	3.47191e+07	7.08685e+07	4.40835e+07	6.03436e+07	5.32353e+07	6.67382e+07	0.797674	0.481209	0.795132	0.775861
M271T278_pos	271.206	277.622	11.beta.-hydroxyetiocholanolone	0.982948	[M+H-2H2O]+	C14553		Lipids and lipid-like molecules	Steroids and steroid derivatives	Androstane steroids	3.3942e+07	5.37021e+07	5.3501e+07	1.81978e+06	5.23898e+07	8.55503e+07	923710	3.49881e+07	3.26473e+06	9.13917e+07	5.90872e+07	6.35936e+07	1.68665e+08	3.14831e+07	8.96781e+07	2.94398e+07	1.09505e+06	8.60071e+07	2.82056e+07	6.35198e+07	6.91219e+07	4.99233e+07	5.42226e+07	2.61492e+07	8.91678e+06	5.92058e+07	5.4063e+07	4.59206e+07	1.17731	0.584906	0.840688	0.850642
M331T220_2_pos	331.206	220.064	11alpha-hydroxyprogesterone	0.938496	[M+H]+	C03747	HMDB0003072	Lipids and lipid-like molecules	Steroids and steroid derivatives	Pregnane steroids	5.75019e+06	4.0587e+06	2.5829e+06	2.07189e+06	4.32061e+06	3.99471e+06	1.05281e+06	5.39474e+06	1.32927e+06	5.68224e+06	1.32506e+06	7.34664e+06	7.88184e+06	9.30144e+06	5.63726e+06	1.38738e+07	8.92731e+06	1.32246e+06	1.00068e+07	2.77366e+07	3.27972e+06	8.70551e+06	2.06275e+06	1.59041e+07	1.31732e+07	1.32151e+07	4.06089e+06	1.0242e+07	0.396494	0.00589382	0.438088	0.477944
M239T35_pos	239.147	34.7368	12-hydroxydodecanoic acid	0.940746	[M+Na]+	C08317	HMDB0002059	Organic acids and derivatives	Hydroxy acids and derivatives	Medium-chain hydroxy acids and derivatives	5.25738e+06	2.89063e+06	4.20782e+06	5.61027e+06	3.50978e+06	5.33552e+06	2.9358e+06	4.60681e+06	4.15701e+06	3.6296e+06	8.04651e+06	4.57008e+06	3.48922e+06	4.08682e+06	3.52549e+06	5.37218e+06	4.43583e+06	5.0464e+06	4.07691e+06	1.58787e+07	3.90119e+06	4.06134e+06	4.25898e+06	3.50773e+06	4.70937e+06	3.62002e+06	4.48049e+06	5.11392e+06	0.876137	0.527741	0.812317	0.0812083
M329T316_pos	329.207	315.651	13,14-dehydro-15-cyclohexylcarbaprostacyclin	0.864411	[M+H-H2O]+			Lipids and lipid-like molecules	Prenol lipids	Monoterpenoids	874449	1.89755e+07	147157	6.29163e+06	866444	1.48406e+06	164727	2.11309e+07	4.96611e+06	1.98342e+06	1.28887e+07	3.80098e+06	423025	2.47267e+07	1.43986e+07	1.66296e+07	1.07352e+06	3.59983e+06	3.074e+07	1.13992e+07	2.35816e+07	1.88791e+07	2.0016e+06	4.31053e+07	2.97468e+06	6.87081e+06	5.69208e+06	1.53831e+07	0.370021	0.025353	0.505122	0.651207
M317T313_2_pos	317.226	312.697	13,14-dihydro-15-ketoprostaglandin j2	0.829944	[M+H-H2O]+			Lipids and lipid-like molecules	Fatty Acyls	Eicosanoids	1.4289e+06	3.18202e+06	1.83464e+06	1.10737e+06	3.06649e+06	4.05784e+06	3.39271e+06	5.57841e+06	4.96508e+06	6.15298e+06	1.74288e+06	3.99157e+06	4.51308e+06	3.9976e+06	4.68534e+06	4.65793e+06	3.07259e+06	2.46834e+06	5.83475e+06	1.17982e+07	2.07693e+06	4.70191e+06	3.18849e+06	4.41e+06	3.42296e+06	4.48315e+06	3.46261e+06	4.52294e+06	0.765567	0.201217	0.749312	0.171253
M345T33_pos	345.145	33.3873	13,15-dihydroxy-9-methoxy-5-methyl-4-oxabicyclo[10.4.0]hexadeca-1(12),13,15-triene-3,11-dione	0.752724	[M+Na]+						5.67994e+06	2.1141e+06	3.68401e+06	2.74844e+07	8.36982e+06	1.26726e+07	1.82046e+07	1.62258e+07	3.89737e+07	3.01498e+06	1.26356e+07	5.80803e+06	3.03415e+06	1.73929e+06	6.86768e+06	1.29359e+07	2.60846e+07	3.37208e+06	2.97018e+06	4.02668e+06	5.43674e+06	2.86282e+07	673268	2.5197e+06	1.83689e+06	992523	1.21463e+07	7.5449e+06	1.60987	0.261553	0.749312	0.430547
M653T368_pos	653.242	368.147	13-acetyl-9-dihydrobaccatin iii	0.982502	[M+Na]+			Lipids and lipid-like molecules	Prenol lipids	Diterpenoids	1.05334e+07	1.92919e+06	108119	290082	99787.3	1.75531e+06	1.0358e+07	122454	668569	103525	82291.5	665792	139089	195552	629012	1.40473e+07	1.73287e+07	1.29825e+06	97696.1	374576	1.39651e+06	119552	77811.3	1.58246e+06	1.28462e+06	280197	2.06582e+06	2.97787e+06	0.693724	0.635034	0.861799	0.294048
M819T481_pos	819.323	481.134	13oh-terracinolide b	0.843296	[M+Na]+						7.57524e+06	2.40579e+07	9.15753e+06	6.00452e+06	1.97368e+07	2.68165e+06	7.38415e+06	6.61881e+07	3.2884e+07	1.08302e+07	375795	3.54539e+07	3.19708e+07	2.53358e+07	1.05864e+07	1.25688e+06	3.65248e+06	1.75466e+07	8.6055e+06	3.78081e+07	100356	3.78971e+06	1.05189e+07	1.80637e+07	3.23006e+06	1.25295e+07	1.95616e+07	1.17711e+07	1.66184	0.201496	0.749312	0.516478
M293T224_pos	293.226	224.103	13s-hydroxy-9z,11e-octadecadienoic acid, methyl ester	0.919141	[M+H-H2O]+			Lipids and lipid-like molecules	Fatty Acyls	Lineolic acids and derivatives	2.23573e+07	1.69606e+07	5.59838e+06	2.33366e+06	3.67496e+06	2.75701e+06	5.34319e+06	2.07198e+07	7.01922e+06	2.65195e+06	2.49343e+06	4.56701e+06	5.24549e+06	3.38702e+07	4.84004e+06	1.66789e+07	370197	1.33239e+06	3.14433e+07	8.99564e+06	2.02877e+06	1.0972e+07	988445	8.63469e+06	1.88708e+06	5.31426e+06	7.82477e+06	9.7966e+06	0.798722	0.597878	0.846127	0.285957
M319T277_pos	319.242	276.507	14(15)-epoxy-5z,8z,11z,17z-eicosatetraenoic acid	0.979376	[M+H]+			Lipids and lipid-like molecules	Fatty Acyls	Fatty acids and conjugates	4.891e+07	8.67506e+07	602049	1.05852e+06	2.48424e+06	4.3979e+06	408493	6.49125e+07	1.04634e+06	3.31584e+06	2.10825e+06	1.13271e+07	9.92947e+06	2.40398e+08	1.16364e+07	1.20652e+08	724950	92706.9	1.60767e+08	5.78901e+07	6.3257e+06	3.85165e+07	4.71635e+06	5.76234e+07	3.36486e+06	8.55312e+06	1.82501e+07	5.47124e+07	0.333564	0.115554	0.709919	1.10102
M321T217_pos	321.258	216.764	14,15-dihydroxy-5z,8z,11z-eicosatrienoic acid	0.985268	[M+H-H2O]+			Lipids and lipid-like molecules	Fatty Acyls	Eicosanoids	1.2979e+07	1.81104e+07	2.14507e+07	2.26893e+06	3.697e+07	2.21949e+07	1.72054e+07	2.51152e+07	3.69375e+06	2.71123e+07	1.91668e+07	2.82816e+07	1.74971e+07	3.96769e+07	1.30106e+07	4.85662e+07	2.12607e+07	1.95396e+07	2.05855e+07	2.52345e+07	1.65857e+07	1.87187e+07	2.85954e+07	2.66406e+07	9.92985e+06	2.88893e+07	1.93882e+07	2.44026e+07	0.794513	0.215587	0.749312	0.374148
M353T331_pos	353.247	330.637	15(r),19(r)-hydroxyprostaglandin e1	0.937102	[M+H-H2O]+			Lipids and lipid-like molecules	Fatty Acyls	Eicosanoids	1.14193e+07	2.45649e+06	2.03366e+06	779527	2.0008e+06	1.26074e+07	1.39629e+06	5.00648e+06	440731	7.27692e+06	1.77675e+06	1.81293e+07	3.56955e+06	1.70927e+06	615538	4.29112e+07	3.54461e+07	1.02772e+06	6.71722e+06	9.06137e+06	1.2445e+06	7.27628e+06	665357	2.79105e+06	2.72747e+06	1.67038e+07	5.29947e+06	9.91514e+06	0.534482	0.275102	0.749312	0.348267
M411T288_pos	411.236	288.402	15(r)-17-phenyltrinorprostaglandin f2.alpha.	0.996908	[M+Na]+			Lipids and lipid-like molecules	Fatty Acyls	Eicosanoids	2.02644e+07	5.80557e+07	7.79473e+06	1.28115e+06	8.99592e+06	2.39259e+07	1.12893e+06	2.02e+07	5.26349e+06	1.24419e+07	1.35827e+07	2.04877e+07	1.84982e+07	2.402e+07	8.77342e+07	2.31723e+07	1.1617e+07	1.35738e+07	2.22485e+07	3.89857e+07	8.08356e+07	2.75441e+07	1.06384e+07	1.75869e+07	4.63734e+07	1.95436e+07	1.63016e+07	3.26057e+07	0.499962	0.054574	0.593561	0.757641
M343T26_pos	343.227	26.3533	15(s)-hydroxy-(5z,8z,11z,13e)-eicosatetraenoic acid	0.936915	[M+Na]+	C04742	HMDB0003876	Lipids and lipid-like molecules	Fatty Acyls	Eicosanoids	4.97376e+07	1.4497e+07	1.32467e+07	1.51469e+07	2.04403e+07	1.25827e+07	2.02324e+06	1.35442e+07	1.7082e+07	1.33957e+07	1.38547e+07	1.30848e+07	1.1199e+07	1.61469e+07	1.0689e+07	1.26612e+07	1.10503e+08	1.12635e+07	7.26952e+06	9.05571e+06	1.15501e+07	1.18388e+07	1.29916e+07	1.23374e+07	5.48253e+06	9.32216e+06	1.61411e+07	1.8547e+07	0.870283	0.773653	0.920993	0.396353
M646T478_pos	646.275	478.239	15-deoxy-.delta.12,14-prostaglandin j2 glutathione	0.721467	[M+Na]+			Lipids and lipid-like molecules	Fatty Acyls	Eicosanoids	1.1848e+06	765380	1.24534e+06	131645	75421.7	1.25895e+06	1.10882e+06	291635	2.41893e+06	826724	375986	1.05648e+06	541512	1.94197e+06	982720	3.47097e+06	1.63115e+07	568531	2.74137e+06	773128	217546	389158	265275	1.53469e+06	1.24029e+06	4.80408e+06	867818	2.71087e+06	0.320126	0.140244	0.741553	0.285366
M339T107_1_pos	339.191	107.189	15-deoxy-delta-12,14-pgj2	0.861089	[M+Na]+	C14717	HMDB0005079	Lipids and lipid-like molecules	Fatty Acyls	Eicosanoids	6.28738e+06	6.5498e+06	6.31286e+06	1.7087e+08	6.46454e+06	5.03332e+06	5.69179e+06	8.33858e+06	1.36493e+09	5.03658e+06	3.0766e+06	1.04094e+07	1.2908e+07	4.84713e+06	9.67289e+06	4.86829e+07	2.39246e+07	5.95612e+06	5.66283e+06	9.49383e+06	7.52139e+06	1.44736e+07	5.34528e+06	8.47594e+06	1.03135e+07	1.4433e+07	1.23993e+08	1.29849e+07	9.54903	0.297447	0.749312	2.07407
M396T223_pos	396.274	223.459	15-ketobimatoprost	0.941709	[M+H-H2O]+			Lipids and lipid-like molecules	Fatty Acyls	Eicosanoids	6.14553e+06	1.9636e+07	3.21623e+07	4.52136e+07	1.8208e+07	1.37568e+07	1.46847e+06	3.19655e+07	2.65044e+07	2.26612e+07	1.343e+07	1.91289e+07	2.69637e+07	6.39143e+06	2.03569e+07	1.06639e+07	5.07118e+06	6.04763e+07	8.21577e+07	1.49296e+08	1.66857e+07	1.95768e+07	1.08224e+07	6.83347e+07	1.64629e+07	3.27458e+07	2.13265e+07	3.83879e+07	0.555553	0.168731	0.749312	0.533464
M439T563_pos	439.192	563.107	15-ketofluprostenol	0.9507	[M+H-H2O]+			Lipids and lipid-like molecules	Fatty Acyls	Eicosanoids	5.0635e+06	6.2588e+07	3.14422e+07	1.33776e+06	1.93288e+07	2.78261e+07	2.68669e+07	5.06852e+07	1.45592e+07	1.42309e+07	3.02688e+07	3.37333e+07	4.2889e+06	3.33628e+07	3.7737e+07	1.67743e+07	2.24538e+07	3.45527e+07	3.0157e+07	4.654e+07	6.71463e+07	8.45297e+07	3.80775e+06	4.17724e+07	5.49903e+07	3.72859e+07	2.47861e+07	3.93161e+07	0.630431	0.0705673	0.644042	0.809543
M499T596_pos	499.225	595.601	15-ketofluprostenol isopropyl ester	0.946975	[M+H]+			Lipids and lipid-like molecules	Fatty Acyls	Eicosanoids	359215	2.16193e+06	3.28143e+06	469735	9.24887e+06	1.23006e+06	2.05017e+06	256040	2.50512e+07	533198	2.19742e+06	1.59183e+06	4.11788e+06	3.92429e+07	4.29201e+06	7.11364e+07	9.11683e+08	2.04103e+07	162060	8.00696e+06	2.89824e+07	1.67982e+06	1.53681e+06	1.30754e+06	174976	6.13651e+06	4.04223e+06	8.42116e+07	0.0480008	0.258199	0.749312	1.89043
M353T254_pos	353.247	254.098	15-ketoprostaglandin f2.alpha.	0.902719	[M+H]+		HMDB0004240	Lipids and lipid-like molecules	Fatty Acyls	Eicosanoids	1.71575e+07	2.19001e+07	9.03406e+06	1.02008e+06	1.67432e+07	1.82573e+07	4.27924e+06	2.90267e+07	7.13358e+07	2.69474e+07	1.45234e+07	2.17521e+07	1.81491e+07	1.10127e+08	3.00677e+07	6.22104e+07	265054	1.57697e+07	4.1225e+07	4.56126e+07	1.83755e+07	2.91866e+07	1.37402e+07	2.24444e+07	1.67317e+07	2.81085e+07	2.07789e+07	3.33742e+07	0.622605	0.179575	0.749312	0.575003
M319T256_2_pos	319.242	256.135	15-oxo-5z,8z,11z,13e-eicosatetraenoic acid	0.975121	[M+H]+	C04577	HMDB0010210	Lipids and lipid-like molecules	Fatty Acyls	Fatty acids and conjugates	1.01584e+07	1.25848e+07	8.26428e+06	589260	1.09019e+07	2.40718e+07	1.16204e+06	3.38693e+07	3.95821e+07	2.55261e+07	1.70497e+07	1.05373e+07	1.05098e+07	1.47695e+07	1.2177e+07	7.77154e+06	1.5844e+06	1.63512e+07	2.26879e+07	2.29812e+07	8.76946e+06	3.38741e+07	9.32737e+06	1.22231e+07	1.38807e+07	1.49877e+07	1.57544e+07	1.47219e+07	1.07013	0.797926	0.930648	0.309276
M327T28_pos	327.232	28.0861	16(17)-epoxy-4z,7z,10z,13z,19z-docosapentaenoic acid	0.98617	[M+H-H2O]+		HMDB0013621	Lipids and lipid-like molecules	Fatty Acyls	Fatty acids and conjugates	1.28095e+08	1.01555e+08	1.55456e+08	2.59925e+07	1.74225e+08	1.58067e+08	5.62724e+07	1.27553e+08	2.3051e+07	1.62474e+08	9.81488e+07	1.00231e+08	8.44929e+07	1.32717e+08	1.04372e+08	7.6285e+07	1.10059e+07	1.31853e+08	1.29401e+08	1.12163e+08	1.02974e+08	1.11884e+08	1.70738e+08	1.39176e+08	7.7429e+07	1.31062e+08	1.07355e+08	1.10082e+08	0.97523	0.878648	0.963842	1.01283
M444T260_1_pos	444.276	260.139	16-phenoxytetranorprostaglandin f2.alpha. cyclopropyl methyl amide	0.957594	[M+H]+			Lipids and lipid-like molecules	Fatty Acyls	Eicosanoids	1.7357e+07	6.34635e+07	8.10104e+06	1.15208e+06	1.45683e+06	2.87443e+07	1.00611e+07	4.33794e+06	7.18685e+06	1.68431e+06	2.23911e+07	1.95204e+07	2.38961e+06	2.95294e+06	4.44424e+07	9.51787e+06	1.19152e+06	1.32369e+06	1.01091e+07	1.83048e+07	1.56397e+06	2.68801e+06	2.00902e+07	3.95676e+06	1.20205e+06	4.68753e+06	1.44497e+07	9.38699e+06	1.53933	0.397784	0.763922	0.187721
M157T631_pos	157.061	631.092	16.alpha.-hydroxyestrone	0.842479	[M+H-C7H14O2]+	C05300	HMDB0000335	Lipids and lipid-like molecules	Steroids and steroid derivatives	Estrane steroids	5.59807e+07	3.00443e+06	1.10774e+06	2.27894e+06	2.21538e+06	2.98244e+06	1.03454e+06	1.82438e+06	2.22288e+06	1.40811e+06	950507	1.72007e+06	3.9172e+06	1.44593e+06	2.46771e+06	1.08957e+06	1.98027e+06	2.38448e+06	1.25812e+06	4.97215e+06	1.73285e+06	3.70759e+06	3.5426e+06	3.46514e+06	1.47093e+06	2.69172e+06	6.20364e+06	2.47762e+06	2.50387	0.380173	0.759566	0.226799
M297T265_pos	297.221	264.659	16.alpha.-hydroxypregnenolone	0.970318	[M+H-2H2O]+	C06390	HMDB0000315	Lipids and lipid-like molecules	Steroids and steroid derivatives	Pregnane steroids	9.26335e+06	1.03148e+07	8.70136e+06	1.58932e+06	1.95319e+07	2.45009e+07	1.22337e+06	1.1886e+07	2.26084e+06	4.08018e+07	6.8523e+06	1.38536e+07	2.45708e+07	1.35378e+07	1.18576e+07	6.12148e+07	628825	1.54407e+07	8.0981e+06	1.77905e+07	1.47216e+07	2.71984e+07	1.86657e+07	9.61841e+06	1.13235e+07	1.19435e+07	1.34885e+07	1.708e+07	0.789726	0.490848	0.79773	0.289884
M309T30_2_pos	309.242	30.2402	17(r)-hydroxydocosahexaenoic acid	0.826999	[M+H-2H2O]+			Lipids and lipid-like molecules	Fatty Acyls	Fatty acids and conjugates	4.09272e+06	3.58996e+07	4.32668e+07	1.44355e+08	4.28411e+07	4.19486e+07	5.11456e+06	3.91986e+07	8.74372e+08	3.8099e+07	4.49232e+06	1.19464e+06	3.77291e+07	3.93649e+07	3.22137e+07	6.0418e+06	2.12592e+08	845671	2.17163e+07	3.58205e+07	2.29516e+07	946171	4.22439e+07	3.28038e+07	1.56047e+07	2.8538e+07	1.0097e+08	3.78218e+07	2.66961	0.355058	0.754519	1.62387
M424T332_pos	424.244	332.122	17-phenyltrinorprostaglandin e2 serinolamide	0.703256	[M+H-2H2O]+			Lipids and lipid-like molecules	Fatty Acyls	Eicosanoids	1.70233e+06	830186	330530	258633	478309	1.09169e+06	280278	1.2054e+06	618577	1.03639e+06	1.35236e+06	290071	2.44398e+06	495188	1.39241e+06	1.69946e+06	9.88792e+07	409419	1.54331e+06	1.09151e+06	1.76146e+06	1.0818e+06	571480	500145	6.60182e+06	1.30236e+06	916826	9.02535e+06	0.101583	0.290575	0.749312	0.605701
M348T112_pos	348.253	111.583	17-phenyltrinorprostaglandin f2a methylamide	0.795835	[M+H-3H2O]+			Lipids and lipid-like molecules	Fatty Acyls	Eicosanoids	2.24921e+06	3.28741e+07	6.57571e+06	351373	3.25212e+06	3.40263e+06	2.83587e+06	1.08447e+07	1.08029e+07	96254.7	6.17004e+06	1.9649e+07	3.40368e+06	7.80366e+06	8.74273e+06	3.8342e+07	208487	8.34415e+06	5.9498e+06	3.90601e+06	2.59276e+07	1.01891e+08	3.56155e+06	2.12967e+07	3.44614e+07	5.59114e+06	7.8852e+06	2.04636e+07	0.385329	0.130071	0.730662	0.605451
M297T178_pos	297.221	177.762	17.alpha.-hydroxypregnenolone	0.832323	[M+H-2H2O]+	C05138		Lipids and lipid-like molecules	Steroids and steroid derivatives	Pregnane steroids	8.53698e+06	1.75374e+07	1.8941e+07	3.22033e+07	3.02231e+07	1.54423e+07	1.79552e+07	2.0887e+07	8.4069e+06	2.48182e+07	1.06252e+07	1.69121e+07	1.19821e+08	1.38366e+07	3.94021e+07	1.65844e+07	6.37968e+06	5.58949e+07	1.89144e+07	6.50808e+07	1.44017e+07	2.36245e+07	2.48418e+07	2.44953e+07	1.70726e+07	3.3993e+07	2.63315e+07	2.72709e+07	0.965552	0.920851	0.979105	0.419067
M429T33_pos	429.318	32.9058	17.beta.-nandrolone decanoate	0.960761	[M+H]+	C08154	HMDB0015694	Lipids and lipid-like molecules	Steroids and steroid derivatives	Steroid esters	1.47833e+06	4.30149e+06	2.87627e+07	5.64528e+06	3.62213e+07	5.48771e+06	2.89157e+07	4.37191e+07	4.40246e+07	3.31133e+07	7.49805e+06	2.59875e+06	2.85792e+07	2.75582e+07	5.9236e+07	6.18693e+06	1.02961e+07	3.51546e+07	3.5264e+06	2.97118e+07	3.889e+06	1.50146e+07	3.42104e+06	3.09489e+07	1.4164e+06	2.19501e+06	2.07958e+07	1.75812e+07	1.18285	0.635746	0.861799	0.260951
M285T73_pos	285.185	72.7685	19-hydroxyandrost-4-ene-3,17-dione	0.850119	[M+H-H2O]+	C05290	HMDB0003955	Lipids and lipid-like molecules	Steroids and steroid derivatives	Androstane steroids	1.85149e+07	1.55154e+07	1.52882e+07	4.74239e+07	2.24295e+07	1.80764e+07	6.8385e+07	1.78649e+07	6.41003e+07	1.80046e+07	1.55069e+07	3.72469e+07	2.79136e+07	1.99349e+07	2.91035e+07	5.07952e+07	1.04985e+07	1.88489e+07	1.84001e+07	4.48616e+07	2.77585e+07	2.56344e+07	1.5099e+07	2.31344e+07	3.6769e+07	2.52428e+07	2.97131e+07	2.66216e+07	1.11613	0.618643	0.854312	0.309721
M257T164_pos	257.19	163.74	19-hydroxytestosterone	0.923892	[M+H-CH4O2]+	C05294	HMDB0060089	Lipids and lipid-like molecules	Steroids and steroid derivatives	Androstane steroids	4.23311e+07	5.65927e+07	5.62384e+06	6.18907e+06	6.64413e+06	7.66734e+06	1.38406e+07	1.73266e+07	1.62208e+07	6.5985e+06	1.05647e+07	1.22002e+07	1.32786e+07	4.0891e+07	1.45633e+07	2.59371e+07	1.0318e+06	4.68214e+06	4.03111e+07	9.10483e+06	5.59152e+06	1.90737e+07	4.06744e+06	8.46362e+06	6.72899e+06	1.23138e+07	1.65445e+07	1.48277e+07	1.11578	0.763267	0.915673	0.235011
M85T331_pos	85.0284	330.772	1h-1,2,4-triazol-3-amine	0.997981	[M+H]+	C11261		Organoheterocyclic compounds	Azoles	Triazoles	4.39611e+07	4.99611e+07	1.7229e+07	1.88702e+07	3.27157e+07	5.55724e+06	2.64536e+06	5.0563e+07	4.31554e+08	1.47405e+07	5.66831e+06	5.74675e+07	2.95799e+07	1.0666e+08	2.10073e+07	2.75575e+08	3.46598e+08	7.39636e+06	5.3533e+07	3.12995e+07	5.45234e+06	4.22548e+07	2.06858e+07	5.34975e+07	3.26881e+07	1.64205e+07	5.8501e+07	7.79283e+07	0.750702	0.658633	0.872323	1.28632
M320T150_pos	320.124	150.076	1h-1,4-diazepine, 4-(aminoacetyl)hexahydro-2-methyl-1-[(4-methyl-5-isoquinolinyl)sulfonyl]-, (2s)-	0.95204	[M+H-C2H3NO]+			Organic acids and derivatives	Carboxylic acids and derivatives	Amino acids, peptides, and analogues	1.03454e+06	188721	6.0112e+08	1.02471e+07	217206	117508	6.65646e+06	128643	1.82044e+07	477006	6.7068e+07	272005	293080	9.12475e+08	110351	246645	335657	213460	326494	299895	6.95326e+07	327807	193317	1.19895e+07	850490	376455	5.43096e+07	7.67137e+07	0.707952	0.790883	0.926917	0.20248
M371T413_pos	371.204	413.225	1h-indazole-3-carboxamide, n-[(1s)-1-(aminocarbonyl)-2-methylpropyl]-1-(5-fluoropentyl)-	0.980934	[M+Na]+			Organic acids and derivatives	Carboxylic acids and derivatives	Amino acids, peptides, and analogues	6.54089e+06	2.4609e+07	9.38803e+06	4.85902e+06	1.6035e+07	2.24764e+07	9.64791e+06	1.62036e+07	1.49074e+07	8.46977e+06	1.5492e+06	1.5551e+07	1.3346e+07	1.0409e+07	1.03653e+07	7.80764e+06	5.20841e+06	1.0885e+06	4.9752e+06	8.97218e+06	8.51913e+06	1.34433e+07	2.3584e+06	8.34807e+06	1.6362e+06	6.70823e+06	1.25833e+07	6.91073e+06	1.82084	0.0132511	0.466843	0.481738
M258T429_pos	258.145	428.788	1h-indole-3-carboxylic acid, 1-(cyclohexylmethyl)-	0.876292	[M+H]+			Organoheterocyclic compounds	Indoles and derivatives	Indolecarboxylic acids and derivatives	2.24352e+08	3.40632e+08	6.37615e+07	1.74226e+09	1.76247e+08	2.79975e+08	9.34993e+06	2.78982e+08	7.67744e+07	6.37e+07	3.52488e+07	1.14172e+08	1.24823e+08	1.96325e+08	1.26485e+08	7.47091e+07	3.52012e+08	3.59295e+07	9.43817e+07	1.73243e+08	1.85791e+08	7.45402e+07	4.92198e+07	1.34929e+08	8.57716e+06	7.08196e+07	2.7156e+08	1.21305e+08	2.23866	0.253517	0.749312	2.38811
M287T359_pos	287.135	358.86	1h-indole-3-ethanamine, .alpha.-methyl-5-(2-thienylmethoxy)-	0.859725	[M+H]+			Organoheterocyclic compounds	Indoles and derivatives	Tryptamines and derivatives	5.49185e+06	2.98275e+07	1.10609e+07	420858	2.5309e+07	1.28862e+07	138500	3.7144e+07	3.65118e+06	1.58864e+07	1.71852e+07	5.28544e+06	1.82407e+07	8.11968e+06	3.10033e+07	6.33808e+06	976294	1.78539e+07	1.15916e+07	3.76002e+07	2.5603e+07	1.09891e+07	1.67612e+07	1.14604e+07	3.30218e+06	1.00497e+07	1.40406e+07	1.47422e+07	0.952409	0.874184	0.961995	0.390281
M568T457_4_pos	568.185	457.121	1h-indole-5-sulfonamide, n-(3-chlorophenyl)-3-[[3,5-dimethyl-4-[(4-methyl-1-piperazinyl)carbonyl]-1h-pyrrol-2-yl]methylene]-2,3-dihydro-n-methyl-2-oxo-, (3z)-	0.99344	[M+H]+			Benzenoids	Benzene and substituted derivatives	Sulfanilides	3.4628e+07	7.45273e+09	5.28154e+09	1.06222e+08	3.78749e+09	4.55668e+09	1.39471e+08	3.10763e+09	7.02431e+07	3.05745e+09	7.86988e+09	1.62822e+09	3.52038e+09	1.6385e+09	2.03744e+09	1.18063e+09	1.88284e+08	2.95179e+09	1.50769e+09	1.72457e+09	5.02401e+09	3.08848e+09	5.07797e+09	1.06355e+09	2.95936e+09	1.95815e+09	3.12404e+09	2.33849e+09	1.33592	0.365439	0.755357	6.20879
M498T284_pos	498.251	284.374	1h-pyrazole-3-carboxamide, 5-(4-chloro-3-methylphenyl)-1-[(4-methylphenyl)methyl]-n-[(1s,2s,4r)-1,3,3-trimethylbicyclo[2.2.1]hept-2-yl]-	0.92993	[M+Na]+			Organoheterocyclic compounds	Azoles	Pyrazoles	1.42943e+07	1.45046e+07	1.10106e+07	247786	1.07496e+07	2.10613e+07	629454	1.86415e+07	368684	1.23434e+07	1.10591e+07	1.8022e+07	2.05378e+07	5.87286e+06	1.21931e+07	8.20413e+06	1.10571e+06	1.11876e+07	3.79987e+07	2.84517e+07	1.33443e+07	2.54364e+07	1.15058e+07	8.57533e+06	6.10058e+06	1.26814e+07	1.18054e+07	1.40506e+07	0.840207	0.530942	0.813722	0.356413
M457T418_pos	457.27	417.65	1h-pyrazolo[3,4-d]pyrimidine, 1-methyl-3-[1-methyl-5-(4-methylphenyl)-1h-pyrazol-4-yl]-4-[(3s)-3-(1-piperidinyl)-1-pyrrolidinyl]-	0.86897	[M+H]+			Organoheterocyclic compounds	Azoles	Pyrazoles	8.87426e+06	3.45978e+07	1.75265e+07	294550	2.25774e+07	4.24639e+07	460326	5.35716e+07	422799	3.37228e+07	3.54891e+07	6.68265e+07	3.09823e+07	8.22676e+06	7.00438e+07	8.45399e+06	6.10802e+06	3.39458e+07	2.9926e+07	1.11326e+07	4.36029e+07	4.68125e+07	2.15157e+07	6.20436e+06	1.73609e+07	1.80719e+07	2.67546e+07	2.47235e+07	1.08215	0.800066	0.931713	0.460177
M342T343_pos	342.014	343.4	1h-pyrrole-2,5-dione, 3-[(3-chloro-4-hydroxyphenyl)amino]-4-(2-nitrophenyl)-	0.919731	[M+H-H2O]+			Organic acids and derivatives	Carboxylic acids and derivatives	Amino acids, peptides, and analogues	3.64734e+06	376576	1.12106e+06	94944.7	136367	648383	1.42738e+06	2.57388e+06	2.01578e+06	103136	1.5236e+06	2.49896e+06	822285	1.12392e+07	2.3391e+06	1.22418e+06	4.32743e+06	84589.4	4.3983e+06	8.43644e+06	3.40347e+06	5.73535e+06	773392	4.16009e+06	1.46683e+06	1.16604e+07	1.3069e+06	4.5576e+06	0.286752	0.00679614	0.438865	0.328515
M273T362_2_pos	273.108	362.249	2',6'-dihydroxy 4'-methoxydihydrochalcone	0.864411	[M+H]+	C09644	HMDB0034435	Phenylpropanoids and polyketides	Linear 1,3-diarylpropanoids	Chalcones and dihydrochalcones	2.17772e+07	8.20072e+06	716399	729913	4.59839e+06	1.92901e+06	2.78271e+06	5.69483e+06	553332	835625	3.49347e+06	4.70924e+06	1.02774e+07	2.19999e+07	3.90966e+06	7.11459e+06	1.42701e+06	9.03075e+06	4.00694e+06	6.00937e+06	2.66202e+06	3.25111e+06	3.00163e+06	2.8279e+06	4.00795e+06	1.04292e+07	5.09986e+06	6.12908e+06	0.832076	0.646773	0.866844	0.153997
M354T393_pos	354.077	392.969	2'-deoxyadenosine 5'-monophosphate	0.74008	[M+Na]+	C00360	HMDB0000905	Nucleosides, nucleotides, and analogues	Purine nucleotides	Purine deoxyribonucleotides	8.8136e+07	7.12797e+08	7.40555e+08	1.73241e+07	1.15455e+09	6.17881e+08	5.20922e+07	2.11288e+09	1.64126e+07	2.08287e+09	8.01821e+08	1.35002e+09	1.0001e+09	5.24014e+08	1.88052e+09	4.49882e+08	3.03558e+07	1.86143e+09	1.09034e+09	2.14412e+09	1.12368e+08	1.11309e+09	1.66138e+09	1.27393e+09	4.81344e+08	1.18801e+09	8.26725e+08	1.06237e+09	0.778191	0.404631	0.765632	3.79443
M275T202_pos	275.075	201.642	2'-deoxyinosine	0.947873	[M+Na]+	C05512	HMDB0000071	Nucleosides, nucleotides, and analogues	Purine nucleosides	Purine 2'-deoxyribonucleosides	7.02954e+06	1.34286e+07	5.53361e+06	611593	1.43726e+07	1.22011e+06	1.0582e+06	3.82612e+06	4.2866e+07	5.03425e+06	1.36995e+06	4.29371e+06	2.16376e+07	1.07626e+07	2.86847e+06	4.00759e+07	1.44326e+06	3.54144e+06	9.39028e+06	9.60039e+06	912132	3.00625e+06	2.61891e+06	3.93345e+06	2.96554e+07	1.30504e+07	9.4063e+06	1.00661e+07	0.934456	0.888393	0.969279	0.237908
M345T476_pos	345.127	475.959	2'-hydroxy-2,4,4',6'-tetramethoxychalcone	0.926967	[M+H]+			Phenylpropanoids and polyketides	Linear 1,3-diarylpropanoids	Chalcones and dihydrochalcones	1.23136e+06	3.03622e+08	2.57444e+07	530778	1.16566e+07	5.41396e+07	3.94844e+06	3.09942e+07	994531	1.74109e+07	1.69371e+08	1.29006e+07	3.25984e+07	1.09503e+07	1.10403e+07	1.57594e+07	1.23649e+07	2.14956e+07	3.71329e+07	5.15325e+07	9.90881e+07	1.27112e+08	7.42213e+06	2.23191e+07	1.12285e+07	9.30197e+06	5.11648e+07	3.3596e+07	1.52294	0.515067	0.809122	0.334463
M315T35_1_pos	315.134	35.4412	2'-hydroxy-2,4,6'-trimethoxychalcone	0.991454	[M+H]+			Phenylpropanoids and polyketides	Linear 1,3-diarylpropanoids	Chalcones and dihydrochalcones	2.25724e+07	1.93513e+07	2.57288e+07	1.30815e+08	5.84117e+07	3.27862e+07	3.45335e+08	5.28875e+07	2.22127e+08	2.58478e+07	4.5406e+07	3.3802e+07	1.68718e+07	1.47616e+07	4.02816e+07	1.31576e+08	2.29263e+08	2.49553e+07	2.0872e+07	2.66499e+07	3.26576e+07	9.02953e+07	8.34439e+06	1.74601e+07	3.19113e+07	1.4184e+07	7.93802e+07	5.25548e+07	1.51043	0.417827	0.770799	1.12792
M96T280_pos	96.0444	280.441	2(1h)-pyridinone	0.996585	[M+H]+	C02502	HMDB0013751	Organoheterocyclic compounds	Pyridines and derivatives	Hydropyridines	3.39102e+07	1.97857e+08	1.59155e+08	7.35314e+06	5.84454e+07	2.11796e+08	3.68371e+06	3.48837e+08	8.15731e+07	1.41215e+08	5.70944e+08	6.07838e+07	1.74573e+08	3.31918e+07	3.09124e+08	4.21074e+07	5.36161e+06	3.22146e+08	2.7489e+07	1.15589e+08	3.45699e+08	2.56619e+08	1.02909e+08	6.24683e+07	1.99612e+07	2.24637e+08	1.57702e+08	1.43639e+08	1.09791	0.805538	0.934844	1.23097
M246T66_pos	246.243	66.2919	2,4,6-tri-tert-butylaniline	0.968352	[M+H-CH4]+			Benzenoids	Benzene and substituted derivatives	Phenylpropanes	3.78469e+08	2.68662e+08	3.38743e+08	3.17281e+08	4.04822e+08	3.17028e+08	2.25428e+08	3.28555e+08	4.35972e+08	2.877e+08	3.54995e+08	2.31657e+08	3.44461e+08	2.55587e+08	2.73e+08	2.76435e+08	2.44146e+08	3.5563e+08	2.61192e+08	2.64369e+08	3.13783e+08	2.85489e+08	3.95449e+08	2.94205e+08	3.16992e+08	2.44227e+08	3.25675e+08	2.90808e+08	1.1199	0.113844	0.708264	1.148
M285T207_2_pos	285.123	207.023	2,4-dimethoxy-2'-hydroxychalcone	0.70452	[M+H]+			Phenylpropanoids and polyketides	Linear 1,3-diarylpropanoids	Chalcones and dihydrochalcones	1.18454e+08	2.57392e+07	1.67489e+07	8.57513e+06	3.16848e+07	2.72238e+07	9.9695e+06	7.4869e+07	2.12793e+07	1.82667e+07	6.48544e+07	3.37373e+07	4.32112e+07	2.83911e+07	8.60306e+07	1.94903e+07	1.27302e+07	4.16002e+07	4.04366e+07	7.85413e+07	6.01358e+07	9.04829e+07	2.72879e+07	4.1104e+07	2.73115e+07	4.3996e+07	3.80472e+07	4.59645e+07	0.827751	0.484725	0.795583	0.587346
M174T232_pos	174.103	232.062	2,6-dimethylquinolin-4-ol	0.973836	[M+H]+			Organoheterocyclic compounds	Quinolines and derivatives	Quinolones and derivatives	3.82343e+07	6.61814e+06	5.10257e+06	9.53894e+06	3.18538e+06	1.53969e+07	9.44469e+07	1.04046e+07	2.83898e+07	9.19408e+06	9.66323e+06	2.46091e+07	664288	8.72488e+06	5.29792e+06	1.12187e+07	5.78887e+07	4.20621e+06	9.08217e+06	3.10339e+06	1.34337e+07	931347	8.16424e+06	7.54997e+06	1.1581e+07	541079	1.96499e+07	1.09018e+07	1.80244	0.286671	0.749312	0.526038
M1054T225_pos	1053.57	224.675	2-((4r)-4-((3r,5r,6s,7r,9s,10r,13r,14s,17r)-3,6,7-trihydroxy-10,13-dimethylhexadecahydro-1h-cyclopenta[a]phenanthren-17-yl)pentanamido)ethane-1-sulfonic acid	0.800505	[2M+Na]+			Lipids and lipid-like molecules	Steroids and steroid derivatives	Bile acids, alcohols and derivatives	1.4739e+07	1.8806e+07	3.55509e+06	1.97054e+06	119531	6.35067e+06	8.35092e+06	1.15487e+07	5.98863e+06	1.78309e+06	713849	2.56223e+06	3.0824e+06	2.15491e+07	2.81978e+06	1.00438e+07	8.24578e+06	3.26976e+06	1.52748e+07	2.30859e+06	8.35382e+06	5.84953e+06	776519	9.4632e+06	1.46429e+06	2.61736e+06	6.12082e+06	7.07971e+06	0.864557	0.68338	0.880806	0.201771
M602T201_pos	602.243	201.313	2-((4r)-4-((3r,5r,9s,10s,12s,13r,14s,17r)-12-hydroxy-10,13-dimethyl-3-(sulfooxy)hexadecahydro-1h-cyclopenta[a]phenanthren-17-yl)pentanamido)ethane-1-sulfonic acid	0.942719	[M+Na]+			Lipids and lipid-like molecules	Steroids and steroid derivatives	Bile acids, alcohols and derivatives	1.94448e+06	6.60434e+06	6.62977e+06	5.1095e+06	5.05002e+06	5.97224e+06	5.27156e+06	6.96344e+06	4.74275e+06	7.15648e+06	9.21679e+06	3.91972e+06	4.75488e+06	1.91962e+06	2.26855e+06	3.66457e+06	4.14442e+06	1.03706e+07	3.30329e+06	5.38338e+06	4.56605e+06	1.01795e+07	6.76492e+06	4.39138e+06	3.12767e+06	4.44559e+06	5.64123e+06	4.96381e+06	1.13647	0.453802	0.783035	0.183012
M480T224_1_pos	480.278	224.009	2-((4r)-4-((3r,5s,9s,10s,13r,14s,17r)-3-hydroxy-10,13-dimethyl-7-oxohexadecahydro-1h-cyclopenta[a]phenanthren-17-yl)pentanamido)ethane-1-sulfonic acid	0.729909	[M-H2O+H]+			Lipids and lipid-like molecules	Steroids and steroid derivatives	Bile acids, alcohols and derivatives	1.18916e+09	1.21386e+09	7.29189e+07	3.77893e+07	1.31284e+08	1.42864e+08	4.28719e+07	1.41174e+09	1.15362e+08	1.70034e+08	1.01715e+09	4.26201e+08	3.4996e+08	2.16025e+09	3.99789e+08	1.2325e+09	2.48924e+07	7.62094e+07	2.26047e+09	2.33489e+09	8.81411e+08	9.02707e+08	1.55511e+08	7.76926e+08	2.27276e+08	2.10896e+08	4.86245e+08	8.95671e+08	0.542884	0.15345	0.749312	3.53225
M1022T164_pos	1021.58	163.755	2-((r)-4-((3s,5s,7s,8r,9s,10s,13r,14s,17r)-3,7-dihydroxy-10,13-dimethylhexadecahydro-1h-cyclopenta[a]phenanthren-17-yl)pentanamido)ethane-1-sulfonic acid	0.705978	[2M+Na]+			Lipids and lipid-like molecules	Steroids and steroid derivatives	Bile acids, alcohols and derivatives	2.55127e+07	4.25421e+07	228249	2.33735e+06	2.03823e+06	2.09065e+06	1.38721e+07	9.89347e+06	234299	2.03823e+06	1.11133e+07	4.80017e+06	4.57534e+06	2.36517e+07	1.07263e+07	3.18555e+07	1.85183e+07	9.66165e+06	2.09974e+07	1.11061e+06	1.46743e+07	1.48302e+07	1.00872e+06	7.72525e+06	2.45669e+06	1.65472e+06	9.32894e+06	1.22209e+07	0.763361	0.511394	0.806731	0.372387
M217T385_pos	217.105	384.675	2-(2',3',4'-trihydroxybutyl)quinoxaline	0.968424	[M+H-H2O]+			Organoheterocyclic compounds	Diazanaphthalenes	Benzodiazines	8.21734e+06	7.84578e+06	1.16006e+07	1.82102e+07	8.24156e+06	8.4577e+06	2.46739e+06	6.06345e+06	1.00943e+06	6.35631e+06	7.8509e+06	7.87929e+06	4.90758e+06	3.89527e+06	4.78447e+06	1.19033e+07	839594	7.39312e+06	6.6417e+06	6.0272e+06	8.45186e+06	4.63333e+06	7.67446e+06	9.68381e+06	4.58319e+06	7.70698e+06	7.62365e+06	6.47833e+06	1.17679	0.422416	0.772951	0.224388
M137T46_pos	137.071	46.3203	2-(2-hydroxyethoxy)phenol	0.995978	[M+H-H2O]+						4.14151e+07	5.04056e+07	6.79272e+07	6.2003e+08	1.05653e+08	1.15277e+08	2.13905e+08	5.83796e+07	6.7101e+08	5.40957e+07	1.02093e+08	5.61876e+07	7.48347e+07	5.74253e+07	1.82124e+08	1.81842e+08	1.47319e+09	8.17336e+07	5.7623e+07	1.08747e+08	1.26784e+08	8.6922e+07	5.61814e+07	7.70441e+07	1.64555e+08	3.22047e+07	1.71632e+08	2.06644e+08	0.830566	0.776669	0.920993	2.00935
M616T303_pos	616.345	303.425	2-(5-oxovaleryl)phosphatidylcholine	0.959306	[M+Na]+			Lipids and lipid-like molecules	Glycerophospholipids	Glycerophosphocholines	5.37728e+06	4.99876e+06	248953	253063	5.44281e+06	1.41909e+06	2.15924e+06	210381	707967	77710.2	2.49542e+06	1.2575e+07	8.71597e+06	9.34854e+06	6.98398e+06	9.97438e+06	343807	154783	413257	1.59722e+07	3.51118e+06	9.40256e+06	437133	2.83798e+06	1.04923e+06	9.01797e+06	3.43705e+06	5.34207e+06	0.643392	0.292692	0.749312	0.18835
M310T192_pos	310.184	191.72	2-Methylbutyroylcarnitine	0.9604	(M+CH3CN+Na)+						653692	1.26205e+06	1.4719e+06	1.20551e+06	1.03562e+06	9.04023e+06	4.41322e+06	1.85529e+06	5.41021e+06	144942	4.81755e+06	1.89662e+06	451594	689072	2.36322e+06	668407	2.08742e+06	495076	3.01597e+06	543012	888495	783213	2.75767e+06	1.00583e+06	220669	872626	2.58911e+06	1.26082e+06	2.05351	0.0951249	0.676274	0.165034
M343T252_pos	343.223	251.96	2-[(2'r,8r,8as)-2',4,4,7,8a-pentamethylspiro[2,3,4a,5-tetrahydro-1h-naphthalene-8,5'-oxolane]-2'-yl]acetic acid	0.934815	[M+Na]+			Lipids and lipid-like molecules	Prenol lipids	Diterpenoids	1.4299e+06	3.95624e+06	728632	1.45581e+06	2.06786e+06	4.64549e+06	3.0602e+06	1.31478e+07	2.38423e+07	1.82923e+06	1.98208e+06	5.36728e+06	3.01984e+06	4.76941e+07	6.84994e+06	2.35497e+07	2.98915e+06	444312	2.85476e+07	2.42355e+07	3.33631e+06	4.3456e+07	1.11782e+06	2.0057e+07	2.75983e+07	2.19816e+07	5.11789e+06	1.93736e+07	0.264168	0.00580626	0.438088	0.79283
M605T265_pos	605.224	264.833	2-[[7-hydroxy-1-(4-hydroxy-3,5-dimethoxyphenyl)-3-(hydroxymethyl)-6,8-dimethoxy-1,2,3,4-tetrahydronaphthalen-2-yl]methoxy]-6-(hydroxymethyl)oxane-3,4,5-triol	0.803835	[M+Na]+		HMDB0038922				4.12124e+06	3.77771e+07	5.05775e+06	234001	4.23006e+07	3.73396e+07	1.31826e+06	1.30848e+08	2.23114e+06	3.74581e+06	2.14207e+07	2.62571e+07	1.1416e+07	6.05365e+06	4.09323e+07	1.35508e+07	2.18981e+07	1.3072e+07	3.9813e+07	5.09986e+07	1.90698e+07	1.53866e+08	3.76343e+06	1.10979e+07	1.53007e+07	1.32827e+07	2.49282e+07	3.09769e+07	0.804737	0.684948	0.881384	0.508335
M159T296_pos	159.149	296.149	2-[methyl(4-piperidinyl)amino]ethanol	0.859878	[M+H]+			Organoheterocyclic compounds	Piperidines	Aminopiperidines	4.06695e+09	1.67438e+06	1.92189e+06	1.17627e+07	1.25678e+06	3.54391e+06	2.52655e+08	4.00255e+06	2.89989e+07	4.80878e+06	458571	4.62732e+06	1.19642e+06	1.89194e+06	2.20784e+06	2.25758e+06	4.35621e+06	1.35582e+06	3.55738e+06	1.64246e+06	512419	1.37391e+06	4.24812e+06	3.53887e+06	2.64094e+06	3.74359e+06	3.3722e+08	2.56362e+06	131.54	0.293193	0.749312	2.38831
M390T26_pos	390.139	25.5097	2-acetamido-2-deoxy-3-o-(.alpha.-l-fucopyranosyl)-d-glucopyranose	0.820447	[M+Na]+			Organic oxygen compounds	Organooxygen compounds	Carbohydrates and carbohydrate conjugates	8.87635e+06	3.90536e+06	3.56966e+06	4.57684e+06	5.50517e+06	9.21945e+06	2.52434e+06	2.83342e+06	2.7501e+06	2.27248e+06	2.77028e+06	2.87198e+06	4.31877e+06	1.90731e+06	2.96331e+06	7.25786e+06	3.72012e+06	5.31576e+06	3.35288e+06	1.02908e+07	4.63069e+06	5.25012e+06	3.1113e+06	5.24315e+06	3.4747e+06	4.25533e+06	4.30725e+06	4.67487e+06	0.921362	0.679014	0.878621	0.0781655
M225T544_pos	225.123	544.312	2-amino-1-methyl-6-phenylimidazo[4,5-b]pyridine (phip)	0.842333	[M+H]+	C16038	HMDB0041008	Organoheterocyclic compounds	Pyridines and derivatives	Phenylpyridines	4.66701e+07	1.40629e+08	4.0284e+07	1.45276e+07	8.9999e+07	4.71805e+07	2.18703e+07	1.19293e+08	7.26058e+08	7.3791e+07	8.22146e+07	9.18082e+07	3.23307e+07	2.12245e+08	1.97717e+08	3.00725e+08	7.0418e+08	1.25361e+08	1.08373e+08	1.41486e+08	6.12504e+08	2.21661e+08	8.80909e+07	7.12211e+07	2.04195e+07	8.82077e+07	1.17435e+08	2.22476e+08	0.527855	0.188194	0.749312	1.82418
M133T32_pos	133.101	32.3265	2-amino-1-phenylbutane	0.989726	[M+H-NH3]+			Benzenoids	Benzene and substituted derivatives	Phenethylamines	3.56877e+07	2.9424e+07	2.89634e+07	2.40763e+08	2.77695e+07	3.25556e+07	2.12618e+07	2.76008e+07	9.39635e+07	3.24722e+07	3.67253e+07	4.94135e+07	2.83336e+07	3.28558e+07	3.08912e+07	3.22944e+07	5.21222e+07	3.08203e+07	2.8961e+07	3.25641e+07	3.81671e+07	2.64068e+07	2.43804e+07	6.92147e+07	2.85783e+07	2.60173e+07	5.26872e+07	3.48672e+07	1.51108	0.300559	0.749312	0.818771
M88T41_pos	88.0758	40.6408	2-amino-2-methyl-1,3-propanediol	0.995685	[M+H-H2O]+	C11260		Organic nitrogen compounds	Organonitrogen compounds	Amines	2.19382e+07	1.15839e+08	1.94132e+07	2.1031e+07	8.96095e+06	9.07416e+07	7.3717e+06	7.02851e+07	8.04369e+06	5.80871e+07	2.96431e+08	3.1332e+07	5.4239e+06	1.22197e+07	1.42694e+07	1.97185e+07	3.54607e+07	1.27573e+07	1.40093e+07	3.25392e+07	5.58956e+07	2.25111e+07	1.79347e+07	1.29937e+07	4.1081e+08	1.28354e+08	5.80691e+07	6.07287e+07	0.956206	0.944298	0.985834	0.546284
M90T6_pos	90.0914	6.29856	2-amino-2-methyl-1-propanol	0.829693	[M+H]+			Organic nitrogen compounds	Organonitrogen compounds	Amines	2.40012e+06	1.95108e+06	1.11256e+06	1.3485e+06	1.33473e+06	1.75982e+06	554203	1.39625e+06	1.53028e+06	1.65341e+06	1.03283e+06	2.12185e+06	1.39135e+06	1.46205e+06	3.12119e+06	1.94239e+06	1.44474e+06	816336	318739	1.58212e+06	2.45383e+06	970861	661473	396302	2.40534e+06	1.67057e+06	1.50669e+06	1.48046e+06	1.01772	0.923758	0.98006	0.0364135
M144T326_pos	144.066	326.143	2-aminoadipic acid	0.983134	[M+H-H2O]+	C00956	HMDB0000510	Organic acids and derivatives	Carboxylic acids and derivatives	Amino acids, peptides, and analogues	1.60034e+08	5.31014e+07	2.26642e+07	1.07213e+07	1.41578e+07	2.73311e+07	6.58765e+06	5.67464e+07	2.37205e+07	1.44661e+07	8.47336e+07	3.70038e+07	5.1938e+07	1.31634e+07	6.22036e+07	6.00563e+07	1.22064e+07	8.47897e+07	6.20048e+06	2.04359e+07	5.01958e+07	3.50783e+07	2.89256e+07	1.31736e+07	1.64427e+07	2.39749e+07	4.33235e+07	3.28344e+07	1.31946	0.4407	0.778885	0.419314
M126T333_pos	126.055	332.661	2-aminoethylphosphonic acid	0.817926	[M+H]+	C03557	HMDB0011747	Organic acids and derivatives	Organic phosphonic acids and derivatives	Organic phosphonic acids	5.20514e+07	5.99261e+07	5.32946e+07	1.22105e+08	3.06876e+07	3.82929e+07	2.19787e+07	1.25458e+08	3.20627e+07	9.42214e+07	8.23733e+07	1.31144e+07	4.82178e+07	4.14949e+07	7.18411e+07	9.63018e+06	1.11756e+07	1.09914e+08	1.15941e+08	2.829e+07	4.80015e+07	2.48721e+07	4.5278e+07	1.119e+08	1.34213e+07	2.1753e+07	5.95218e+07	5.02703e+07	1.18404	0.539922	0.817047	0.462497
M95T105_pos	95.0604	104.986	2-aminopyridine	0.870843	[M+H]+			Organoheterocyclic compounds	Pyridines and derivatives	Aminopyridines and derivatives	1.6881e+08	1.15172e+08	6.49426e+07	1.2122e+08	6.60819e+07	1.45527e+08	4.34668e+07	1.22065e+08	1.02132e+07	1.71482e+08	1.88625e+08	6.54068e+07	2.51145e+07	5.73515e+07	1.80114e+08	3.57696e+07	2.58456e+08	1.15705e+08	1.15176e+08	9.69585e+07	1.1335e+08	3.76345e+07	7.15571e+07	1.17994e+08	1.06123e+08	1.39356e+08	1.00625e+08	1.11196e+08	0.904937	0.653756	0.870188	0.51806
M379T179_pos	379.299	179.409	2-arachidonoylglycerol	0.943002	[M+H]+	C13856	HMDB0004666				4.48608e+07	5.58148e+07	7.49155e+06	9.62592e+06	2.41471e+07	1.02675e+07	6.39398e+06	2.03447e+07	6.33894e+07	1.90167e+07	2.83446e+07	2.04815e+07	2.04652e+07	4.98593e+07	3.12257e+07	4.28034e+07	2.17241e+06	1.81565e+07	1.78985e+07	3.33041e+07	1.24564e+07	1.34117e+07	1.14308e+07	1.94976e+07	2.35905e+07	2.61318e+07	2.54341e+07	2.32261e+07	1.09507	0.728389	0.900929	0.274818
M486T205_pos	486.161	205.267	2-butenamide, n-[4-[(3-chloro-4-fluorophenyl)amino]-7-[[(3s)-tetrahydro-3-furanyl]oxy]-6-quinazolinyl]-4-(dimethylamino)-	0.869289	[M+H]+			Organoheterocyclic compounds	Diazanaphthalenes	Benzodiazines	3.93209e+07	2.38843e+07	8.21647e+06	1.08904e+06	1.56707e+07	1.79992e+07	2.37928e+06	1.84965e+07	2.71459e+06	2.57376e+06	3.09363e+07	1.0794e+07	2.55098e+07	8.92875e+06	1.42434e+07	8.19156e+06	829685	1.51765e+07	4.17429e+06	1.90915e+07	5.51265e+07	1.07334e+07	7.37954e+06	8.63569e+06	4.86852e+06	1.47148e+07	1.53527e+07	1.3238e+07	1.15974	0.67936	0.878621	0.301741
M207T381_pos	207.11	381.347	2-ethyl-2-phenylmalonamide	0.996113	[M+H]+	C07499		Benzenoids	Benzene and substituted derivatives	Phenylacetamides	1.31799e+06	1.39031e+07	2.23333e+06	5.75403e+06	4.13115e+06	1.85814e+06	2.6247e+06	2.01075e+07	2.80241e+07	1.03242e+06	6.96667e+06	2.07988e+07	1.34368e+07	1.87679e+07	2.78856e+07	1.01187e+07	2.71892e+06	1.64535e+07	1.07695e+07	1.29536e+07	7.41567e+06	1.49564e+07	1.94608e+06	2.08074e+07	9.04183e+06	3.84204e+07	9.39913e+06	1.47889e+07	0.635554	0.163082	0.749312	0.430588
M351T496_pos	351.158	495.838	2-furancarboxylic acid, 5-[3-[4-[2-(4-fluorophenyl)ethoxy]phenyl]propyl]-	0.862964	[M+H-H2O]+			Organoheterocyclic compounds	Furans	Furoic acid and derivatives	4.21225e+07	1.63191e+08	3.34474e+07	1.86797e+07	6.1232e+07	1.24331e+08	1.70809e+07	1.18681e+08	3.15442e+07	8.80931e+07	1.82497e+08	1.15387e+08	9.17427e+07	2.35859e+08	8.45784e+07	5.56059e+07	1.98789e+08	7.88644e+07	1.33832e+08	1.28981e+08	4.77299e+08	1.6396e+08	7.82281e+07	5.47708e+07	1.18488e+08	7.13222e+07	8.36946e+07	1.4466e+08	0.578561	0.0960784	0.67633	1.20819
M263T243_pos	263.11	243.19	2-furanpropanoic acid, 3-carboxy-4-methyl-5-propyl-	0.988322	[M+Na]+		HMDB0061112	Lipids and lipid-like molecules	Fatty Acyls	Fatty acids and conjugates	8.27487e+06	1.52482e+07	4.61047e+07	2.15923e+09	4.48497e+07	685549	1.74926e+07	1.8427e+07	2.9263e+06	1.1457e+06	1.38869e+06	1.3536e+07	3.75263e+07	2.46801e+07	5.78429e+07	8.15566e+07	3.55401e+06	5.22947e+07	474215	2.05877e+06	3.15341e+06	1.07012e+07	1.69434e+08	4.18574e+07	7.57949e+07	2.15882e+07	1.82064e+08	4.19223e+07	4.3429	0.405075	0.765632	2.3825
M504T321_pos	504.294	320.66	2-hexadecanoylthio-1-ethylphosphorylcholine	0.984757	[M+Na]+			Organic nitrogen compounds	Organonitrogen compounds	Quaternary ammonium salts	1.61266e+06	1.20547e+07	1.4847e+06	452807	3.72381e+06	1.185e+07	1.02026e+06	1.40477e+07	3.72307e+06	1.12679e+07	2.0058e+06	2.37031e+06	1.57158e+07	3.12062e+07	5.47593e+06	4.00072e+07	309345	768347	2.64978e+07	9.37491e+07	1.96185e+06	1.07911e+07	2.60983e+06	1.94513e+07	1.31834e+07	1.08301e+07	6.25612e+06	1.9757e+07	0.316653	0.0750315	0.649561	0.532576
M99T275_pos	99.0917	274.901	2-hexenal	0.904465	[M+H]+	C08497		Organic oxygen compounds	Organooxygen compounds	Carbonyl compounds	2.38641e+08	6.14395e+07	1.9924e+07	5.96825e+07	6.4679e+07	2.02259e+07	1.12834e+09	1.27092e+08	8.61627e+07	1.49941e+08	6.20075e+07	5.67063e+07	1.38407e+07	3.30677e+07	2.06859e+07	8.00963e+07	9.87969e+07	3.02312e+07	1.21696e+08	1.11226e+07	3.1784e+07	1.17011e+07	4.22981e+07	3.24449e+07	1.77841e+08	1.15153e+08	1.60668e+08	6.20707e+07	2.58847	0.250268	0.749312	1.22423
M297T33_1_pos	297.123	33.23	2-hydroxy-2',4',6'-trimethoxychalcone	0.87522	[M+H-H2O]+			Phenylpropanoids and polyketides	Linear 1,3-diarylpropanoids	Cinnamylphenols	7.56289e+06	1.58652e+07	3.90031e+06	1.02136e+08	9.03279e+06	2.38339e+07	9.14898e+07	3.11464e+07	1.19192e+08	2.35684e+06	1.73029e+07	2.80107e+06	5.46483e+06	2.43017e+07	1.23212e+07	6.3323e+07	4.89929e+08	3.98686e+06	7.17261e+06	9.6462e+06	1.33106e+07	2.95056e+07	3.50733e+06	4.1329e+06	479937	9.08596e+06	3.32373e+07	5.15925e+07	0.644228	0.638714	0.862061	1.22094
M183T445_pos	183.076	444.714	2-hydroxyfluorene	0.790554	[M+H]+	C14460	HMDB0013163				7.70024e+06	1.3876e+07	1.55841e+07	7.49094e+06	1.48853e+08	1.2194e+07	6.75821e+06	1.42785e+07	7.23647e+06	3.24221e+07	1.20536e+07	1.62479e+07	2.71202e+08	6.90104e+06	3.29087e+07	8.93376e+06	7.65397e+06	4.43321e+07	2.04808e+07	2.68163e+07	8.06999e+06	2.27334e+07	5.71415e+07	2.76204e+07	1.43356e+07	2.47478e+07	4.35306e+07	2.32827e+07	1.86965	0.368983	0.755357	0.822049
M156T60_pos	156.04	60.4612	2-naphthalenol, 1-[(2,4-dimethylphenyl)azo]-	0.913826	[M+H-C8H11N]+	C19526		Benzenoids	Naphthalenes	Naphthols and derivatives	9.14227e+07	1.01504e+08	7.45281e+07	1.17189e+08	7.36582e+07	4.24902e+07	575148	4.64413e+08	3.00969e+08	6.2593e+07	6.08583e+07	1.23145e+08	8.64879e+07	4.85302e+07	4.72e+08	2.17985e+07	1.92878e+06	5.38714e+08	3.93862e+08	4.72296e+08	6.83748e+07	7.13583e+07	8.40592e+07	3.69943e+08	3.15291e+08	1.56484e+08	1.23064e+08	2.31895e+08	0.530689	0.106611	0.69341	2.04968
M783T165_pos	782.569	164.954	2-oleoyl-1-palmitoyl-sn-glycero-3-phosphocholine	0.994938	[M+Na]+		HMDB0007972	Lipids and lipid-like molecules	Glycerophospholipids	Glycerophosphocholines	6.02024e+06	8.98017e+08	2.04812e+08	3.43966e+06	6.86057e+08	3.99071e+08	3.02268e+08	8.29766e+08	807616	3.00303e+08	4.1418e+08	4.85602e+08	4.73575e+08	5.89167e+07	3.79238e+08	1.65629e+09	4.34487e+07	5.89234e+08	1.66592e+08	4.56857e+08	6.78319e+08	7.28584e+08	6.82934e+08	7.92976e+08	1.11308e+09	1.64781e+08	3.84917e+08	5.77788e+08	0.66619	0.212812	0.749312	2.74112
M191T387_pos	190.993	387.492	2-phosphonoethylphosphonic acid	0.829799	[M+H]+			Organic acids and derivatives	Organic phosphonic acids and derivatives	Organic phosphonic acids	6.09645e+07	1.58027e+06	2.47833e+06	2.00924e+06	612059	9.50808e+06	4.00537e+07	360842	3.58863e+07	127175	3.03797e+06	5.97507e+06	397024	1.85972e+06	623504	2.29939e+06	7.38074e+06	751983	1.75708e+06	6.4493e+06	4.4254e+06	906266	902045	630487	2.09943e+06	1.14572e+06	1.25377e+07	2.40239e+06	5.21886	0.0794016	0.66113	0.588321
M100T409_pos	100.076	408.626	2-piperidone	0.987048	[M+H]+	C10482	HMDB0011749	Organoheterocyclic compounds	Piperidines	Piperidinones	1.75725e+09	1.11723e+07	1.1557e+07	8.13993e+07	1.07147e+07	1.86482e+07	3.26444e+07	1.9004e+07	1.49044e+09	2.55145e+07	1.35085e+07	1.71994e+07	1.23176e+07	1.12624e+07	1.38423e+07	9.60198e+06	1.21593e+07	1.47829e+07	1.59187e+07	1.00063e+07	3.1581e+07	9.40885e+06	2.20288e+07	1.9846e+07	1.50902e+07	1.43781e+07	2.69336e+08	1.53774e+07	17.515	0.142539	0.741553	2.80075
M384T562_pos	384.224	561.802	2-pyrrolidinone, 5-[(3s)-3-hydroxy-4-phenyl-1-buten-1-yl]-1-[6-(2h-tetrazol-5-yl)hexyl]-, (5r)-	0.975726	[M+H]+						1.62163e+07	6.12045e+06	1.21442e+07	2.387e+06	5.41296e+06	1.24363e+07	1.15223e+07	8.14633e+06	2.09893e+06	4.98549e+06	1.20294e+07	1.47007e+07	9.16229e+06	1.05139e+07	7.89774e+06	5.41851e+06	9.33951e+06	1.57994e+07	6.17559e+06	5.24219e+06	9.65936e+06	9.55802e+06	1.60381e+07	9.52705e+06	3.076e+06	1.06726e+07	9.0279e+06	9.14754e+06	0.986921	0.942758	0.985827	0.218785
M488T443_pos	488.088	443.471	2-thiophenecarboxamide, 5-(5,6-dimethoxy-1h-benzimidazol-1-yl)-3-[[4-(methylsulfonyl)phenyl]methoxy]-	0.910084	[M+H]+						617162	1.16925e+07	1.51522e+07	343339	2.85272e+07	1.45913e+07	735519	1.8863e+07	1.75608e+07	1.87285e+07	245721	2.11548e+07	3.71388e+07	1.60425e+07	3.88924e+07	4.89456e+07	3.61586e+06	1.13679e+07	2.88667e+07	2.02007e+07	1.60359e+06	3.10426e+07	1.60927e+07	2.73116e+07	1.07588e+07	2.30124e+07	1.42578e+07	2.13656e+07	0.667322	0.164043	0.749312	0.494291
M321T263_pos	321.258	262.59	20-hydroxyarachidonic acid	0.988678	[M+H]+	C14748	HMDB0005998	Lipids and lipid-like molecules	Fatty Acyls	Fatty acids and conjugates	1.40816e+06	1.67602e+07	2.08969e+07	3.353e+07	2.67542e+07	3.99885e+07	2.08489e+07	2.85595e+07	2.61699e+07	3.63149e+07	1.63566e+07	1.14952e+07	2.12894e+07	1.25971e+08	1.91653e+07	3.96508e+06	1.80443e+07	1.06268e+07	2.73607e+07	3.31555e+07	2.47752e+07	1.51886e+07	1.89367e+07	3.10061e+07	7.80574e+06	3.96974e+07	2.31056e+07	2.88998e+07	0.799505	0.528559	0.812453	0.274455
M479T465_pos	479.246	465.473	21-deacetoxy-11-oxodeflazacort-3,20-hydrazinecarboxamide	0.859801	[M+H-NH3]+			Lipids and lipid-like molecules	Steroids and steroid derivatives	Pregnane steroids	600091	4.58193e+06	1.87659e+06	277330	1.95128e+06	1.25578e+07	111918	3.68046e+06	1.52516e+08	651089	3.41049e+06	1.97215e+06	2.69523e+06	3.67128e+06	2.56093e+06	1.04234e+07	3.72349e+06	1.85164e+06	1.55095e+06	2.28762e+06	3.64025e+06	5.92357e+06	449075	1.04526e+06	478611	2.03692e+06	1.43755e+07	3.04946e+06	4.71413	0.337403	0.750883	0.599643
M269T130_pos	269.19	130.145	21-deoxycortisol	0.87175	[M+H-C2H6O3]+	C05497		Lipids and lipid-like molecules	Steroids and steroid derivatives	Pregnane steroids	2.43153e+07	2.80901e+07	1.91403e+07	6.87715e+06	3.24083e+07	2.11562e+07	2.43892e+06	2.48072e+07	1.61285e+07	1.72765e+07	1.9639e+07	3.23007e+07	3.95636e+07	2.54447e+07	5.69815e+07	3.34103e+07	3.43209e+06	2.85278e+07	2.02784e+07	4.55647e+07	2.56914e+07	3.64801e+07	2.49946e+07	3.03403e+07	2.39805e+07	4.78033e+07	2.18571e+07	3.09946e+07	0.70519	0.0651502	0.625903	0.600272
M297T39_pos	297.221	38.7653	21-hydroxypregnenolone	0.983693	[M+H-2H2O]+	C05485	HMDB0004026	Lipids and lipid-like molecules	Steroids and steroid derivatives	Hydroxysteroids	4.30614e+07	9.18607e+07	1.74712e+07	1.4342e+06	1.03268e+08	4.50745e+07	1.81531e+08	4.69572e+07	1.08447e+08	5.52661e+07	9.82955e+07	1.20703e+08	9.40419e+07	3.58281e+07	1.13532e+08	3.66659e+07	1.84649e+07	3.80545e+07	5.20128e+07	7.83815e+07	3.15106e+07	1.19551e+08	4.06687e+07	3.30594e+07	1.21075e+08	3.59742e+07	7.74933e+07	5.80598e+07	1.33471	0.261725	0.749312	0.460378
M295T231_pos	295.206	230.794	21-hydroxyprogesterone	0.985614	[M+H-2H2O]+	C03205	HMDB0000016	Lipids and lipid-like molecules	Steroids and steroid derivatives	Hydroxysteroids	1.72227e+07	5.48153e+07	4.88695e+06	1.96908e+06	4.41601e+07	1.09613e+07	3.02418e+07	1.76965e+07	6.05284e+06	1.14446e+07	5.706e+06	1.24007e+08	5.32529e+07	4.5878e+07	5.86326e+07	1.36906e+08	2.60202e+07	9.70053e+06	3.4076e+07	1.7116e+08	8.20256e+06	1.60009e+08	1.22544e+07	6.34199e+07	1.39293e+07	9.12414e+07	2.94167e+07	6.39562e+07	0.459951	0.0769565	0.652638	0.960069
M325T552_pos	325.16	551.852	2h-benzimidazol-2-one, 1-ethyl-1,3-dihydro-	0.857435	[2M+H]+	C13840					1.89051e+08	4.37823e+07	1.97999e+07	3.41338e+06	7.70136e+06	1.17566e+07	6.06054e+06	4.85375e+07	8.44242e+06	1.03605e+07	1.27702e+07	1.4616e+07	1.39246e+07	6.75538e+07	1.56776e+07	4.47931e+07	2.01678e+06	8.17267e+06	504498	3.49549e+07	5.46735e+07	7.97131e+07	624896	1.69629e+07	2.90221e+07	3.2766e+07	3.00166e+07	2.98028e+07	1.00718	0.989151	0.998176	0.113876
M240T197_pos	240.232	196.694	2s-amino-4e-pentadecene-1,3r-diol	0.990753	[M+H-H2O]+			Organic nitrogen compounds	Organonitrogen compounds	Amines	1.02158e+07	1.00163e+07	2.80215e+06	7.69738e+06	5.48741e+06	2.31324e+07	6.70795e+06	5.93558e+06	1.46069e+08	7.33216e+06	3.17932e+07	5.35565e+06	1.12795e+07	774319	9.05528e+06	2.28049e+07	1.88536e+07	6.10917e+06	3.7576e+06	7.30165e+06	4.09865e+06	3.31841e+06	3.49574e+06	1.12547e+07	3.08441e+07	4.87429e+06	2.10634e+07	9.73403e+06	2.1639	0.310822	0.749312	0.526551
M347T414_pos	347.088	413.92	3',5'-dimethoxy-3,5,7,4'-tetrahydroxyflavone	0.935055	[M+H]+	C11620		Phenylpropanoids and polyketides	Flavonoids	Flavones	5.14436e+06	6.01079e+07	1.32417e+07	725021	8.73479e+06	6.91527e+07	2.3733e+06	3.54631e+07	6.81535e+06	4.50804e+06	1.48521e+08	1.36299e+07	9.44122e+06	6.46417e+06	8.87593e+06	4.35399e+07	7.44488e+06	8.85631e+06	3.25263e+06	1.77627e+06	5.3036e+08	9.2905e+06	3.11833e+06	3.16883e+06	6.82897e+06	5.19805e+06	2.9066e+07	4.90904e+07	0.592093	0.636903	0.861799	0.667313
M182T361_pos	182.092	360.943	3'-fluoromethcathinone	0.996986	[M+H]+			Organic oxygen compounds	Organooxygen compounds	Carbonyl compounds	5.06963e+07	1.32662e+08	1.05827e+08	1.75904e+07	2.17943e+08	6.63109e+07	2.54365e+07	1.38127e+08	1.99665e+07	1.89532e+08	1.21085e+08	9.58288e+07	2.25443e+08	6.38387e+07	1.39332e+08	6.6034e+07	7.17788e+07	2.37458e+08	1.18531e+08	1.5375e+08	7.84224e+07	1.51426e+08	1.55904e+08	1.01327e+08	1.23894e+08	9.55015e+07	1.08188e+08	1.19784e+08	0.903192	0.635119	0.861799	1.06701
M509T423_pos	509.148	422.728	3'-galactosyllactose	0.990653	[M+Na-H2O]+		HMDB0006599	Organic oxygen compounds	Organooxygen compounds	Carbohydrates and carbohydrate conjugates	3.64111e+07	1.90868e+07	1.44566e+07	8.45961e+08	8.45294e+07	1.43378e+07	5.78598e+06	1.30688e+08	1.79943e+07	2.20918e+07	3.62276e+07	1.80619e+07	1.15201e+07	1.62558e+07	4.54759e+07	3.26208e+07	1.63352e+07	1.12866e+08	4.0542e+07	8.15164e+07	5.51013e+06	6.21359e+07	1.5442e+07	7.40284e+07	4.22102e+07	2.09109e+07	9.6704e+07	4.35269e+07	2.22171	0.412756	0.769758	1.34617
M267T326_pos	267.11	325.959	3,4'-dimethoxy-2-hydroxychalcone	0.995352	[M+H-H2O]+			Phenylpropanoids and polyketides	Linear 1,3-diarylpropanoids	Chalcones and dihydrochalcones	1.45042e+06	2.80545e+06	825654	8.07658e+06	1.74973e+06	2.32043e+06	8.79984e+06	3.95384e+06	1.02789e+07	2.36167e+06	2.71493e+06	7.77649e+06	1.15293e+06	3.87494e+06	4.37168e+06	1.45897e+06	8.34627e+06	1.43223e+06	3.67161e+06	2.02074e+06	6.09218e+06	3.65945e+06	2.85361e+06	3.0452e+06	1.89231e+06	2.24327e+06	4.17437e+06	3.45865e+06	1.20694	0.50904	0.805161	0.179779
M198T368_1_pos	198.089	367.624	3,4-dihydroxy-l-phenylalanine	0.913688	[M+H]+	C00355	HMDB0000181	Organic acids and derivatives	Carboxylic acids and derivatives	Amino acids, peptides, and analogues	3.47843e+06	5.594e+07	3.835e+06	8.52619e+07	3.00052e+06	9.60244e+06	7.08567e+06	2.39204e+07	1.09538e+08	3.46082e+06	1.59956e+08	6.0065e+06	4.32703e+06	8.12371e+06	1.26694e+08	1.23879e+08	2.63978e+07	1.03867e+08	1.63221e+07	4.82652e+06	3.70167e+07	3.77158e+07	5.88538e+06	7.25895e+06	2.70692e+07	7.88479e+06	3.65702e+07	4.09955e+07	0.892055	0.818066	0.940705	0.396469
M153T323_pos	153.066	322.66	3,4-dihydroxyacetophenone	0.960425	[M+H]+	C10675	HMDB0029661	Organic oxygen compounds	Organooxygen compounds	Carbonyl compounds	7.76265e+06	1.33781e+07	1.34804e+07	1.0016e+07	5.99967e+06	1.59425e+07	1.47138e+06	2.22353e+07	5.02906e+06	9.84065e+06	1.93405e+07	8.44875e+06	1.27256e+07	4.67327e+06	1.99408e+07	5.07778e+06	2.33274e+06	1.95749e+07	9.63764e+06	1.20519e+07	1.84938e+07	8.41085e+06	1.1441e+07	8.64517e+06	7.8974e+06	1.07452e+07	1.12054e+07	1.06863e+07	1.04858	0.819399	0.94155	0.300958
M135T35_pos	135.08	35.084	3,4-dimethylbenzaldehyde	0.735671	[M+H]+			Benzenoids	Benzene and substituted derivatives	Benzoyl derivatives	5.06036e+07	4.80405e+07	6.83658e+07	1.36779e+08	4.50253e+07	4.65034e+07	3.53795e+07	3.69883e+07	7.06766e+07	4.74305e+07	6.24988e+07	3.30819e+07	3.92448e+07	3.75319e+07	5.08657e+07	5.09394e+07	1.56841e+08	4.76847e+07	4.46449e+07	3.87484e+07	4.30661e+07	4.01537e+07	3.1445e+07	4.53274e+07	5.18256e+07	5.35304e+07	5.54321e+07	5.32773e+07	1.04045	0.854291	0.955146	0.379051
M193T227_pos	193.099	226.697	3-(4-formylaminobutyryl)pyridine	0.800546	[M+H]+			Organic oxygen compounds	Organooxygen compounds	Carbonyl compounds	4.15153e+06	4.75217e+06	3.32436e+08	4.43651e+06	2.58819e+06	3.47487e+06	1.47339e+06	7.11597e+06	4.37449e+06	3.94725e+06	2.51129e+06	4.93099e+06	4.00272e+06	4.11451e+08	3.94313e+06	5.86329e+06	1.06388e+06	2.72735e+06	2.54466e+07	5.24617e+06	3.17262e+06	5.22213e+06	3.79779e+06	3.6821e+06	3.14669e+06	5.10966e+06	2.92458e+07	3.69133e+07	0.792284	0.850315	0.953571	0.225251
M637T273_pos	637.387	272.99	3-[(cholamidopropyl)dimethylammonio]-1-propanesulfonate	0.712759	[M+Na]+	C11321		Lipids and lipid-like molecules	Steroids and steroid derivatives	Bile acids, alcohols and derivatives	1.70204e+07	115391	674542	339182	534302	4.16744e+06	3.28326e+07	2.59593e+06	190313	100733	967060	1.77579e+06	749687	9.04233e+06	143061	270457	1.7187e+06	1.23011e+06	1.24709e+06	270357	2.00729e+06	875005	1.44277e+06	2.6047e+06	2.23251e+06	89266.4	4.77411e+06	1.78259e+06	2.67819	0.284789	0.749312	0.2321
M143T711_pos	143.082	710.54	3-acetyl-3-methyldihydrofuran-2-one	0.85241	[M+H]+			Organoheterocyclic compounds	Lactones	Gamma butyrolactones	3.66392e+07	3.31065e+07	4.42926e+07	3.71288e+07	4.25985e+07	6.51492e+07	4.14609e+07	3.27997e+07	8.04482e+07	2.60576e+07	4.09099e+07	3.63427e+07	2.95756e+07	3.16432e+07	3.55846e+07	6.15316e+07	4.03766e+07	3.67229e+07	3.7083e+07	4.16017e+07	4.50838e+07	7.77127e+07	6.62258e+07	3.42469e+07	2.73597e+07	6.42861e+07	4.20392e+07	4.61122e+07	0.911672	0.50634	0.804705	0.160049
M140T385_pos	140.068	385.462	3-amino-2,3-dihydrobenzoic acid	0.987244	[M+H]+	C12110		Organic acids and derivatives	Carboxylic acids and derivatives	Amino acids, peptides, and analogues	1.19966e+07	6.19175e+07	6.43381e+07	1.02621e+07	9.40373e+07	3.50618e+07	1.38309e+07	7.5814e+07	7.28238e+06	5.05778e+07	5.11351e+07	5.43872e+07	1.30326e+08	4.08881e+07	6.07271e+07	1.11984e+08	1.62973e+07	5.55659e+07	6.30528e+07	5.95145e+07	5.5663e+07	1.15944e+08	6.02879e+07	8.93393e+07	7.2848e+07	6.29169e+07	5.08436e+07	6.65407e+07	0.764099	0.221802	0.749312	0.833305
M116T230_pos	116.107	229.993	3-dehydrocarnitine	0.98861	[M+H-CO2]+	C02636	HMDB0012154	Organic acids and derivatives	Keto acids and derivatives	Short-chain keto acids and derivatives	1.54281e+07	1.40252e+07	3.74532e+06	6.24772e+06	1.60619e+06	6.61717e+06	2.4584e+06	1.23742e+07	1.45865e+07	2.16488e+06	7.40502e+06	1.96081e+07	1.6382e+06	3.13857e+07	1.23975e+07	4.17694e+07	1.96906e+07	1.42083e+06	2.46925e+07	3.06923e+07	1.95597e+07	2.00235e+07	2.43755e+06	1.98608e+07	1.25954e+07	9.1144e+06	8.30038e+06	1.88954e+07	0.439281	0.00765514	0.440979	0.69036
M217T62_pos	217.105	61.7138	3-formyl-6-isopropylchromone	0.949043	[M+H]+			Organoheterocyclic compounds	Benzopyrans	1-benzopyrans	4.17851e+07	4.03855e+06	7.24767e+06	8.76537e+06	1.70931e+06	3.88167e+06	3.86181e+06	3.7227e+06	1.23424e+07	2.60664e+06	3.16788e+07	1.20682e+08	2.30232e+06	1.91021e+07	6.07684e+06	1.3068e+07	1.44315e+07	7.14316e+06	2.46517e+06	7.99835e+06	4.91618e+06	5.14882e+06	1.6509e+07	4.19322e+06	2.14385e+08	7.08732e+06	1.88172e+07	2.48096e+07	0.758465	0.746344	0.908338	0.393865
M208T217_pos	208.064	216.795	3-hydroxykynurenine	0.752561	[M+H-NH3]+	C02794	HMDB0000732	Organic oxygen compounds	Organooxygen compounds	Carbonyl compounds	5.24685e+07	5.52002e+07	3.1173e+07	3.49138e+06	5.21021e+07	6.77345e+07	2.32375e+08	1.51778e+08	6.04691e+06	3.84594e+07	4.1226e+07	5.96977e+07	4.36527e+07	7.03762e+07	4.08199e+07	4.7946e+07	903813	3.0628e+07	7.98171e+07	6.89549e+07	3.08094e+07	4.23179e+07	4.20708e+07	6.57703e+07	3.80686e+07	1.05447e+08	6.4262e+07	5.10715e+07	1.25827	0.487559	0.795911	0.336249
M395T28_2_pos	395.294	28.1728	3-methoxylimaprost	0.984974	[M+H-H2O]+			Lipids and lipid-like molecules	Fatty Acyls	Eicosanoids	1.63452e+08	3.10749e+08	4.42972e+08	5.4063e+07	3.25389e+08	3.18299e+08	7.14051e+07	2.9128e+08	1.05504e+08	2.24761e+08	3.33057e+08	3.97289e+08	3.20955e+08	3.24474e+08	3.79143e+08	1.94461e+08	6.85261e+07	3.18618e+08	2.96512e+08	4.82015e+08	3.93266e+08	3.80107e+08	2.08618e+08	2.53632e+08	1.88306e+08	3.06515e+08	2.58398e+08	2.91861e+08	0.885346	0.472141	0.791933	1.58272
M148T9_1_pos	148.087	8.80715	3-methyloxyindole	0.87961	[M+H]+	C02366		Organoheterocyclic compounds	Indoles and derivatives	Indolines	4.31649e+07	6.03508e+07	1.33289e+06	2.08183e+08	5.3693e+07	7.50951e+07	469702	1.57912e+08	5.5991e+07	7.49733e+07	2.95889e+07	6.91716e+07	6.96427e+06	3.99636e+07	4.818e+07	2.32602e+07	5.04177e+07	5.63003e+07	7.97081e+07	6.42782e+07	839216	4.0763e+07	2.04064e+08	1.94246e+08	6.10369e+07	8.02895e+07	6.43761e+07	7.25651e+07	0.88715	0.730757	0.902268	0.278454
M135T256_pos	135.092	255.931	3-phenoxy-1-propanol	0.997072	[M+H-H2O]+						2.53721e+07	1.25476e+07	1.33905e+07	2.56898e+07	9.09669e+06	2.56593e+07	6.97009e+06	3.2548e+07	2.40878e+09	3.00707e+07	5.54304e+06	2.64944e+07	6.08279e+06	9.64625e+06	1.7266e+07	9.08727e+06	7.69301e+06	1.27312e+07	3.21717e+07	9.76854e+06	9.26243e+06	9.14733e+06	2.85579e+07	2.71898e+07	2.56625e+07	2.96563e+07	2.02173e+08	1.75262e+07	11.5355	0.325426	0.749312	2.41109
M108T173_pos	108.056	173.107	3-pyridinecarboxaldehyde	0.708165	[M+H]+	C07327		Organoheterocyclic compounds	Pyridines and derivatives	Pyridine carboxaldehydes	1.6049e+08	5.56355e+07	2.62449e+07	4.78393e+07	4.69018e+07	6.66697e+07	4.16205e+07	1.21252e+08	3.63423e+07	7.53625e+07	2.43572e+07	5.72762e+07	9.60833e+06	3.61882e+07	6.72727e+07	4.0218e+07	9.78709e+06	5.70711e+07	8.03667e+07	5.7157e+07	5.35391e+07	1.76916e+07	8.54956e+07	7.07483e+07	2.2952e+08	2.02745e+08	5.92e+07	7.75231e+07	0.763644	0.402142	0.764812	0.721674
M511T57_1_pos	511.272	56.5329	3-quinolinecarboxamide, 6-(2-furanyl)-1,4-dihydro-8-methoxy-4-oxo-1-pentyl-n-tricyclo[3.3.1.1(3,7)]dec-1-yl-	0.76064	[M+Na]+			Organoheterocyclic compounds	Quinolines and derivatives	Quinoline carboxamides	2.24214e+07	3.61931e+07	4.77341e+07	4.52323e+06	4.5203e+07	5.19387e+07	3.07066e+06	8.5165e+07	5.79675e+06	8.32514e+07	8.01103e+07	4.31058e+07	3.80383e+07	2.73172e+07	4.33758e+07	3.26703e+07	2.73889e+06	6.14552e+07	4.17683e+07	4.81908e+07	8.00981e+07	1.42682e+08	2.83422e+07	3.85819e+07	2.45211e+07	5.64316e+07	4.20424e+07	4.83211e+07	0.870065	0.616367	0.853363	0.657407
M337T102_pos	337.252	101.524	3.alpha.-hydroxy-7-oxo-5.beta.-cholanic acid	0.825533	[M+H-3H2O]+			Lipids and lipid-like molecules	Steroids and steroid derivatives	Bile acids, alcohols and derivatives	1.27799e+08	4.99905e+07	1.56922e+08	7.97729e+06	5.33785e+07	1.12315e+08	4.28672e+06	1.64392e+08	4.25824e+07	4.79818e+07	1.14169e+08	1.12138e+08	1.12171e+08	6.38762e+07	8.62637e+07	7.88165e+07	1.34106e+07	8.24116e+07	9.11955e+07	3.38737e+07	5.88187e+07	7.00896e+07	1.52898e+08	4.68295e+07	3.77314e+07	7.02075e+07	8.50848e+07	6.81863e+07	1.24783	0.346175	0.75401	0.855457
M339T34_1_pos	339.265	33.5086	3.beta.-hydroxy-5-cholenoic acid	0.937455	[M+H-2H2O]+		HMDB0000308	Lipids and lipid-like molecules	Steroids and steroid derivatives	Bile acids, alcohols and derivatives	1.5159e+07	7.76314e+06	2.31614e+06	1.61719e+06	216910	1.03728e+07	3.89168e+07	5.56754e+06	1.04245e+07	4.24886e+06	5.85415e+06	1.58537e+07	1.4542e+07	5.13243e+06	2.08263e+07	1.13046e+07	1.91201e+08	1.54708e+07	5.79992e+06	3.23152e+06	2.11644e+06	7.80037e+06	3.26008e+06	2.06581e+07	5.34551e+06	9.54152e+06	1.02194e+07	2.32068e+07	0.440363	0.375486	0.75693	0.835295
M199T374_pos	199.108	374.244	3h-imidazo(4,5-f)quinoline, 2-amino-3-methyl-	0.93027	[M+H]+	C19180	HMDB0029706				9.89636e+06	1.55538e+07	3.28791e+07	1.30094e+07	3.21101e+07	2.98259e+07	3.79285e+06	4.28061e+07	3.49628e+06	1.98529e+07	3.05085e+07	1.50536e+07	3.71838e+07	1.57968e+07	3.54737e+07	3.7927e+06	2.58728e+06	4.16279e+07	3.76279e+07	4.94166e+07	3.48072e+07	2.86684e+07	2.52729e+07	2.84528e+07	1.16701e+07	3.13769e+07	2.19976e+07	2.66593e+07	0.825137	0.393806	0.763922	0.544992
M241T234_pos	241.097	233.997	4'-hydroxyflavanone	0.90729	[M+H]+	C14241		Phenylpropanoids and polyketides	Flavonoids	Flavans	3.1896e+06	9.14544e+06	5.37262e+06	6.17186e+06	1.92766e+07	1.18539e+07	3.67032e+06	2.10307e+07	9.17775e+06	9.28922e+06	1.37681e+07	1.06274e+07	1.28638e+07	4.11152e+06	1.75408e+07	8.99614e+06	6.12607e+06	7.46132e+06	1.0051e+07	1.79881e+07	7.83531e+06	2.84945e+07	4.68063e+06	7.31872e+06	4.25184e+06	6.38166e+06	1.04182e+07	1.00952e+07	1.032	0.897586	0.97092	0.25084
M148T706_pos	148.087	705.614	4,4'-bis(dimethylamino)benzophenone	0.906311	[M+H-C8H11N]+	C19266		Benzenoids	Benzene and substituted derivatives	Benzophenones	7.19812e+07	2.05778e+07	6.77334e+06	2.43724e+08	5.93091e+07	5.67726e+07	5.43187e+07	1.32419e+08	1.85503e+07	6.44692e+07	2.33663e+07	6.02716e+07	4.66335e+07	5.69536e+07	4.84135e+07	5.44406e+07	2.92614e+07	7.65644e+07	4.84405e+07	2.51638e+07	2.58377e+07	3.56799e+06	5.90306e+07	6.12703e+07	3.01501e+07	8.73377e+07	6.60897e+07	4.66486e+07	1.41676	0.301001	0.749312	0.736578
M269T423_pos	269.111	423.284	4,4'-dimethoxychalcone	0.892559	[M+H]+			Phenylpropanoids and polyketides	Linear 1,3-diarylpropanoids	Chalcones and dihydrochalcones	7.5866e+07	7.88639e+06	4.82875e+06	4.16644e+06	2.98713e+06	1.31621e+07	1.29489e+07	6.49515e+06	5.21428e+08	499302	1.22341e+07	2.9986e+07	3.95691e+06	3.54214e+06	3.24936e+06	6.77205e+06	3.17664e+07	3.51116e+06	2.96181e+06	4.30136e+06	6.21019e+07	1.05697e+07	2.19278e+06	1.04576e+07	8.08725e+06	8.72062e+06	5.35727e+07	1.21719e+07	4.40136	0.306871	0.749312	1.1439
M442T220_pos	442.353	220.015	4,4'-methylenebis(2,6-di-tert-butylphenol)	0.821822	[M+NH4]+	C14287		Benzenoids	Benzene and substituted derivatives	Diphenylmethanes	3.99883e+07	3.88944e+07	1.03143e+07	1.35687e+08	2.1125e+07	2.31003e+06	3.46648e+07	2.4933e+07	2.46891e+08	1.65079e+07	2.09959e+07	1.39244e+07	8.19994e+06	4.04195e+07	2.45327e+07	4.54602e+07	5.12315e+07	7.11619e+06	1.77692e+07	5.72022e+06	3.21105e+06	7.84211e+06	1.49969e+07	9.07905e+06	5.61184e+06	4.25815e+06	4.72643e+07	1.82499e+07	2.58984	0.152739	0.749312	1.18277
M101T492_pos	101.071	492.152	4-(2-methyl-4-chlorophenoxy)butyric acid methyl ester	0.975768	[M+H-C7H7ClO]+						4.15457e+07	2.61582e+07	2.31117e+07	2.22317e+07	9.20574e+07	2.77581e+07	2.93341e+07	2.047e+07	2.84932e+07	3.95942e+07	2.5415e+07	1.51197e+07	5.52045e+07	4.45689e+07	2.94606e+07	3.82169e+07	2.42952e+07	5.50527e+07	1.83738e+07	5.33653e+07	2.56409e+07	3.50225e+07	2.6106e+07	4.20414e+07	1.36506e+08	5.18862e+07	3.43457e+07	4.46566e+07	0.769106	0.315572	0.749312	0.495993
M303T411_pos	303.056	411.289	4-[[4-(4-chlorophenyl)-2-thiazolyl]amino]phenol	0.713816	[M+H]+			Benzenoids	Benzene and substituted derivatives	Aniline and substituted anilines	4.27565e+06	4.3869e+06	2.74103e+07	740615	1.76437e+07	2.18677e+07	224583	9.58472e+06	7.7176e+06	2.31721e+07	2.12324e+06	7.09844e+06	1.81492e+07	1.42757e+07	9.42944e+06	2.88708e+07	994039	5.52446e+06	1.3926e+07	3.60822e+07	1.91699e+07	3.6841e+06	2.7124e+07	8.52702e+06	3.27279e+06	1.96811e+07	1.11073e+07	1.46586e+07	0.757733	0.383405	0.760288	0.318603
M246T124_pos	246.134	123.706	4-acetamidoantipyrin	0.992141	[M+H]+			Organoheterocyclic compounds	Azoles	Pyrazoles	4.89296e+07	3.84757e+08	1.92539e+08	2.85275e+07	3.21637e+08	1.06576e+08	1.95879e+07	2.98058e+08	1.41356e+09	2.25821e+08	4.76422e+08	2.97128e+08	2.66021e+08	1.08055e+08	1.19363e+08	2.61204e+08	8.83202e+08	4.31113e+08	1.64275e+08	1.41178e+08	4.58688e+08	1.67966e+08	1.05337e+08	1.18773e+08	5.33296e+07	1.91131e+08	3.13813e+08	2.46432e+08	1.27343	0.572928	0.834301	1.03409
M170T207_pos	170.092	207.287	4-aminobiphenyl	0.932166	[M+H]+	C10998	HMDB0013195	Benzenoids	Benzene and substituted derivatives	Biphenyls and derivatives	1.54307e+07	1.53068e+07	1.09872e+06	2.01033e+06	1.78542e+06	5.00545e+06	6.37883e+06	1.16397e+07	2.33225e+06	3.69388e+06	6.02288e+06	2.4498e+07	2.83686e+06	1.5984e+07	7.75424e+06	2.49708e+07	1.75287e+06	4.18785e+06	2.89142e+07	3.97873e+07	1.03087e+07	2.15662e+07	3.06466e+06	8.49923e+06	8.74328e+06	2.88028e+07	7.54153e+06	1.57182e+07	0.479797	0.0450348	0.587768	0.489969
M160T409_pos	160.133	409.271	4-aminovaleric acid betaine	0.98582	[M+H]+			Lipids and lipid-like molecules	Fatty Acyls	Fatty acids and conjugates	5.35824e+07	1.00372e+08	2.12626e+07	5.56172e+08	2.08162e+07	8.24425e+06	6.12889e+08	4.38441e+07	3.05984e+09	1.37386e+07	4.40366e+07	6.06679e+07	2.19854e+07	8.06469e+07	5.16505e+07	8.49397e+08	7.78618e+07	1.03148e+07	3.77268e+07	1.36529e+07	2.33618e+07	3.70379e+07	1.49871e+07	2.82793e+07	3.01987e+07	3.84251e+07	3.55189e+08	9.95031e+07	3.56962	0.298863	0.749312	3.29371
M465T458_pos	465.227	458.106	4-androsten-17.beta.-ol-3-one glucosiduronate	0.953646	[M+H]+	C11134	HMDB0003193	Lipids and lipid-like molecules	Steroids and steroid derivatives	Steroidal glycosides	7.94981e+06	9.30576e+07	9.65042e+06	113603	1.877e+07	1.8481e+07	2.26372e+06	3.32991e+07	9.91126e+06	1.46337e+07	8.81185e+06	3.08108e+07	4.97734e+06	1.02286e+08	4.62337e+07	2.12147e+07	8.32302e+06	7.94195e+06	2.55266e+07	1.50808e+07	9.69859e+06	2.30379e+07	1.08746e+07	1.84042e+07	8.72412e+06	2.80978e+07	1.94408e+07	2.50342e+07	0.776571	0.572889	0.834301	0.490534
M269T254_pos	269.19	254.203	4-androstene-3,17-dione	0.878883	[M+H-H2O]+	C00280	HMDB0000053	Lipids and lipid-like molecules	Steroids and steroid derivatives	Androstane steroids	7.95343e+06	5.22652e+06	4.77455e+06	784177	1.4108e+07	9.15135e+06	120268	8.99286e+06	1.21272e+06	7.54065e+06	4.62703e+06	1.28472e+07	1.83974e+07	6.8538e+06	9.09144e+06	1.34195e+07	74003.1	7.47982e+06	7.25983e+06	1.1974e+07	1.0902e+07	1.22676e+07	1.28238e+07	6.79059e+06	4.38467e+06	8.42699e+06	7.36432e+06	8.596e+06	0.856715	0.509251	0.805161	0.273522
M178T161_pos	178.123	160.94	4-benzofuranethanamine, 2,3-dihydro-.alpha.-methyl-	0.977131	[M+H]+						4.68161e+07	4.79644e+07	4.87205e+07	9.78058e+07	6.92498e+07	4.43632e+07	4.75095e+07	7.16914e+07	1.70809e+08	4.80724e+07	7.37312e+07	4.14167e+07	7.62402e+07	3.69954e+06	7.15599e+07	5.88775e+07	8.78659e+07	7.82305e+07	993006	5.67363e+07	8.1604e+07	6.48554e+07	7.72966e+07	9.63294e+07	7.27835e+07	6.12295e+07	6.803e+07	6.24662e+07	1.08907	0.664099	0.873114	0.20865
M538T428_pos	538.174	428.437	4-demethylsimmondsin 2'-ferulate	0.981289	[M+H]+			Phenylpropanoids and polyketides	Cinnamic acids and derivatives	Hydroxycinnamic acids and derivatives	1.67381e+06	1.64677e+07	1.4514e+07	9.85505e+06	1.67689e+07	6.471e+06	974856	2.64825e+07	1.29587e+06	2.32937e+07	1.44683e+07	1.51876e+07	2.15293e+07	1.61949e+07	2.17289e+07	6.82249e+06	1.68364e+07	2.23505e+07	1.40941e+07	2.59623e+07	1.05456e+07	3.08632e+07	1.93375e+07	1.46628e+07	1.13473e+07	2.1144e+07	1.29987e+07	1.78377e+07	0.728719	0.1177	0.713635	0.423511
M313T373_pos	313.139	372.988	4-desmethoxy-4-nitroomeprazole sulfone	0.793165	[M+H-O2S]+			Organoheterocyclic compounds	Benzimidazoles	Sulfinylbenzimidazoles	6.97985e+06	1.79991e+07	1.04364e+07	2.70673e+06	7.90009e+06	1.34773e+07	2.30076e+06	1.59642e+07	2.23684e+06	6.27057e+06	2.75392e+07	8.65102e+06	1.07509e+07	6.07867e+06	1.04209e+07	3.55172e+06	1.01531e+07	1.19586e+07	3.94579e+06	1.09234e+07	3.23618e+07	9.85561e+06	9.342e+06	6.09506e+06	3.49696e+06	6.26153e+06	1.02471e+07	9.5727e+06	1.07046	0.816511	0.940015	0.248687
M137T102_pos	137.071	101.814	4-hydroxy-3-methoxybenzyl alcohol	0.993859	[M+H-H2O]+	C06317	HMDB0032012	Benzenoids	Phenols	Methoxyphenols	8.65687e+07	8.4345e+07	3.71546e+07	2.51092e+06	4.24819e+07	1.14665e+08	1.12994e+08	7.45133e+07	2.59163e+08	3.2414e+07	1.8119e+08	3.42493e+07	3.72788e+07	5.52746e+07	1.73655e+08	6.68147e+07	3.6357e+08	6.56273e+07	3.31636e+07	9.05728e+07	1.82374e+08	6.38294e+07	5.29449e+07	3.12696e+07	5.47465e+07	4.10926e+07	8.45791e+07	9.80719e+07	0.86242	0.681108	0.879174	0.958358
M600T304_pos	600.398	304.046	4-hydroxymyxol	0.867203	[M]+			Lipids and lipid-like molecules	Prenol lipids	Tetraterpenoids	741760	819920	357674	691271	1.09329e+06	573105	645671	618260	142905	1.358e+06	117951	461141	777067	692982	226078	419101	488632	543261	982463	898409	138509	538670	301900	675106	37418.8	839234	646001	521674	1.23832	0.331864	0.749312	0.0738573
M121T252_pos	121.065	252.408	4-hydroxyphenethyl alcohol	0.999427	[M+H-H2O]+	C06044	HMDB0004284	Benzenoids	Phenols	Tyrosols and derivatives	8.73348e+08	2.81643e+06	8.91029e+06	1.94496e+09	2.93555e+06	4.19861e+06	5.52233e+09	5.90668e+06	5.90268e+06	6.31757e+06	2.72367e+07	5.60314e+06	3.4862e+06	2.49341e+06	4.31453e+06	5.83925e+06	5.17906e+09	3.39782e+06	1.62484e+06	4.63306e+06	1.81458e+07	5.31051e+06	4.91469e+06	884148	5.3366e+06	6.61911e+06	6.47227e+08	4.03275e+08	1.60493	0.682934	0.880664	4.34015
M139T333_pos	139.05	333.468	4-imidazoleacrylic acid	0.997337	[M+H]+	C00785	HMDB0000301	Organoheterocyclic compounds	Azoles	Imidazoles	3.23391e+07	3.14038e+06	8.53006e+06	1.45735e+07	4.9097e+06	9.54539e+06	4.75812e+06	4.59579e+06	1.03576e+07	9.71609e+06	9.64514e+06	8.07641e+06	6.07721e+06	3.93795e+06	3.46327e+06	4.02599e+06	4.9174e+06	2.04267e+07	5.62622e+06	4.57907e+06	8.32471e+06	5.2394e+06	1.23581e+07	3.28917e+06	7.40947e+06	5.98831e+06	9.71266e+06	6.89121e+06	1.40943	0.262158	0.749312	0.317696
M204T706_pos	204.087	705.735	4-methyl-7-ethylaminocoumarin	0.731827	[M+H]+						9.39715e+06	5.96177e+06	5.28775e+06	9.57446e+06	1.23622e+06	6.64964e+06	6.741e+06	6.22149e+06	6.77449e+06	4.54724e+06	6.46163e+06	6.72454e+06	4.29025e+06	4.41884e+06	1.19568e+07	4.73058e+06	4.155e+06	7.32972e+06	6.91393e+06	3.93212e+06	5.44572e+06	1.48016e+06	7.53109e+06	6.45085e+06	4.48967e+06	6.78144e+06	6.14366e+06	5.81661e+06	1.05623	0.723541	0.899	0.0780658
M105T196_pos	105.07	196.431	4-methylbenzyl alcohol	0.99951	[M+H-H2O]+	C06757	HMDB0041609	Benzenoids	Benzene and substituted derivatives	Benzyl alcohols	1.37434e+07	1.71355e+07	1.64837e+07	6.18848e+09	1.49132e+07	1.56941e+07	1.2627e+10	1.96005e+07	1.71012e+07	2.91451e+07	1.56827e+07	1.73092e+07	2.65006e+07	9.51923e+06	9.56747e+07	1.61136e+07	4.57396e+09	1.75042e+07	1.56431e+07	1.6756e+07	2.14723e+07	2.72127e+07	1.2286e+07	1.56861e+07	1.41985e+07	2.25611e+07	1.46298e+09	3.73737e+08	3.91447	0.33229	0.749312	6.34119
M297T213_pos	297.185	212.871	4-pregnen-6.beta.,11.beta.,17,21-tetrol-3,20-dione	0.789456	[M+H-CH6O4]+			Lipids and lipid-like molecules	Steroids and steroid derivatives	Hydroxysteroids	3.37887e+06	6.9091e+06	1.17746e+07	2.00149e+07	2.88935e+06	8.12442e+06	140416	5.4845e+06	6.98645e+06	4.9838e+06	2.939e+06	1.04012e+07	5.03776e+06	1.10509e+06	4.16529e+06	9.77488e+06	133960	3.45846e+06	3.53554e+06	4.69558e+06	5.54002e+06	5.74433e+06	1.52338e+06	2.53758e+06	7.25813e+06	4.63422e+06	6.85111e+06	4.16204e+06	1.6461	0.102154	0.682778	0.350614
M184T43_pos	184.06	42.7489	4-pyridoxic acid	0.96542	[M+H]+	C00847	HMDB0000017	Organoheterocyclic compounds	Pyridines and derivatives	Pyridinecarboxylic acids and derivatives	7.01704e+07	839441	3.03517e+06	1.77623e+08	3.22708e+06	4.51021e+06	4.81356e+06	2.39872e+06	1.54758e+09	1.23212e+07	1.90632e+06	3.82717e+07	2.19934e+06	6.60601e+06	7.72292e+06	1.99293e+07	1.39831e+09	3.99239e+06	9.67004e+06	7.51881e+06	1.17128e+07	1.25031e+07	1.00645e+07	8.68692e+06	2.56052e+07	3.52185e+06	1.43761e+08	1.17373e+08	1.22483	0.869553	0.960504	2.22214
M264T4_1_pos	264.108	4.0659	4h-1-benzopyran-4-one, 2-(4-morpholinyl)-8-phenyl-	0.795496	[M+H-C2H4O]+	C15195		Organoheterocyclic compounds	Benzopyrans	1-benzopyrans	7.76047e+06	5.72455e+06	2.16286e+06	7.98919e+06	3.43153e+06	6.17066e+06	7.40213e+06	3.56936e+06	6.903e+06	6.85691e+06	3.616e+06	5.92461e+06	4.41281e+06	2.97406e+06	1.58291e+06	6.58558e+06	8.17194e+06	1.86803e+06	6.87729e+06	4.68573e+06	2.09609e+06	5.1965e+06	4.75076e+06	1.86262e+06	6.86443e+06	3.6896e+06	5.53262e+06	4.40043e+06	1.25729	0.178213	0.749312	0.189902
M194T494_pos	194.045	494.461	5,6-dihydroxyindole-2-carboxylic acid	0.837572	[M+H]+		HMDB0001253	Organoheterocyclic compounds	Indoles and derivatives	Indolecarboxylic acids and derivatives	1.62412e+06	3.48803e+06	1.4671e+06	1.86292e+06	1.16681e+07	1.88569e+06	706902	7.63331e+06	4.11367e+06	1.07765e+07	1.44387e+06	9.90245e+06	1.12841e+07	5.57068e+06	1.12497e+07	2.33809e+06	1.69349e+06	6.66663e+06	1.83282e+07	2.02929e+07	1.14485e+06	1.34879e+07	6.14352e+06	1.23521e+07	1.26937e+07	1.8131e+07	5.21975e+06	1.00071e+07	0.521604	0.0384085	0.553329	0.42366
M592T295_pos	592.252	295.486	5-(diethoxyphosphoryl)-5-methyl-1-pyrroline-n-oxide-biotin	0.912197	[M+H]+						843554	118013	133817	1.0735e+06	479805	174328	2.0252e+06	1.62128e+06	6.67445e+06	2.25655e+06	314836	813571	1.31368e+06	589488	962541	1.6313e+06	1.79335e+06	453116	2.62116e+06	2.80059e+06	338373	1.34422e+06	294662	1.43842e+06	1.94124e+06	484513	1.37251e+06	1.28408e+06	1.06887	0.870941	0.960864	0.0900541
M303T227_pos	303.134	227.323	5-(diphenylphosphinyl)pentanoic acid	0.780959	[M+H]+			Benzenoids	Benzene and substituted derivatives	Phenylphosphines and derivatives	7.70053e+06	2.32007e+07	3.18778e+07	4.48213e+06	3.25532e+07	2.42265e+07	1.33233e+06	1.44211e+07	1.22685e+07	2.28964e+07	2.73973e+07	3.19196e+07	1.12159e+07	7.89148e+07	5.64958e+07	7.42435e+06	5.3317e+06	2.5079e+07	2.1348e+07	1.81881e+07	1.72492e+07	3.25719e+07	1.15426e+07	3.65775e+07	8.13595e+06	2.03736e+07	1.8884e+07	2.60948e+07	0.723669	0.28565	0.749312	0.464256
M747T465_pos	747.212	464.695	5-[[(2r,3s,4s,5r,6s)-3,4-dihydroxy-6-[[5-hydroxy-2-(4-hydroxyphenyl)-4-oxo-2,3-dihydrochromen-7-yl]oxy]-5-[(2s,3r,4r,5r,6s)-3,4,5-trihydroxy-6-methyloxan-2-yl]oxyoxan-2-yl]methoxy]-3-hydroxy-3-methyl-5-oxopentanoic acid	0.974781	[M+Na]+			Phenylpropanoids and polyketides	Flavonoids	Flavonoid glycosides	1.69765e+06	8.16296e+06	6.37424e+06	850734	2.07314e+07	1.25326e+07	1.5467e+07	4.33222e+07	1.93349e+06	3.74127e+07	9.55121e+06	4.22777e+07	2.43578e+07	1.1953e+07	5.08038e+07	1.21556e+07	1.06129e+06	1.96369e+07	3.33495e+07	4.35006e+07	6.29162e+06	4.72932e+07	5.94777e+06	2.26362e+07	3.78309e+06	4.42033e+07	1.72824e+07	2.32781e+07	0.742432	0.373428	0.756078	0.516425
M199T359_1_pos	199.071	359.397	5-acetylamino-6-amino-3-methyluracil	0.733601	[M+H]+	C16366	HMDB0004400	Organic nitrogen compounds	Organonitrogen compounds	N-arylamides	8.74986e+07	1.84969e+07	8.72321e+06	1.01461e+07	1.77887e+07	9.75739e+06	2.11467e+06	3.83506e+07	2.4131e+06	6.81537e+06	2.68485e+07	4.54485e+06	9.26176e+06	7.25339e+06	1.50902e+07	2.66822e+06	1.65133e+06	1.84718e+07	6.56105e+06	6.77315e+06	1.89788e+07	1.16247e+07	1.1152e+07	6.24189e+06	3.04681e+06	6.84962e+06	1.86738e+07	8.951e+06	2.08623	0.153953	0.749312	0.428615
M118T408_1_pos	118.086	408.029	5-aminovaleric acid	0.993934	[M+H]+	C00431	HMDB0003355	Organic acids and derivatives	Carboxylic acids and derivatives	Amino acids, peptides, and analogues	6.22134e+09	1.68328e+08	1.47397e+08	5.15289e+08	1.50999e+08	2.32706e+08	2.62124e+08	1.75231e+08	5.35819e+09	2.32487e+08	1.96561e+08	2.10187e+08	1.74016e+08	1.18891e+08	1.19065e+08	9.21133e+07	2.51987e+08	1.35753e+08	1.54249e+08	1.34712e+08	2.39167e+08	1.36657e+08	2.28597e+08	1.48463e+08	1.58101e+08	1.39267e+08	1.08037e+09	1.58232e+08	6.82776	0.12649	0.727151	5.51254
M213T217_pos	213.164	217.154	5-androsten-3.beta.,16.alpha.-diol-17-one	0.82524	[M+H-C3H8O3]+	C05139	HMDB0000352	Lipids and lipid-like molecules	Steroids and steroid derivatives	Androstane steroids	2.63794e+07	2.3883e+07	1.0761e+07	1.20096e+06	1.67997e+07	2.05894e+07	1.47674e+07	1.86511e+07	2.5727e+06	1.2656e+07	1.43504e+07	2.09124e+07	2.15844e+07	2.16426e+07	5.52788e+07	3.06123e+07	1.17454e+07	8.10323e+06	3.5782e+07	2.95109e+07	1.55379e+07	2.13124e+07	1.37643e+07	1.6494e+07	1.62651e+07	3.03139e+07	1.57775e+07	2.35664e+07	0.669493	0.070048	0.641021	0.549223
M291T37_pos	291.243	36.806	5-androstene-3.beta.,17.beta.-diol	0.738381	[M+H]+	C04295	HMDB0003818	Lipids and lipid-like molecules	Steroids and steroid derivatives	Androstane steroids	3.71194e+06	1.02472e+06	6.00063e+06	7.69164e+06	4.02478e+06	4.33682e+06	608581	7.238e+06	6.31915e+06	3.39094e+06	5.64825e+06	3.52714e+06	3.72947e+06	2.7007e+06	3.27601e+06	5.09292e+06	1.27772e+07	4.70943e+06	4.01692e+06	4.26657e+06	3.8984e+06	3.9977e+06	2.04762e+06	3.62779e+06	5.23269e+06	4.23904e+06	4.404e+06	4.60638e+06	0.956065	0.830897	0.946448	0.0635865
M221T32_pos	221.117	31.5477	5-fluoro-3-(4-piperidinyl)-1,2-benzisoxazole	0.912269	[M+H]+						1.78162e+07	9.01458e+06	8.89037e+06	3.26052e+06	1.09759e+07	9.63233e+06	2.30534e+06	1.30955e+07	2.22883e+07	1.73258e+07	1.34589e+07	5.72444e+06	9.92033e+06	117614	2.11705e+07	2.25546e+07	2.50412e+06	8.35139e+06	1.22767e+07	4.6651e+06	1.26693e+07	1.58232e+07	1.21844e+07	1.0295e+07	5.98212e+06	9.11267e+06	1.10545e+07	1.05928e+07	1.04358	0.851613	0.953945	0.157498
M452T249_pos	452.247	249.11	5-heptenamide, 7-[(1r,2r,3s,5s)-2-[(3r)-3-(2,3-dihydro-1h-inden-2-yl)-3-hydroxy-1-propen-1-yl]-3-fluoro-5-hydroxycyclopentyl]-n-ethyl-, (5z)-	0.893954	[M+Na]+						2.15276e+08	3.59591e+07	1.02792e+08	2.00665e+06	2.24801e+08	1.69914e+08	4.50266e+06	9.39095e+07	2.64922e+06	3.12714e+08	5.27485e+07	1.73834e+08	3.22165e+08	6.96829e+07	8.90855e+07	2.7061e+07	2.28245e+06	1.88321e+08	1.05344e+08	2.94253e+08	1.061e+08	1.24057e+08	2.04605e+08	8.05833e+07	2.5089e+07	8.66431e+07	1.3179e+08	1.07931e+08	1.22105	0.543354	0.818253	1.45708
M410T71_pos	410.2	70.9407	5-heptenoic acid, 7-[(1s,2r,3r,4r)-3-[[2-[(phenylamino)carbonyl]hydrazinyl]methyl]-7-oxabicyclo[2.2.1]hept-2-yl]-, (5z)-	0.911176	[M+Na]+			Benzenoids	Benzene and substituted derivatives	N-phenylureas	8.24999e+07	3.09264e+08	2.27819e+08	8.88221e+06	4.72035e+08	2.28386e+08	2.71048e+06	4.12669e+08	4.83667e+07	7.21639e+07	1.32487e+08	5.23482e+08	6.34542e+08	2.94578e+08	4.44717e+08	1.27919e+08	3.21998e+06	4.86114e+08	1.80027e+08	6.40229e+08	2.4979e+08	5.0803e+08	2.55045e+08	4.29034e+08	2.60784e+08	4.51493e+08	2.42716e+08	3.33152e+08	0.728543	0.248922	0.749312	2.05503
M615T438_pos	615.198	438.159	5-hydroxy-3-(4-methoxyphenyl)-7-[3,4,5-trihydroxy-6-[(3,4,5-trihydroxy-6-methyloxan-2-yl)oxymethyl]oxan-2-yl]oxychromen-4-one	0.905056	[M+Na]+			Phenylpropanoids and polyketides	Isoflavonoids	Isoflavonoid O-glycosides	898981	1.7359e+06	197349	257894	159165	2.08077e+06	1.1516e+06	447808	4.8225e+06	103538	228098	1.59369e+06	268401	1.18882e+06	128429	1.86516e+06	3.1948e+07	938303	1.35951e+06	261049	501153	172506	531436	147177	716945	187037	1.07275e+06	3.07274e+06	0.349117	0.420173	0.771546	0.322184
M221T353_pos	221.103	352.842	5-hydroxy-l-tryptophan	0.865517	[M+H]+	C00643	HMDB0000472	Organoheterocyclic compounds	Indoles and derivatives	Tryptamines and derivatives	2.17718e+06	3.57346e+07	7.36921e+06	1.3083e+06	1.55262e+07	8.32353e+06	477591	5.23037e+07	2.11194e+06	1.02044e+07	1.12609e+07	4.91488e+06	1.90832e+07	1.68905e+07	2.29209e+07	3.55809e+06	494623	1.98017e+07	1.18939e+07	2.57375e+07	2.32533e+07	1.76817e+07	1.57372e+07	1.16812e+07	3.1355e+06	540490	1.31381e+07	1.33328e+07	0.985399	0.96853	0.991898	0.348833
M722T455_pos	722.201	454.734	5-isoquinolinesulfonic acid, 4-[(2s)-2-[(5-isoquinolinylsulfonyl)methylamino]-3-oxo-3-(4-phenyl-1-piperazinyl)propyl]phenyl ester	0.956312	[M+H]+			Organoheterocyclic compounds	Diazinanes	Piperazines	100627	1.41795e+06	9.252e+07	473985	7.30424e+07	1.59493e+07	74722.8	1.06533e+07	789241	1.34592e+08	3.30524e+07	3.39174e+06	1.94048e+08	1.39665e+07	2.10003e+06	2.06656e+07	3.31145e+06	2.93185e+07	2.1938e+06	1.29658e+07	8.22944e+06	1.03791e+07	9.28871e+07	9.59874e+06	872086	2.89119e+07	4.3085e+07	1.81077e+07	2.37938	0.192581	0.749312	1.0812
M264T237_pos	264.108	237.407	5-methyl-2'-deoxycytidine	0.815538	[M+Na]+	C03592		Nucleosides, nucleotides, and analogues	Pyrimidine nucleosides	Pyrimidine 2'-deoxyribonucleosides	4.56176e+07	1.25833e+08	9.31899e+07	1.89969e+08	1.63128e+08	8.07553e+07	1.57357e+06	1.29741e+08	2.13286e+07	7.81977e+08	2.98235e+08	1.26527e+08	2.93708e+08	1.58043e+07	2.99574e+08	2.24991e+07	2.92648e+06	7.30837e+08	1.52722e+08	3.90664e+08	4.57892e+06	7.51073e+07	5.94838e+08	1.44403e+08	7.50402e+07	1.69809e+08	1.80891e+08	2.06062e+08	0.877848	0.772284	0.920324	1.51722
M126T603_pos	126.076	602.544	5-methylcytosine	0.983589	[M+H]+	C02376	HMDB0002894	Organoheterocyclic compounds	Diazines	Pyrimidines and pyrimidine derivatives	3.43218e+08	1.72502e+08	2.28364e+08	8.73244e+07	1.37143e+08	1.35226e+08	1.02271e+08	1.08672e+08	6.02995e+07	1.69351e+08	5.80287e+07	2.83235e+08	9.79895e+07	2.12856e+08	8.98982e+07	2.433e+08	1.32019e+08	6.23031e+07	2.53516e+08	5.68644e+07	2.08788e+08	1.95049e+08	1.98333e+08	1.64071e+08	1.44097e+08	7.02388e+08	1.52587e+08	2.04883e+08	0.744749	0.316245	0.749312	0.851135
M99T153_pos	99.0553	153.138	5-methylisoxazol-3-amine	0.914291	[M+H]+						5.02937e+08	3.06764e+08	2.29913e+08	8.65292e+07	2.87221e+08	4.50328e+08	1.5354e+08	6.00167e+08	1.41421e+08	4.01848e+08	5.78351e+08	7.10256e+08	2.5394e+08	3.93152e+08	6.61221e+08	2.14282e+08	3.57865e+07	6.77559e+08	4.36367e+08	5.78022e+08	3.94572e+08	4.11737e+08	5.97902e+08	5.4763e+08	7.0042e+08	4.30194e+07	3.61786e+08	4.37821e+08	0.826332	0.36672	0.755357	2.0605
M291T362_pos	291.134	362.316	5-o-methylvisamminol	0.73639	[M+H]+	C09016		Organoheterocyclic compounds	Benzopyrans	1-benzopyrans	2.19938e+07	4.00367e+07	4.36219e+07	3.53249e+06	6.6641e+07	4.60373e+07	3.19489e+07	5.16382e+07	6.48119e+06	6.78876e+07	6.41042e+07	7.09844e+07	7.90789e+07	4.51199e+07	5.08667e+07	2.84862e+07	3.32437e+06	5.51639e+07	3.44442e+07	5.32117e+07	7.40571e+07	4.90206e+07	5.57009e+07	5.18532e+07	6.36582e+07	7.91716e+07	4.56913e+07	4.95445e+07	0.922227	0.661131	0.872323	0.706573
M104T49_pos	104.071	48.5826	5-phenyl-1h-tetrazole	0.83821	[M+H-HN3]+			Organoheterocyclic compounds	Azoles	Tetrazoles	1.22449e+08	875203	6.70921e+06	2.24614e+07	1.65955e+06	2.55557e+06	3.95115e+07	2.1924e+06	1.78e+08	2.40396e+06	5.05067e+06	1.66649e+06	2.64637e+06	7.1357e+06	3.15467e+06	8.19879e+06	8.18551e+07	2.04631e+06	2.9273e+06	2.05492e+06	3.20848e+06	3.75294e+06	2.09025e+06	1.70336e+06	9.83802e+07	2.73832e+06	2.98601e+07	1.68651e+07	1.77052	0.475462	0.792979	0.679944
M281T283_pos	281.226	282.962	5-pregnen-3.beta.-ol-20-one	0.984815	[M+H-2H2O]+	C01953	HMDB0000253	Lipids and lipid-like molecules	Steroids and steroid derivatives	Pregnane steroids	5.52083e+07	1.22584e+07	2.16089e+06	8.50836e+06	6.46693e+06	2.8872e+07	9.6776e+06	2.45321e+07	1.68338e+07	5.90131e+06	2.48713e+06	4.62486e+07	5.75813e+06	3.95767e+07	1.95661e+07	2.6089e+08	1.41261e+06	4.9785e+06	1.62036e+07	7.96206e+06	5.22316e+07	7.14882e+07	4.37144e+06	9.56539e+06	2.76315e+07	6.287e+06	1.7301e+07	4.01665e+07	0.430733	0.261186	0.749312	0.65527
M259T24_pos	259.242	24.3646	5.alpha.-androstan-3.beta.-ol	0.704806	[M+H-H2O]+		HMDB0005830	Lipids and lipid-like molecules	Steroids and steroid derivatives	Androstane steroids	4.37579e+06	3.15342e+06	3.13265e+06	1.06255e+06	872748	2.2418e+06	986698	2.32461e+06	1.75098e+06	1.3663e+06	2.98285e+06	2.51673e+06	2.2401e+06	969797	3.13827e+06	1.20788e+06	880529	3.07151e+06	2.07581e+06	5.07633e+06	3.03722e+06	2.32839e+06	2.93572e+06	2.88785e+06	2.77747e+06	1.65618e+06	2.23133e+06	2.46484e+06	0.905261	0.588399	0.842795	0.12299
M315T122_pos	315.232	121.724	5.alpha.-pregnan-3.alpha.-ol-11,20-dione	0.899779	[M+H-H2O]+	C13803		Lipids and lipid-like molecules	Steroids and steroid derivatives	Pregnane steroids	1.18382e+07	2.56597e+07	2.77232e+07	4.62379e+06	6.27519e+07	1.98063e+07	6.07534e+06	3.76618e+07	2.48047e+07	3.45378e+07	1.13523e+07	9.47912e+07	7.96075e+07	1.85876e+07	5.39655e+07	2.5223e+07	5.23503e+06	4.88334e+07	3.01687e+07	1.58973e+08	3.1247e+07	8.03013e+07	4.71805e+07	7.75225e+07	9.7596e+07	1.04439e+08	3.39411e+07	5.9944e+07	0.566213	0.0798312	0.66113	0.916643
M317T39_pos	317.248	39.3272	5.alpha.-pregnane-3.alpha.,21-diol-20-one	0.735893	[M+H-H2O]+	C13713	HMDB0000879	Lipids and lipid-like molecules	Steroids and steroid derivatives	Hydroxysteroids	3.20498e+07	1.13832e+07	1.03861e+07	6.70628e+06	1.28236e+07	6.89242e+06	2.90915e+06	1.6119e+07	7.48358e+06	1.28354e+07	3.67969e+07	1.35982e+07	6.55391e+06	4.39985e+06	2.1087e+07	1.90403e+07	3.97369e+06	1.23571e+07	3.36407e+07	3.0458e+07	1.61259e+07	1.5618e+07	5.79738e+06	3.01461e+07	9.37881e+06	1.21144e+07	1.35798e+07	1.64721e+07	0.824414	0.468344	0.79011	0.352426
M299T283_pos	299.237	282.982	5.beta.-pregnane-3.alpha.,17-diol-20-one	0.973967	[M+H-2H2O]+	C14609		Lipids and lipid-like molecules	Steroids and steroid derivatives	Pregnane steroids	1.14692e+08	2.03477e+07	1.34921e+06	1.84295e+07	2.08631e+06	4.11664e+07	2.39596e+07	4.59803e+07	3.60399e+07	3.40158e+06	3.26006e+06	7.03501e+07	2.07886e+06	6.07667e+07	3.53936e+07	5.63637e+08	2.73034e+06	1.33359e+06	3.06151e+07	7.47964e+06	1.07283e+08	1.56402e+08	1.58103e+06	1.69731e+07	6.08056e+07	8.73632e+06	2.94724e+07	8.10567e+07	0.363602	0.244432	0.749312	1.03971
M283T66_pos	283.242	65.692	5.beta.-pregnane-3.alpha.,17.alpha.,20.alpha.-triol	0.756455	[M+H-3H2O]+	C14680		Lipids and lipid-like molecules	Steroids and steroid derivatives	Pregnane steroids	6.34813e+07	6.48873e+07	2.62152e+06	1.59875e+07	2.10437e+06	1.62097e+07	4.50943e+07	4.23383e+06	3.74025e+07	2.84318e+06	3.52674e+06	2.17815e+06	2.7118e+07	6.38175e+06	9.54121e+06	259860	1.34541e+07	1.59946e+07	9.43886e+06	2.04749e+06	4.11161e+06	4.52646e+06	2.7006e+07	6.0816e+06	2.53051e+06	2.09912e+06	2.21299e+07	7.95948e+06	2.78032	0.0487591	0.593561	0.588342
M199T262_pos	199.147	261.972	5alpha-androstan-17beta-ol-3-one	0.949927	[M+H-C4H12O2]+	C03917	HMDB0002961	Lipids and lipid-like molecules	Steroids and steroid derivatives	Androstane steroids	1.65307e+07	1.96728e+07	1.62283e+07	3.99512e+06	1.57598e+07	1.5118e+07	2.07733e+06	1.92361e+07	1.812e+07	2.96006e+07	1.57828e+07	1.39588e+07	2.56356e+07	3.25524e+07	1.20693e+07	1.95266e+07	6.08018e+06	1.48272e+07	2.58135e+07	1.52273e+07	1.92177e+07	1.71355e+07	7.89057e+06	1.70336e+07	9.84534e+06	3.66857e+07	1.62858e+07	1.79927e+07	0.905137	0.603398	0.848231	0.33662
M241T30_pos	241.195	30.0958	5alpha-pregnan-3,20-dione	0.752663	[M+H-C3H8O2]+	C03681	HMDB0003759	Lipids and lipid-like molecules	Steroids and steroid derivatives	Pregnane steroids	2.00403e+07	1.86163e+07	1.53358e+07	5.4673e+07	1.53368e+07	3.21698e+07	5.60948e+06	2.67963e+07	3.3481e+07	1.81798e+07	2.99752e+07	2.02796e+07	1.86867e+07	2.06752e+07	2.36438e+07	1.79056e+07	1.45355e+07	1.81065e+07	2.00434e+07	2.4151e+07	3.39601e+07	1.88467e+07	1.90308e+07	3.00474e+07	1.77251e+07	2.12582e+07	2.37831e+07	2.1533e+07	1.10449	0.544751	0.819	0.274952
M373T322_pos	373.158	322.361	6',7'-dihydroxybergamottin	0.868474	[M+H]+	C22156		Phenylpropanoids and polyketides	Coumarins and derivatives	Furanocoumarins	2.63423e+06	3.25589e+06	2.14543e+06	7.94329e+06	2.43898e+06	2.82268e+06	1.37032e+06	2.60681e+06	8.03968e+06	2.87326e+06	1.87473e+06	4.44055e+06	3.9386e+06	1.83877e+06	4.81045e+06	7.07585e+06	5.59611e+06	1.49381e+06	2.53647e+06	3.41965e+06	3.99747e+06	8.85574e+06	1.54334e+06	2.11531e+06	2.50729e+06	3.43775e+06	3.56803e+06	3.78677e+06	0.942236	0.801228	0.932721	0.112914
M1062T488_pos	1062.36	488.062	6's diln	0.989992	[M+Na]+			Organic oxygen compounds	Organooxygen compounds	Carbohydrates and carbohydrate conjugates	2.20462e+06	3.78812e+06	316246	1.8562e+06	2.0885e+06	605898	1.86091e+06	2.21943e+06	7.7431e+06	702552	1.04838e+06	1.5711e+06	1.24615e+06	7.75097e+06	4.00985e+06	3.39411e+06	315905	1.72322e+06	1.31981e+07	4.66865e+06	2.39422e+06	1.14147e+07	893732	4.0406e+06	6.01496e+06	5.10722e+06	2.09625e+06	4.99432e+06	0.419726	0.0230353	0.501244	0.332927
M299T197_pos	299.085	197.263	6,2'-dimethoxy-3-hydroxyflavone	0.970041	[M+H]+			Phenylpropanoids and polyketides	Flavonoids	Flavones	3.24031e+09	627389	2.40822e+06	4.09991e+06	1.7318e+06	3.23871e+06	6.06161e+06	3.49145e+06	4.71224e+06	946384	2.02129e+06	2.31622e+06	905682	2.76844e+06	2.49034e+06	8.43167e+06	6.98013e+06	1.70237e+06	1.04101e+06	1.816e+06	2.89324e+06	6.1879e+06	501309	1.09909e+06	1.65686e+06	914094	2.5176e+08	2.96019e+06	85.0485	0.32776	0.749312	1.96878
M350T230_pos	350.142	229.992	6-acetylmorphine	0.884427	[M+Na]+	C11781					2.67463e+06	2.78342e+06	1.54664e+07	386512	5.62733e+06	1.54987e+07	7.95944e+06	5.76411e+06	974310	4.53414e+06	8.2921e+06	1.12814e+07	6.98536e+06	3.31725e+07	1.35183e+07	4.19576e+06	472562	1.49043e+07	3.57063e+06	6.20941e+06	7.28644e+06	1.25925e+07	1.51524e+07	7.92279e+06	4.7754e+06	1.33576e+07	6.78675e+06	1.05485e+07	0.643385	0.173783	0.749312	0.29925
M232T406_pos	232.118	405.945	6-hydroxymelatonin	0.775794	[M+H-NH3]+	C05643	HMDB0004081	Organoheterocyclic compounds	Indoles and derivatives	Hydroxyindoles	2.54195e+07	2.57152e+07	9.00235e+06	7.83592e+06	8.62258e+06	1.02051e+07	3.70656e+06	1.98287e+07	7.47458e+06	1.65361e+07	1.3861e+07	1.07859e+07	7.76602e+06	5.38286e+06	9.78638e+06	3.70671e+06	4.1406e+06	1.54213e+07	6.64278e+06	1.23537e+07	4.74803e+07	2.90054e+07	1.40576e+07	2.38491e+07	5.22386e+06	1.19024e+07	1.28277e+07	1.45348e+07	0.882545	0.671664	0.87618	0.273123
M345T28_pos	345.243	27.6464	6alpha-methyl-11beta-hydroxyprogesterone	0.888391	[M+H]+	C14643	HMDB0014398	Lipids and lipid-like molecules	Steroids and steroid derivatives	Pregnane steroids	2.20671e+07	1.5387e+07	2.00627e+07	4.60045e+06	2.08738e+07	2.00798e+07	1.17705e+07	1.50167e+07	1.52557e+07	2.13386e+07	1.67994e+07	1.95677e+07	1.96146e+07	1.55928e+07	1.14511e+07	1.09706e+07	7.02801e+06	1.63187e+07	1.75777e+07	2.26998e+07	1.70009e+07	1.32818e+07	2.05302e+07	1.49636e+07	9.63238e+06	1.42885e+07	1.71103e+07	1.47182e+07	1.16253	0.197695	0.749312	0.389794
M191T263_pos	191.143	262.635	6h-dibenzo[b,d]pyran, 3-(1,1-dimethylbutyl)-6a,7,10,10a-tetrahydro-6,6,9-trimethyl-, (6ar,10ar)-	0.758296	[M+H-C9H14]+			Organoheterocyclic compounds	Benzopyrans	1-benzopyrans	6.7049e+06	3.5143e+06	2.75655e+06	5.71439e+06	4.05155e+06	4.06028e+06	4.35259e+07	6.03402e+06	6.0965e+06	7.65305e+06	3.76222e+06	5.1979e+06	4.46918e+06	1.06638e+07	4.54106e+06	5.85442e+06	7.23218e+06	3.08906e+06	4.64553e+06	6.04489e+06	5.23872e+06	7.04398e+06	2.32733e+06	4.12544e+06	5.23826e+06	6.37574e+06	7.96467e+06	5.5708e+06	1.42972	0.439446	0.778885	0.18851
M385T109_pos	385.31	108.662	6h-dibenzo[b,d]pyran, 3-(1,1-dimethylheptyl)-6a,7,10,10a-tetrahydro-1-methoxy-6,6,9-trimethyl-, (6ar,10ar)-	0.775925	[M+H]+			Organoheterocyclic compounds	Benzopyrans	1-benzopyrans	8.10001e+06	8.41627e+06	5.35002e+06	8.707e+07	1.68427e+06	3.09889e+06	1.24995e+08	5.09112e+06	5.01061e+08	2.90193e+06	4.70266e+06	5.83238e+06	9.17893e+06	2.90788e+07	6.29272e+06	1.00327e+08	3.86156e+07	550807	7.16474e+06	5.69414e+06	4.39452e+06	5.18088e+06	3.74434e+06	6.88147e+06	2.96906e+06	1.12021e+07	5.90371e+07	1.70843e+07	3.45564	0.293749	0.749312	1.34552
M400T413_1_pos	400.109	412.541	6h-thieno[3,2-f][1,2,4]triazolo[4,3-a][1,4]diazepine-6-acetamide, 4-(4-chlorophenyl)-2,3,9-trimethyl-, (6s)-	0.798657	[M+H]+						5.38331e+06	1.36078e+08	1.30536e+08	683674	1.4763e+08	1.20605e+08	232189	2.03706e+08	1.34682e+06	1.1585e+08	570334	6.70609e+07	1.61537e+08	1.07763e+08	2.5309e+08	1.10457e+08	6.27183e+06	8.74018e+07	1.50863e+08	1.21444e+08	2.17767e+07	1.76599e+08	1.209e+08	1.44344e+08	2.83373e+07	1.33184e+08	8.394e+07	1.12495e+08	0.746168	0.31355	0.749312	1.22072
M356T206_pos	356.279	206.245	7(z),10(z),13(z),16(z),19(z)-n-(2-hydroxyethyl)docosapentaenamide	0.773829	[M+H-H2O]+			Organic nitrogen compounds	Organonitrogen compounds	Amines	1.33917e+08	3.39651e+08	4.3568e+07	2.30849e+08	5.19208e+07	1.36411e+07	3.90867e+07	1.90315e+08	1.19662e+08	1.53253e+08	4.76174e+08	3.47673e+07	4.91333e+07	1.72588e+08	5.5018e+08	3.26371e+08	4.86486e+07	5.72365e+07	8.97817e+08	8.44711e+07	1.06002e+08	1.13465e+09	6.4712e+07	3.30976e+07	4.60248e+08	3.19586e+08	1.44303e+08	3.27354e+08	0.440816	0.0931127	0.676274	2.38372
M283T393_pos	283.115	393.018	7,3'-dimethoxyflavone	0.996587	[M+H]+			Phenylpropanoids and polyketides	Flavonoids	O-methylated flavonoids	2.73077e+06	3.9306e+07	3.16563e+06	2.9168e+06	1.9247e+06	4.5036e+06	1.0312e+07	4.24049e+07	3.18148e+06	1.15792e+06	1.50004e+07	2.34922e+07	6.25602e+06	4.56866e+07	4.6645e+07	3.38829e+06	8.80801e+06	1.38184e+07	1.30487e+07	3.83498e+07	3.00315e+07	4.44058e+07	6.19763e+06	5.11041e+07	4.31296e+06	5.72424e+07	1.20271e+07	2.79261e+07	0.430677	0.0290159	0.5173	0.834517
M641T510_pos	641.299	510.495	7-(triethylsilyl)-10-deacetylbaccatin iii	0.716515	[M+H-H2O]+			Lipids and lipid-like molecules	Prenol lipids	Diterpenoids	7.74835e+06	1.37076e+07	5.48242e+06	1.2894e+06	1.10029e+07	5.17073e+06	166458	1.94637e+07	8.62394e+06	4.09063e+06	7.11651e+06	2.37348e+07	7.25654e+06	5.39799e+06	8.55644e+06	7.41396e+06	1.69653e+06	8.06238e+06	3.95821e+06	1.15061e+07	5.72119e+06	1.50887e+07	7.34866e+06	8.05788e+06	6.80313e+06	1.37814e+07	8.83493e+06	7.95328e+06	1.11085	0.684302	0.881129	0.262904
M708T448_pos	708.367	447.992	7-benzyl-11,14,20-trimethyl-16-(2-methylpropyl)-10,13-di(propan-2-yl)-17-oxa-1,5,8,11,14-pentazabicyclo[17.3.0]docosane-2,6,9,12,15,18-hexone	0.908829	[M+K]+			Organic acids and derivatives	Peptidomimetics	Depsipeptides	1.55995e+06	972601	1.27979e+06	2.50632e+06	1.28178e+06	1.43213e+06	50880.3	514130	1.00578e+06	2.50632e+06	639017	1.0006e+06	1.22614e+06	4.39094e+06	1.55432e+06	2.20052e+06	1.3403e+06	904993	2.7993e+06	4.01974e+06	826095	5.41417e+06	1.54602e+06	2.49582e+06	2.10491e+06	5.36664e+06	1.22888e+06	2.68952e+06	0.456914	0.00609442	0.438088	0.185755
M772T467_pos	772.322	467.298	7-epi-cephalomannine	0.771935	[M+H-C2H4O2]+			Lipids and lipid-like molecules	Prenol lipids	Diterpenoids	94858.6	3.4634e+07	1.43049e+07	3.71763e+07	3.71165e+07	1.44945e+07	108784	5.71096e+07	1.05029e+06	9.3632e+06	1.22886e+07	3.87026e+07	4.28039e+07	2.13103e+07	3.08115e+07	2.4759e+06	1.39491e+06	9.62658e+06	1.60726e+07	2.95845e+07	7.03585e+06	3.79709e+07	1.12403e+07	2.23631e+07	2.07221e+06	3.33411e+07	2.30191e+07	1.73308e+07	1.32822	0.379012	0.759293	0.567978
M241T323_pos	241.079	322.721	7-hydroxyflavanone	0.971278	[M+H]+	C14290		Phenylpropanoids and polyketides	Flavonoids	Flavans	2.93383e+06	2.20231e+07	2.7921e+06	1.89115e+06	9.17845e+06	3.74456e+06	1.24867e+07	1.8687e+07	3.57708e+06	5.10901e+06	1.77759e+07	9.50025e+06	1.74154e+07	1.71115e+07	1.17765e+07	1.55482e+07	1.78031e+07	5.91525e+06	2.47185e+07	2.9038e+07	3.29527e+06	2.1517e+07	4.24277e+06	1.36006e+07	8.20309e+06	1.541e+07	9.77803e+06	1.44754e+07	0.675495	0.123514	0.725416	0.463672
M166T208_pos	166.072	207.741	7-methylguanine	0.99748	[M+H]+	C02242	HMDB0000897	Organoheterocyclic compounds	Imidazopyrimidines	Purines and purine derivatives	3.20338e+08	6.20882e+07	2.3684e+07	1.03318e+08	2.23742e+07	3.7928e+07	5.20726e+08	2.50783e+07	2.55643e+08	1.70933e+07	3.28487e+07	7.18735e+07	1.29363e+07	3.07591e+07	8.29264e+07	2.39932e+08	2.98933e+08	4.69193e+07	2.57476e+07	7.35057e+07	3.70975e+07	3.42137e+07	1.33516e+07	3.27901e+07	4.79885e+07	2.85798e+07	1.15841e+08	7.6365e+07	1.51694	0.433538	0.778828	1.38967
M298T220_pos	298.115	220.046	7-methylguanosine	0.997519	[M+H]+	C20674	HMDB0001107	Nucleosides, nucleotides, and analogues	Purine nucleosides		1.36848e+06	4.74329e+07	9.70157e+06	944511	1.98187e+07	8.65826e+06	1.69089e+07	2.69897e+07	5.28609e+06	1.65209e+07	5.90513e+06	4.4271e+07	2.73715e+07	8.42707e+07	1.99e+07	2.40241e+07	334890	2.82513e+07	5.64779e+07	1.83176e+08	1.9157e+07	3.05376e+07	4.97309e+06	6.3364e+07	3.98945e+07	1.08474e+08	1.77829e+07	5.09873e+07	0.348771	0.032241	0.525334	0.995907
M399T33_2_pos	399.326	33.4914	7.alpha.,12.alpha.-dihydroxycholest-4-en-3-one	0.963793	[M+H-H2O]+	C17339		Lipids and lipid-like molecules	Steroids and steroid derivatives	Cholestane steroids	3.10922e+07	1.14402e+08	6.2366e+07	4.28291e+07	5.20231e+07	6.26425e+07	3.18332e+07	8.6581e+07	6.10498e+07	4.3938e+07	8.06226e+07	6.71328e+07	5.44514e+07	7.2786e+07	8.75736e+07	8.85868e+07	2.024e+07	5.89751e+07	8.36057e+07	1.2949e+08	9.2936e+07	7.05643e+07	3.80614e+07	6.40356e+07	5.62851e+07	8.35651e+07	6.08433e+07	7.28234e+07	0.835491	0.23754	0.749312	0.699115
M371T324_2_pos	371.217	324.075	7.alpha.-(thiomethyl)spironolactone	0.720516	[M+H-H2O]+			Lipids and lipid-like molecules	Steroids and steroid derivatives	Steroid lactones	3.38638e+06	6.29205e+06	2.48546e+06	9.87556e+06	2.43309e+06	4.10542e+06	3.15923e+06	6.19846e+06	4.356e+07	2.76912e+06	4.18382e+06	4.65884e+06	3.88505e+06	3.29456e+06	1.03101e+07	1.59847e+08	1.64901e+08	3.04927e+06	5.18773e+06	6.80299e+06	1.40583e+07	8.62875e+06	2.28439e+06	4.89882e+06	1.01211e+07	7.65889e+06	7.46096e+06	3.08495e+07	0.241851	0.169311	0.749312	1.02139
M383T31_pos	383.331	30.5191	7.alpha.-hydroxy-4-cholesten-3-one	0.956776	[M+H-H2O]+	C05455	HMDB0001993	Lipids and lipid-like molecules	Steroids and steroid derivatives	Cholestane steroids	2.66877e+07	9.8996e+07	6.44202e+07	1.79895e+07	9.16267e+07	9.51831e+07	2.01838e+07	7.42658e+07	4.51991e+07	9.09848e+07	1.08519e+08	7.97911e+07	5.24898e+07	6.00801e+07	1.27005e+08	6.81204e+07	7.57059e+06	7.44917e+07	1.22793e+08	1.17165e+08	1.19027e+08	9.53854e+07	4.17497e+07	9.14044e+07	9.66435e+07	1.0016e+08	6.66413e+07	8.62767e+07	0.772414	0.14578	0.743587	0.969521
M417T64_pos	417.336	64.2926	8'-apo-.beta.-carotenal, all-trans-	0.856503	[M+H]+	C19728		Lipids and lipid-like molecules	Prenol lipids	Triterpenoids	6.93172e+07	1.11836e+08	1.07179e+07	3.20147e+07	1.50559e+07	1.93691e+07	1.99979e+08	3.44839e+07	2.88526e+07	2.93473e+07	3.7176e+07	4.8405e+07	5.047e+07	2.33888e+07	1.72578e+07	8.7142e+07	3.25141e+07	1.22678e+07	4.86506e+07	1.78988e+07	2.85576e+07	2.5875e+07	1.56949e+07	5.14553e+07	1.23034e+07	1.73898e+07	5.28481e+07	3.00305e+07	1.75982	0.153229	0.749312	0.560085
M219T407_pos	219.08	407.155	8-acetyl-7-hydroxy-4-methylcoumarin	0.896792	[M+H]+			Phenylpropanoids and polyketides	Coumarins and derivatives	Hydroxycoumarins	1.2587e+07	5.61955e+06	1.28234e+06	2.15562e+06	639244	3.69966e+06	1.6147e+06	2.38435e+06	1.44401e+07	1.39795e+06	3.53975e+06	2.80522e+06	1.84286e+06	1.09478e+06	2.94288e+06	2.43052e+07	1.23777e+08	1.42988e+06	1.99142e+06	409905	1.00109e+07	615994	1.65237e+06	2.79114e+06	1.75075e+06	2.47697e+06	4.15449e+06	1.34807e+07	0.30818	0.333243	0.749312	0.685763
M219T232_pos	219.076	231.97	8-acetyl-7-methoxycoumarin	0.843133	[M+H]+						1.62907e+08	7.02059e+06	9.35651e+06	3.47847e+06	4.23079e+06	1.97005e+07	7.51241e+07	5.72865e+06	3.04844e+07	4.47694e+06	1.90548e+07	4.6555e+07	6.37256e+06	9.93474e+06	6.85169e+06	2.609e+07	5.08483e+07	3.37892e+06	4.21453e+06	6.40367e+06	2.60797e+07	9.3888e+06	2.80307e+06	4.19948e+06	7.0415e+06	6.15229e+06	3.03454e+07	1.25682e+07	2.41446	0.186267	0.749312	0.687669
M667T307_pos	667.362	306.709	8-iso-prostaglandin a2-biotin	0.786744	[M+Na]+			Lipids and lipid-like molecules	Fatty Acyls	Eicosanoids	215543	89570.8	7.69435e+06	2.28916e+06	1.11258e+06	5.52565e+06	3.03969e+06	1.34915e+06	946472	1.41237e+06	626289	3.31918e+06	558136	2.21549e+07	478987	1.70861e+06	1.69407e+06	1.98394e+06	1.36887e+07	2.38988e+06	904017	1.7589e+07	691017	814385	744570	1.4976e+06	2.16755e+06	5.10306e+06	0.424755	0.187504	0.749312	0.196647
M309T247_pos	309.258	247.111	8z,14z-eicosadienoic acid	0.917924	[M+H]+			Lipids and lipid-like molecules	Fatty Acyls	Fatty acids and conjugates	919944	6.35061e+06	3.95505e+06	1.68363e+07	4.93662e+06	3.49762e+07	1.87725e+07	4.06516e+07	3.23603e+06	2.69865e+07	1.21968e+07	1.40547e+06	1.48794e+07	6.99481e+07	9.80023e+06	1.40177e+06	473393	5.56375e+06	2.46525e+07	1.3634e+07	1.44791e+07	1.8472e+07	2.37993e+06	1.2366e+07	1.81281e+06	3.21318e+07	1.43156e+07	1.59319e+07	0.898548	0.801405	0.932721	0.261448
M257T28_pos	257.226	27.5303	Abietic acid	0.778638	[M+H-CH2O2]+	C06087		Lipids and lipid-like molecules	Prenol lipids	Diterpenoids	1.52411e+07	2.33497e+07	2.40507e+07	4.38106e+06	2.31093e+07	2.28266e+07	647718	4.2641e+07	9.99654e+06	1.18681e+07	2.7952e+07	2.52996e+07	2.04828e+07	3.20113e+07	3.86616e+07	1.89538e+07	1.89396e+06	2.39236e+07	4.17846e+07	5.09141e+07	2.70954e+07	2.65325e+07	1.5551e+07	2.42046e+07	4.71162e+07	2.65804e+07	1.93728e+07	2.88633e+07	0.671191	0.060022	0.61109	0.671273
M628T513_2_pos	628.267	512.742	Acarbose	0.944835	[M+H-H2O]+	C06802		Organic oxygen compounds	Organooxygen compounds	Carbohydrates and carbohydrate conjugates	2.77311e+07	703344	753276	2.12704e+06	653493	272677	1.78388e+07	1.30008e+06	7.6346e+08	1.40992e+06	77464.7	487174	328422	3.53507e+06	4.21599e+06	1.56458e+08	2.30871e+08	8.3986e+06	1.21092e+07	688524	1.21891e+07	222740	472173	372857	309010	911313	6.28571e+07	3.31349e+07	1.89701	0.635113	0.861799	1.26236
M110T448_pos	110.071	447.988	Acetaminophen	0.941487	[M+H-C2H2O]+	C06804	HMDB0001859	Benzenoids	Phenols	1-hydroxy-2-unsubstituted benzenoids	6.14521e+08	7.37645e+07	5.63348e+07	7.80519e+07	3.68408e+07	3.05104e+08	4.94747e+07	8.64986e+07	1.87124e+08	5.74016e+07	8.1829e+07	2.54556e+08	2.35121e+07	1.0787e+08	1.06173e+08	1.23327e+08	1.36273e+08	9.93978e+07	7.62024e+07	4.7222e+07	2.5601e+08	3.76711e+07	8.38836e+07	1.14821e+08	6.65595e+07	1.18308e+08	1.46539e+08	1.05671e+08	1.38676	0.405216	0.765632	0.81806
M347T366_2_pos	347.124	365.631	Acetohexamide	0.957697	[M+Na]+	C06806	HMDB0014558	Organic oxygen compounds	Organooxygen compounds	Carbonyl compounds	7.64452e+07	1.26031e+08	7.89227e+07	3.89495e+06	4.96619e+08	7.59953e+07	4.43155e+06	3.15553e+08	5.89683e+06	1.37761e+08	1.46802e+08	1.24545e+08	2.11211e+08	3.64689e+07	1.59451e+08	5.83342e+07	3.52086e+06	1.50463e+08	1.42108e+08	2.12587e+08	6.33174e+07	3.40314e+08	1.11065e+08	6.41697e+07	6.19701e+07	7.71168e+07	1.38778e+08	1.13914e+08	1.21826	0.59145	0.843593	1.24611
M315T276_pos	315.134	275.559	Acetoxyvalerenic acid	0.786776	[M+Na]+			Lipids and lipid-like molecules	Prenol lipids	Sesquiterpenoids	2.63034e+07	2.96804e+07	5.54601e+06	1.03009e+07	1.29883e+07	3.01414e+07	2.20358e+07	1.76972e+07	2.8179e+07	4.75708e+06	3.09167e+07	1.4631e+07	3.5838e+06	1.20282e+07	2.23336e+07	2.80147e+07	5.27518e+07	2.5236e+06	4.44582e+06	1.00894e+07	3.2843e+07	1.14815e+07	3.78393e+06	2.48928e+06	6.2251e+06	6.23283e+06	1.82124e+07	1.50187e+07	1.21265	0.533603	0.815143	0.300677
M204T331_2_pos	204.123	330.774	Acetyl-l-carnitine	0.99543	[M+H]+		HMDB0000201	Lipids and lipid-like molecules	Fatty Acyls	Fatty acid esters	1.64372e+09	1.66711e+09	5.59013e+08	5.56624e+08	1.06567e+09	1.41843e+08	4.47682e+07	1.67227e+09	1.47982e+10	4.58612e+08	1.41208e+08	1.95921e+09	9.39124e+08	3.67779e+09	6.59967e+08	9.58075e+09	1.22466e+10	1.87684e+08	1.78654e+09	9.9965e+08	9.84564e+07	1.30094e+09	6.69109e+08	1.74966e+09	1.16259e+09	4.69835e+08	1.97288e+09	2.66073e+09	0.741479	0.653908	0.870188	7.66204
M426T165_pos	426.284	165.207	Acetylcarnitine	0.6761	(2M+NH4)+	C02571	HMDB0000201	Lipids and lipid-like molecules	Fatty Acyls	Fatty acid esters	228241	840868	857830	570567	691726	133126	419727	325686	1.82869e+06	616817	658553	131634	1.35533e+06	333130	1.0658e+06	385183	456405	501166	432583	1.61419e+06	1.14651e+06	902409	1.6049e+06	219378	315665	631364	666061	739130	0.901142	0.704165	0.890065	0.0407112
M146T402_pos	146.118	401.957	Acetylcholine	0.990346	[M]+	C01996	HMDB0000895	Organic nitrogen compounds	Organonitrogen compounds	Quaternary ammonium salts	1.86381e+08	3.61586e+07	3.27576e+07	8.50792e+09	3.33446e+07	3.54954e+07	7.2889e+09	5.38073e+07	3.25628e+08	1.76975e+07	6.4819e+07	4.88856e+07	1.98722e+07	3.50159e+07	4.39551e+07	8.45204e+07	4.58128e+07	1.80818e+07	1.46673e+07	2.19174e+07	5.06916e+07	6.0768e+07	2.02269e+07	2.08699e+07	5.05811e+07	8.92026e+07	1.2809e+09	4.27931e+07	29.9323	0.143125	0.741553	6.82689
M219T485_pos	219.134	485.354	Acetylnorfentanyl	0.798382	[M+H]+			Benzenoids	Benzene and substituted derivatives	Anilides	2.24953e+07	4.62511e+07	8.44818e+06	1.19175e+07	9.22385e+06	1.27916e+07	4.8695e+06	5.62404e+06	4.61987e+07	3.41829e+06	2.32757e+07	7.28249e+06	4.7152e+06	9.81597e+06	4.13749e+07	2.12547e+07	1.13803e+07	3.83723e+06	1.64271e+07	1.74721e+07	4.4047e+07	5.59609e+07	4.03268e+06	1.21379e+07	3.19569e+06	2.3337e+07	1.58855e+07	2.03287e+07	0.781431	0.482152	0.795403	0.246232
M266T502_2_pos	266.16	501.805	Acridine orange	0.99794	[M+H]+	C19315		Organoheterocyclic compounds	Quinolines and derivatives	Benzoquinolines	4.14113e+08	1.58234e+07	2.28326e+06	2.93928e+06	5.06952e+06	2.08511e+06	4.98498e+06	1.51431e+07	1.08906e+08	1.54687e+06	2.55001e+07	2.25042e+07	2.83837e+06	2.43692e+07	9.03194e+06	2.20809e+09	2.76201e+09	1.68559e+06	1.99506e+07	5.53284e+06	2.46416e+07	2.36546e+07	1.89241e+06	8.45166e+06	6.27237e+06	2.37806e+07	4.79798e+07	3.93797e+08	0.121839	0.198057	0.749312	3.98164
M428T497_pos	428.091	496.902	Acrinathrin	0.901801	[M+H-C3H11FO3]+	C18408		Lipids and lipid-like molecules	Fatty Acyls	Fatty acid esters	2.52593e+06	4.14226e+06	3.19113e+06	1.2232e+07	1.32375e+07	2.13265e+06	158137	9.08182e+06	103189	1.30956e+07	723539	6.47916e+06	1.33259e+07	5.7086e+06	3.79665e+06	857552	996842	1.30065e+06	1.25312e+07	2.68318e+07	3.62969e+06	1.16127e+07	4.91776e+06	1.34179e+07	9.36512e+06	1.22291e+07	6.18683e+06	8.24581e+06	0.7503	0.417718	0.770799	0.267867
M268T281_pos	268.104	281.005	Adenosine	0.998734	[M+H]+	C00212	HMDB0000050	Nucleosides, nucleotides, and analogues	Purine nucleosides		8.74054e+08	1.2699e+07	2.92246e+06	2.94646e+07	2.16545e+06	1.29398e+06	4.98819e+07	4.33896e+06	4.76551e+07	2.1395e+06	378753	2.19934e+06	4.31221e+06	2.90879e+06	3.45332e+06	4.86894e+06	6.11311e+06	2.47418e+06	3.39127e+06	5.30673e+06	2.33673e+06	7.3478e+06	2.96661e+06	3.5203e+06	2.29826e+06	9.39425e+06	7.95004e+07	4.33695e+06	18.331	0.268798	0.749312	1.19697
M374T418_pos	374.045	417.866	Adenosine 2',3'-cyclic monophosphate	0.948536	[M-H+2Na]+			Nucleosides, nucleotides, and analogues	Purine nucleotides	Cyclic purine nucleotides	2.85083e+07	4.96428e+07	1.32589e+07	1.96752e+07	2.48243e+07	6.46874e+07	800400	3.03453e+07	567474	2.06654e+07	2.45803e+07	2.07535e+07	1.86732e+07	1.30092e+07	2.62165e+07	1.04725e+07	6.71576e+06	2.10736e+07	1.5308e+07	3.22111e+07	5.87286e+07	2.10223e+07	1.6303e+07	1.59351e+07	4.05357e+06	2.12151e+07	2.43833e+07	2.01742e+07	1.20864	0.502325	0.801886	0.436206
M370T393_2_pos	370.051	393.053	Adenosine 3'-monophosphate	0.855504	[M+Na]+	C01367	HMDB0003540	Nucleosides, nucleotides, and analogues	Ribonucleoside 3'-phosphates		3.64407e+07	2.56805e+07	3.98956e+07	1.88516e+07	1.26554e+07	1.01124e+08	2.37818e+07	3.50473e+07	1.73284e+07	6.59863e+07	2.03209e+07	8.79049e+07	2.46185e+07	3.01199e+07	8.15472e+07	1.01043e+07	8.61998e+06	1.8822e+07	2.54429e+07	2.74094e+07	1.13345e+07	3.75693e+07	3.48005e+07	4.93782e+07	5.12968e+06	5.82691e+07	3.92028e+07	3.06575e+07	1.27874	0.39849	0.763922	0.557099
M152T710_pos	152.082	710.279	Adrenochrome	0.73292	[M+H-CO]+		HMDB0012884				1.12395e+07	9.27711e+06	8.84749e+06	1.04091e+07	6.76598e+06	1.07883e+07	8.28782e+06	9.62418e+06	8.91622e+06	1.22197e+07	8.70297e+06	9.17264e+06	6.05393e+06	9.97732e+06	8.21023e+06	1.67358e+07	6.15637e+06	8.34149e+06	1.02659e+07	7.9016e+06	9.98963e+06	5.32333e+06	7.289e+06	1.08751e+07	8.31824e+06	1.15366e+07	9.25423e+06	9.30159e+06	0.994909	0.959658	0.989387	0.107733
M331T109_pos	331.092	109.224	Aflatoxin g2	0.954298	[M+H]+	C16754	HMDB0030475	Phenylpropanoids and polyketides	Coumarins and derivatives	Furanocoumarins	1.08946e+07	8.0207e+08	5.11609e+08	1.21294e+07	6.13483e+06	2.92928e+06	6.90266e+07	6.25805e+07	4.53346e+07	642293	1.66773e+07	3.66986e+06	450158	2.56648e+06	5.06242e+06	7.73104e+06	3.4926e+07	2.87228e+06	4.41716e+06	5.54209e+07	2.63093e+06	4.69134e+06	2.26001e+06	1.69571e+06	3.65433e+06	2.84332e+06	1.18781e+08	1.00594e+07	11.808	0.126582	0.727151	1.29342
M439T258_2_pos	439.269	258.344	Agaric acid	0.730062	[M+Na]+			Organic acids and derivatives	Carboxylic acids and derivatives	Tricarboxylic acids and derivatives	1.00755e+07	8.39147e+06	5.36954e+06	1.36321e+06	2.12942e+07	9.5905e+06	3.80677e+07	4.94932e+06	4.78228e+06	1.79314e+07	4.61704e+06	1.1697e+07	1.50455e+07	7.53804e+06	1.1198e+06	4.14082e+06	1.3991e+06	1.22158e+07	9.40183e+06	1.67829e+07	1.24131e+07	1.04466e+07	1.38231e+07	5.13137e+06	7.23146e+06	2.85412e+06	1.17827e+07	8.03831e+06	1.46581	0.230253	0.749312	0.333925
M114T367_pos	114.091	367.487	Agmatine	0.997269	[M+H-NH3]+	C00179	HMDB0001432	Organic nitrogen compounds	Organonitrogen compounds	Guanidines	2.7338e+07	6.18048e+06	6.069e+06	3.23366e+07	2.93891e+06	6.49017e+06	1.26064e+09	5.67009e+06	3.55875e+07	2.2424e+07	1.28949e+07	7.436e+06	2.42695e+06	5.40615e+06	8.40764e+06	1.53899e+07	5.53248e+07	9.97062e+06	8.94657e+06	1.71046e+07	2.06445e+07	1.20394e+06	2.3078e+07	3.99285e+06	5.89303e+06	3.42938e+06	1.09879e+08	1.37532e+07	7.98936	0.326819	0.749312	1.40775
M317T458_2_pos	317.193	458.1	Ala-Ala-Arg	0.875043	[M+H]+			Organic acids and derivatives	Carboxylic acids and derivatives	Amino acids, peptides, and analogues	1.59977e+07	2.40315e+06	1.36441e+06	1.09725e+06	296789	1.69701e+06	3.16819e+07	272938	5.06555e+07	723806	6.92731e+06	1.51502e+06	457003	8.52969e+06	894059	5.06399e+07	3.03764e+07	1.9421e+06	959215	1.96782e+06	6.27195e+06	2.6527e+06	200166	186472	1.40895e+06	1.48611e+06	8.85306e+06	8.27043e+06	1.07045	0.923342	0.979868	0.434909
M189T312_pos	189.124	311.899	Ala-Val	0.780777	[M+H]+		HMDB0028700	Organic acids and derivatives	Carboxylic acids and derivatives	Amino acids, peptides, and analogues	1.62988e+08	3.80722e+06	1.40328e+06	4.71474e+06	5.08681e+06	7.15338e+06	1.84746e+07	9.19735e+06	7.78312e+07	3.67425e+06	4.32197e+06	6.02734e+06	4.92709e+06	9.57178e+06	2.95815e+06	5.1129e+07	1.98103e+08	1.9712e+06	7.53466e+06	1.04226e+07	7.58875e+06	1.39162e+07	2.12313e+06	2.77833e+06	1.13241e+07	6.73142e+06	2.3816e+07	2.50887e+07	0.949271	0.948908	0.986388	0.796422
M187T67_pos	187.146	66.6554	Alantolactone	0.836535	[M+H-CH2O2]+	C09289		Lipids and lipid-like molecules	Prenol lipids	Terpene lactones	1.49492e+08	1.24265e+07	1.03839e+07	2.05386e+07	1.16984e+07	1.29026e+07	3.99981e+08	2.58272e+07	1.9503e+07	3.09979e+07	8.16002e+06	2.49135e+07	1.31245e+07	1.14373e+07	1.78953e+07	1.56011e+07	1.93037e+07	1.23077e+07	2.35768e+07	1.42902e+07	1.47499e+07	1.7594e+07	2.93245e+07	2.40195e+07	2.78361e+07	3.08244e+07	5.69192e+07	1.99047e+07	2.85959	0.235878	0.749312	0.849385
M298T279_pos	298.09	278.671	Albendazole sulfone	0.952607	[M+H]+	C16626	HMDB0060561	Organoheterocyclic compounds	Benzimidazoles	2-benzimidazolylcarbamic acid esters	3.70917e+08	4.02365e+06	1.27399e+06	9.23009e+06	60007.3	388887	1.77234e+06	1.8257e+06	6.96042e+06	510750	7.51869e+07	1.29827e+06	1.2483e+06	6.56386e+06	2.83341e+06	3.50966e+06	769876	1.30807e+06	5.9122e+06	1.12237e+07	300163	3.15101e+06	1.84457e+06	5.19197e+06	2.0195e+06	7.44982e+06	3.65151e+07	4.00599e+06	9.11513	0.264282	0.749312	0.717355
M319T286_pos	319.136	285.653	Albiflorin	0.991305	[M+H-C6H10O5]+	C17457		Lipids and lipid-like molecules	Prenol lipids	Terpene glycosides	1.88856e+07	5.87276e+07	3.49148e+07	1.10466e+07	1.03872e+07	3.54465e+07	5.03076e+07	2.67539e+07	7.98856e+06	7.93678e+06	1.0296e+07	6.18135e+07	1.47039e+07	6.65076e+07	3.38786e+07	2.29962e+07	1.16622e+07	8.69443e+06	1.03683e+07	1.40411e+07	4.33936e+07	1.60378e+08	1.50604e+07	1.52492e+07	1.68221e+08	2.13248e+07	2.68622e+07	4.55212e+07	0.590103	0.261888	0.749312	0.671379
M390T419_pos	390.212	418.557	Alfuzosin	0.966579	[M+H]+		HMDB0014490	Organoheterocyclic compounds	Diazanaphthalenes	Benzodiazines	2.93215e+06	3.13141e+07	5.46997e+06	140851	3.23767e+06	7.89407e+06	438827	2.00361e+07	3.07868e+06	6.63544e+06	6.11297e+06	1.11313e+07	4.40999e+06	8.70126e+06	2.41472e+07	1.06194e+07	7.16971e+06	5.68884e+06	8.1995e+06	1.32353e+07	9.47551e+06	1.49441e+07	4.33183e+06	1.83068e+07	1.2119e+07	1.70217e+07	7.91017e+06	1.18431e+07	0.667914	0.184472	0.749312	0.464284
M383T186_pos	383.294	186.385	Alisol b acetate	0.755298	[M+H-C6H12O3]+			Lipids and lipid-like molecules	Prenol lipids	Triterpenoids	1.14292e+07	1.10555e+07	4.70513e+06	1.3843e+07	1.45458e+07	6.66287e+06	1.11045e+07	1.05397e+07	1.32306e+07	1.02163e+07	6.74358e+06	2.1937e+07	1.08149e+07	2.06525e+07	1.25067e+07	3.17436e+07	3.93465e+06	6.92412e+06	1.59507e+07	1.58106e+07	930572	1.36185e+07	8.77609e+06	1.51598e+07	1.52976e+07	1.78571e+07	1.12945e+07	1.37817e+07	0.819524	0.325301	0.749312	0.293109
M253T230_pos	253.195	230.004	All-trans-4-hydroxyretinoic acid	0.940079	[M+H-CH4O3]+	C16677	HMDB0006254	Lipids and lipid-like molecules	Prenol lipids	Retinoids	1.543e+07	2.57215e+07	2.78897e+07	2.33464e+06	7.1022e+07	4.85654e+07	509601	3.41165e+07	9.54644e+06	6.32887e+07	1.7876e+07	7.9838e+07	9.61473e+07	2.52667e+07	3.48976e+07	2.75126e+07	3.80087e+06	6.21333e+07	2.30574e+07	5.92907e+07	4.15861e+07	6.6892e+07	2.4618e+07	4.4833e+07	1.80901e+07	3.16466e+07	3.78681e+07	3.56635e+07	1.06182	0.828407	0.945412	0.678452
M228T123_pos	228.123	123.124	Ametryne	0.991476	[M+H]+	C18700		Organoheterocyclic compounds	Triazines	1,3,5-triazines	3.26952e+07	9.48733e+07	6.11729e+07	3.55663e+07	6.86657e+07	4.19104e+07	6.89401e+06	1.01743e+08	4.52345e+08	5.58679e+07	1.31007e+08	7.96e+07	5.2969e+07	3.21022e+07	5.80075e+07	7.91657e+07	1.77105e+08	8.90192e+07	5.31895e+07	4.30201e+07	7.3318e+07	5.26309e+07	7.06445e+07	2.69092e+07	1.03624e+08	5.93063e+07	9.34854e+07	7.06186e+07	1.32381	0.495518	0.798961	0.652749
M232T467_pos	232.14	466.767	Aminophenazone	0.894437	[M+H]+	C07539	HMDB0015493	Organoheterocyclic compounds	Azoles	Pyrazoles	6.49524e+07	7.08862e+06	3.24628e+06	2.33637e+06	9.01383e+06	7.17589e+06	6.16764e+06	5.09925e+06	7.49605e+07	352167	3.2701e+06	2.18737e+06	8.34514e+06	7.9912e+06	5.1601e+06	6.12737e+07	6.03779e+06	6.31518e+06	6.03633e+06	5.6596e+06	9.46875e+06	1.53917e+07	2.67539e+06	1.51484e+06	3.16441e+06	7.15394e+06	1.49381e+07	1.06033e+07	1.40882	0.597024	0.845982	0.355053
M128T500_pos	128.071	499.601	Ammeline	0.893023	[M+H]+	C08733		Organoheterocyclic compounds	Triazines	Triazinones	3.63414e+08	1.57323e+08	3.94989e+07	1.56832e+07	5.583e+07	8.55834e+07	3.43644e+08	4.31189e+07	1.72003e+08	3.19088e+07	2.61316e+08	6.83682e+07	9.76004e+07	6.86555e+07	6.24986e+07	5.61606e+07	1.00814e+08	8.24002e+07	3.16161e+07	3.92717e+07	2.2989e+08	7.32468e+07	4.39732e+07	4.4958e+07	4.85852e+07	3.85245e+07	1.33484e+08	7.0815e+07	1.88497	0.0948243	0.676274	1.25763
M394T413_pos	394.101	412.574	Amsacrine	0.987433	[M+H]+	C01553	HMDB0014421	Organoheterocyclic compounds	Quinolines and derivatives	Benzoquinolines	5.10831e+06	3.98504e+07	4.90652e+07	1.13123e+06	9.09768e+06	3.60664e+08	645962	2.69559e+07	9.20546e+06	1.44482e+07	120255	2.80234e+07	2.52864e+07	4.80121e+07	1.05111e+08	8.15757e+06	2.38359e+06	2.67365e+06	1.70016e+07	6.95247e+06	2.22247e+07	4.15299e+07	9.30965e+06	3.44161e+07	388641	3.86672e+07	4.38156e+07	2.59099e+07	1.69108	0.527549	0.812317	0.564384
M333T54_1_pos	333.188	53.8694	Andrographolide	0.992319	[M+H-H2O]+	C20214		Organoheterocyclic compounds	Lactones	Gamma butyrolactones	1.64448e+07	2.3421e+07	1.31518e+07	3.57106e+07	1.17272e+07	1.11265e+07	1.04351e+08	7.69819e+06	1.13851e+07	2.44197e+07	1.56727e+07	1.78153e+07	1.26453e+07	1.50142e+07	1.77529e+07	2.85758e+07	3.55369e+07	1.74753e+07	1.2845e+07	1.99144e+07	7.67743e+06	3.43489e+06	3.37602e+07	1.34778e+07	1.70182e+07	1.40095e+07	2.35053e+07	1.81917e+07	1.29209	0.486236	0.795658	0.355583
M449T182_2_pos	449.267	181.781	Androstan-3-ol-17-one 3-glucuronide	0.751117	[M+H-H2O]+	C11136	HMDB0004484	Lipids and lipid-like molecules	Steroids and steroid derivatives	Steroidal glycosides	8.32118e+06	3.95274e+07	1.73363e+07	1.8864e+08	2.14312e+07	5.3251e+06	5.08436e+07	7.13762e+06	3.17336e+08	7.07431e+06	7.80125e+06	1.42114e+07	7.08041e+06	3.71945e+07	2.30874e+07	6.26051e+08	1.98109e+08	6.58116e+06	2.76185e+07	1.19985e+07	7.5936e+06	4.30143e+07	8.31387e+06	2.79392e+07	3.22073e+08	1.34394e+06	5.32358e+07	1.03148e+08	0.516113	0.390019	0.762077	1.33482
M346T433_pos	346.14	432.894	Anisatin	0.933286	[M+NH4]+	C09294		Lipids and lipid-like molecules	Prenol lipids	Terpene lactones	3.05957e+07	8.78399e+07	6.88016e+07	2.30495e+07	7.33569e+07	1.16296e+08	1.4236e+07	5.6475e+07	1.78482e+07	3.79205e+07	2.91791e+07	9.84304e+07	1.04092e+08	6.18156e+07	1.22022e+08	2.30283e+07	3.61138e+07	4.48678e+07	4.02029e+07	6.32106e+07	1.53257e+08	9.33529e+07	2.77867e+07	4.03714e+07	1.64881e+07	5.20011e+07	5.8317e+07	5.95783e+07	0.97883	0.933347	0.982838	0.547238
M662T332_pos	662.31	332.142	Apicidin	0.901255	[M+K]+			Organic acids and derivatives	Carboxylic acids and derivatives	Amino acids, peptides, and analogues	9.95047e+06	2.7709e+07	1.56765e+06	624600	251704	224434	3.86421e+07	695099	1.27653e+08	651907	1.09409e+06	3.13368e+07	152693	585130	416609	3.61875e+07	8.24558e+08	635445	2.12072e+06	1.27398e+06	5.31194e+06	761197	132734	4.50669e+07	4.38481e+07	110961	1.85041e+07	7.39238e+07	0.250313	0.391564	0.76219	1.74525
M356T41_pos	356.352	41.3536	Arachidoyl ethanolamide	0.950248	[M+H]+			Organic nitrogen compounds	Organonitrogen compounds	Amines	1.23474e+08	5.39407e+07	9.28573e+07	1.84409e+07	1.01745e+08	9.19773e+07	6.43711e+07	8.75834e+07	6.11004e+07	7.66442e+07	1.21148e+08	6.67678e+07	8.25877e+07	7.66216e+07	6.29608e+07	1.27424e+08	2.07676e+07	1.0053e+08	7.681e+07	7.50385e+07	9.85052e+07	9.74391e+07	9.46543e+07	7.34807e+07	9.75154e+07	7.68898e+07	8.02029e+07	8.29721e+07	0.966625	0.79486	0.928811	0.686091
M459T344_pos	459.308	343.599	Arg-Arg-Lys	0.90076	[M+H]+			Organic acids and derivatives	Carboxylic acids and derivatives	Amino acids, peptides, and analogues	2.78394e+06	2.40181e+06	5.43476e+06	4.59305e+06	2.42452e+06	1.06941e+07	5.43654e+06	8.29363e+06	1.87147e+07	6.0006e+06	2.97925e+06	8.77089e+06	2.5382e+06	4.71235e+06	5.82138e+06	1.47142e+07	1.20924e+07	1.96982e+06	6.29559e+06	3.95643e+06	3.59213e+06	1.1265e+07	3.49246e+06	4.96336e+06	3.00548e+06	6.27868e+06	6.23585e+06	6.31995e+06	0.986692	0.960454	0.989532	0.157777
M209T444_pos	209.128	444.304	Arg-Asn-Lys	0.711716	[M+2H]2+			Organic acids and derivatives	Carboxylic acids and derivatives	Amino acids, peptides, and analogues	6.87668e+06	8.68312e+06	7.90976e+06	9.94064e+06	6.22161e+06	1.42452e+07	7.30582e+06	1.60749e+07	9.18125e+06	4.90996e+06	1.61301e+07	8.24331e+06	5.20439e+06	9.35311e+06	7.44406e+06	3.39661e+06	1.21627e+07	7.57427e+06	6.499e+06	1.06838e+07	1.89826e+07	1.32345e+07	7.95009e+06	5.99375e+06	3.11338e+06	9.65782e+06	9.30206e+06	8.9266e+06	1.04206	0.815248	0.939562	0.109665
M444T260_2_pos	444.296	259.93	Arg-Leu-Arg	0.981979	[M+H]+			Organic acids and derivatives	Carboxylic acids and derivatives	Amino acids, peptides, and analogues	4.94131e+07	1.80778e+08	2.4112e+07	1.01668e+07	4.74243e+07	8.26436e+07	5.22531e+06	1.78039e+08	1.02026e+08	1.59343e+08	6.37474e+07	7.6295e+07	5.25177e+07	2.42463e+07	1.39319e+08	6.92584e+07	3.5421e+06	4.50136e+07	1.37265e+08	2.25175e+08	5.03646e+07	6.42169e+07	5.92836e+07	1.51503e+08	5.55407e+07	7.67019e+07	7.93639e+07	8.47255e+07	0.936718	0.823635	0.943386	0.825392
M478T97_2_pos	478.297	96.5649	Arg-Phe-Arg	0.742734	[M+H]+			Organic acids and derivatives	Carboxylic acids and derivatives	Amino acids, peptides, and analogues	8.6421e+07	9.078e+07	3.23946e+07	3.53692e+06	7.0433e+07	1.1849e+07	9.72455e+06	4.28187e+07	6.55647e+06	3.47057e+07	6.36387e+06	2.45994e+07	2.56753e+07	3.75957e+07	3.69258e+07	1.5569e+08	5.1499e+06	4.61022e+07	1.0451e+08	4.70348e+07	1.08401e+07	5.1252e+07	5.60041e+07	3.4213e+07	4.42639e+06	1.37015e+07	3.42968e+07	4.64189e+07	0.738855	0.410078	0.767676	0.526553
M450T216_pos	450.267	215.87	Arg-Phe-Lys	0.885601	[M+H]+			Organic acids and derivatives	Carboxylic acids and derivatives	Amino acids, peptides, and analogues	5.28168e+07	4.09889e+07	5.28567e+06	418079	1.17953e+07	1.75681e+07	8.58623e+06	2.57101e+07	1.80527e+06	3.79265e+06	1.82675e+07	3.16176e+07	2.54462e+07	3.42556e+07	2.76534e+07	4.42988e+07	763392	5.16814e+06	6.78483e+07	4.33185e+07	1.35118e+07	2.90365e+07	1.37608e+07	3.11217e+07	2.56216e+07	3.98237e+07	1.87768e+07	2.89371e+07	0.648883	0.143572	0.741553	0.662979
M175T596_pos	175.119	596.264	Arginine	0.987237	[M+H]+	C00062	HMDB0000517	Organic acids and derivatives	Carboxylic acids and derivatives	Amino acids, peptides, and analogues	2.37243e+09	1.14036e+09	5.27122e+08	5.57398e+08	3.86915e+08	1.64622e+09	3.41327e+08	9.6486e+08	1.32099e+09	1.14812e+09	7.24997e+08	2.79925e+09	9.43592e+08	1.69819e+09	1.60435e+09	2.23335e+09	5.0109e+08	3.73733e+08	3.16975e+08	7.07056e+08	1.40508e+09	1.43375e+09	5.28697e+08	5.52324e+08	1.06445e+09	2.97684e+08	1.14412e+09	9.78209e+08	1.16961	0.547855	0.821574	2.09137
M547T344_pos	547.361	344.042	Arginine conjugated cholic acid	0.949434	[M-H2O+H]+			Lipids and lipid-like molecules	Steroids and steroid derivatives	Bile acids, alcohols and derivatives	9.73756e+06	3.61435e+06	6.94901e+06	1.71611e+07	2.74626e+06	1.46752e+07	1.6319e+07	2.80806e+06	2.07844e+07	8.10443e+06	3.86693e+06	1.52489e+07	4.28735e+06	1.30263e+07	9.31642e+06	1.5513e+07	1.57403e+07	3.99686e+06	9.86307e+06	4.02234e+06	9.65054e+06	1.32376e+07	6.38397e+06	1.1294e+07	5.12191e+06	1.43849e+07	9.71558e+06	1.01193e+07	0.960102	0.850145	0.953571	0.174127
M450T470_2_pos	450.158	469.983	Aripiprazole	0.7876	[M+H+2i]+	C12564	HMDB0005042	Organoheterocyclic compounds	Diazinanes	Piperazines	8.24523e+07	7.19201e+08	1.65291e+08	9.00787e+06	5.54703e+08	3.24891e+08	3.00721e+07	7.43887e+08	3.84629e+07	4.54871e+08	1.61196e+08	1.00841e+09	8.81654e+08	7.77832e+08	7.59229e+08	2.74577e+08	1.03906e+07	3.83727e+08	6.40268e+08	1.00924e+09	3.44797e+08	1.26503e+09	4.90337e+08	7.82596e+08	5.6063e+08	8.46776e+08	3.98008e+08	6.26571e+08	0.635216	0.102097	0.682778	3.30233
M305T72_pos	305.157	71.5228	Artemisinin	0.996933	[M+Na]+	C09538		Lipids and lipid-like molecules	Prenol lipids	Terpene lactones	3.54214e+07	3.79857e+07	1.74229e+07	1.24811e+07	4.69694e+06	4.05086e+06	2.05351e+07	1.20295e+07	1.59155e+07	3.65732e+07	899020	2.17796e+08	7.93254e+06	8.16707e+07	8.13922e+06	2.53195e+07	1.33976e+07	1.26084e+07	1.09081e+07	1.5947e+07	6.46192e+06	1.73706e+06	2.09653e+07	8.6259e+06	4.19017e+08	1.61343e+07	3.25954e+07	4.93024e+07	0.661131	0.638155	0.862004	0.630687
M285T34_pos	285.123	33.5332	Articaine hcl	0.796136	[M+H]+			Organic acids and derivatives	Carboxylic acids and derivatives	Amino acids, peptides, and analogues	9.47561e+06	5.29268e+07	5.98594e+06	1.33462e+08	1.97724e+07	2.46765e+07	8.57509e+06	8.54515e+07	1.09879e+08	3.16455e+06	3.22929e+07	1.23401e+07	4.99781e+06	1.62485e+07	2.03657e+07	3.09143e+07	2.0869e+08	8.22676e+06	1.24145e+07	1.46374e+07	4.79852e+07	8.18477e+07	9.92196e+06	5.56661e+06	1.74845e+07	8.02552e+06	3.86924e+07	3.71022e+07	1.04286	0.936145	0.983477	0.697406
M453T82_pos	453.336	81.9026	Asiatic acid	0.931479	[M+H-2H2O]+	C08617	HMDB0035782	Lipids and lipid-like molecules	Prenol lipids	Triterpenoids	4.90241e+07	2.65319e+07	1.68515e+07	5.8061e+06	2.7865e+07	3.06379e+07	1.5977e+06	3.05849e+07	1.47456e+07	1.93044e+07	4.41863e+06	5.56334e+07	1.80964e+07	2.14874e+07	5.07658e+07	5.84881e+07	6.63453e+06	3.33425e+07	3.94526e+07	2.82301e+07	3.81074e+07	2.11967e+08	1.70485e+07	3.28068e+07	1.96373e+07	7.90355e+07	2.31614e+07	4.90003e+07	0.472678	0.103109	0.686423	0.790487
M360T400_pos	360.201	400.249	Asn-Ala-Arg	0.957775	[M+H]+			Organic acids and derivatives	Carboxylic acids and derivatives	Amino acids, peptides, and analogues	5.2293e+07	3.4864e+08	4.05918e+07	6.39385e+06	2.51451e+07	7.90325e+07	5.3545e+06	2.23323e+08	2.85319e+07	3.28445e+07	8.19813e+07	7.26066e+07	4.11672e+07	1.19339e+08	1.4864e+08	7.86057e+07	6.80689e+06	3.11514e+07	1.57566e+08	1.84831e+08	8.67801e+07	1.037e+08	4.62294e+07	1.53302e+08	1.76022e+08	2.93969e+08	7.98389e+07	1.22073e+08	0.654028	0.232666	0.749312	1.44983
M346T407_pos	346.186	407.261	Asn-Gly-Arg	0.942654	[M+H]+			Organic acids and derivatives	Carboxylic acids and derivatives	Amino acids, peptides, and analogues	8.23173e+06	9.13969e+07	6.61043e+06	1.18006e+06	5.28832e+06	1.08307e+07	1.04563e+06	5.32666e+07	1.97938e+06	5.1083e+06	1.97073e+07	1.98843e+07	7.19391e+06	2.90773e+07	5.01697e+07	2.1572e+07	5.42056e+06	9.72791e+06	2.7783e+07	4.0763e+07	2.71745e+07	4.63935e+07	1.13408e+07	4.37105e+07	4.50562e+07	6.46073e+07	1.78249e+07	3.25228e+07	0.548074	0.10612	0.692954	0.878744
M318T451_pos	318.177	451.393	Asn-Gly-Lys	0.957312	[M+H]+			Organic acids and derivatives	Carboxylic acids and derivatives	Amino acids, peptides, and analogues	1.26357e+07	1.46624e+06	3.1983e+06	2.52958e+06	3.74788e+06	9.81707e+06	7.89275e+06	1.10435e+07	6.89195e+06	2.18374e+06	9.65055e+06	1.1166e+07	5.63618e+06	2.24689e+07	1.46205e+07	9.53684e+06	6.05465e+06	4.48791e+06	7.09816e+06	1.20377e+07	2.44981e+07	1.7913e+06	2.29622e+06	1.00037e+07	6.03673e+06	1.43286e+07	6.75842e+06	1.04046e+07	0.649563	0.117353	0.712629	0.298226
M374T124_pos	374.252	124.256	Asn-Leu-Lys	0.858533	[M+H]+			Organic acids and derivatives	Carboxylic acids and derivatives	Amino acids, peptides, and analogues	2.19978e+06	1.51517e+07	3.84475e+06	593189	1.17821e+07	6.86022e+06	5.99531e+06	1.32517e+07	1.19726e+07	9.23066e+06	1.15706e+07	4.72991e+06	7.19603e+06	8.35349e+06	5.1471e+06	8.54574e+06	2.6492e+06	4.89659e+06	1.22952e+07	2.0536e+07	4.90537e+06	1.77019e+07	3.66257e+06	9.23069e+06	1.6709e+07	2.53127e+06	8.02912e+06	9.01263e+06	0.890875	0.642906	0.865427	0.253215
M475T410_pos	475.247	409.522	Asn-Trp-Arg	0.830717	[M+H]+			Organic acids and derivatives	Carboxylic acids and derivatives	Amino acids, peptides, and analogues	1.29702e+06	1.30373e+07	6.05402e+06	4.1026e+06	3.42068e+06	9.24977e+06	4.5544e+06	4.18714e+06	1.25595e+07	4.68953e+06	8.40071e+06	1.11849e+07	2.01928e+06	3.20861e+07	1.51263e+07	3.10312e+07	2.02844e+06	2.10494e+06	7.39821e+06	2.93378e+06	7.75019e+06	1.35962e+07	1.0824e+07	5.55259e+06	4.02855e+06	2.5029e+06	6.51975e+06	1.05356e+07	0.618828	0.200667	0.749312	0.265278
M272T480_2_pos	272.172	479.872	Asp-Arg	0.952792	[M+H-H2O]+	C01479	HMDB0014712				7.72847e+08	5.86548e+07	8.65742e+07	1.11305e+08	7.63028e+07	8.44573e+07	6.35944e+07	1.11979e+08	6.33314e+08	4.36257e+07	3.18831e+07	1.07058e+08	9.10646e+07	3.17655e+08	7.98289e+07	9.11284e+07	2.45312e+08	3.66598e+07	6.98946e+07	9.24388e+07	5.91223e+07	1.77415e+08	1.02211e+08	5.44134e+07	2.93772e+07	3.81085e+07	1.7482e+08	1.07197e+08	1.63082	0.344911	0.753936	1.47536
M249T481_1_pos	249.072	481.413	Asp-Asp	0.889081	[M+H]+			Organic acids and derivatives	Carboxylic acids and derivatives	Amino acids, peptides, and analogues	6.32386e+06	1.42706e+07	8.36551e+06	9.23906e+06	1.74061e+07	1.54705e+07	362433	1.34032e+07	1.51125e+07	7.26374e+06	1.01316e+07	1.79087e+07	2.37464e+07	2.02867e+07	1.7338e+07	1.26359e+07	6.84502e+07	7.98931e+06	1.87065e+07	1.86045e+07	1.88684e+07	2.78032e+07	9.18473e+06	1.66832e+07	1.78617e+07	2.18021e+07	1.22311e+07	2.12473e+07	0.575654	0.0572574	0.598127	0.558557
M221T453_pos	221.077	452.511	Asp-Ser	0.759836	[M+H]+			Organic acids and derivatives	Carboxylic acids and derivatives	Amino acids, peptides, and analogues	1.36943e+07	3.39285e+07	7.16629e+06	3.26372e+06	2.61612e+06	2.6612e+07	3.69539e+06	7.85489e+06	2.722e+07	1.11053e+06	1.6658e+07	1.19175e+07	6.71649e+06	2.6973e+07	7.72607e+06	1.71434e+07	2.48575e+07	4.44735e+06	5.38918e+06	6.20127e+06	3.58217e+07	1.22165e+07	2.59086e+06	9.67747e+06	8.29807e+06	1.11753e+07	1.24964e+07	1.32706e+07	0.941664	0.850947	0.95371	0.157836
M619T312_pos	619.364	312.087	Astaxanthin	0.940604	[M+Na]+	C08580	HMDB0002204	Lipids and lipid-like molecules	Prenol lipids	Tetraterpenoids	1.40183e+06	1.95645e+06	1.14059e+06	72918.3	2.06453e+06	2.19235e+06	2.00693e+06	2.12318e+06	68069.6	1.73857e+06	164267	4.2882e+06	953998	2.25493e+07	839086	1.75007e+06	106311	229594	3.61803e+06	3.7452e+06	953406	3.92175e+06	621498	1.26235e+06	832042	3.31626e+06	1.55168e+06	3.36499e+06	0.461126	0.289892	0.749312	0.181254
M807T431_pos	807.433	430.859	Astragaloside iii	0.846045	[M+Na]+	C08924		Lipids and lipid-like molecules	Steroids and steroid derivatives	Steroidal glycosides	1.27662e+06	7.55809e+06	1.62554e+06	983890	554858	1.24096e+06	1.5224e+06	3.81575e+06	1.43965e+06	57524.8	2.26947e+06	1.2275e+06	801290	2.9877e+06	753224	672784	1.3908e+06	1.69381e+06	431257	79637.3	1.53309e+06	5.12032e+06	1.30632e+06	155768	1.12636e+06	175590	1.87489e+06	1.34051e+06	1.39863	0.426071	0.775189	0.0447212
M216T192_pos	216.088	192.471	Atrazine	0.987058	[M+H]+	C06551	HMDB0041830	Organoheterocyclic compounds	Triazines	1,3,5-triazines	3.70306e+07	1.41794e+07	3.41122e+06	1.22946e+07	1.70171e+06	5.81058e+06	6.33105e+06	1.2737e+07	2.01515e+07	8.82786e+06	1.45617e+06	7.72286e+06	4.04684e+06	1.20528e+07	6.68063e+06	9.30998e+06	1.45836e+07	2.87571e+06	8.98621e+06	9.07475e+06	9.51361e+06	1.52746e+07	7.26951e+06	9.09118e+06	1.28993e+07	1.75667e+07	1.04386e+07	1.03984e+07	1.00387	0.989039	0.998176	0.151437
M268T569_pos	268.163	568.821	Auramine o	0.888662	[M+H]+	C19193		Benzenoids	Benzene and substituted derivatives	Diphenylmethanes	2.75519e+07	4.30226e+06	2.80576e+06	2.52745e+06	851037	2.83366e+06	692057	5.79136e+06	1.09128e+07	1.49003e+06	5.18833e+06	2.84344e+06	2.54404e+06	4.33402e+06	4.74439e+06	2.53474e+06	587342	4.87326e+06	4.00275e+06	3.5984e+06	5.06746e+06	3.81163e+06	4.3748e+06	2.05972e+06	2.3273e+06	2.77017e+06	5.41032e+06	3.46815e+06	1.56	0.346446	0.75401	0.164389
M375T188_pos	375.265	187.67	Azithromycin	0.941144	[M+2H]2+	C06838	HMDB0014352	Organic oxygen compounds	Organooxygen compounds	Carbohydrates and carbohydrate conjugates	1.59305e+06	2.09899e+06	1.12421e+09	2.64247e+07	1.61467e+07	6.42416e+06	1.41944e+06	1.89535e+06	1.07161e+06	1.96398e+07	5.12379e+06	6.58518e+06	5.13728e+07	702853	3.7569e+06	1.41306e+06	304553	7.02577e+06	1.15052e+06	2.32188e+06	3.88379e+06	3.04914e+06	9.30577e+06	2.28042e+06	806131	3.21755e+06	9.72311e+07	3.0168e+06	32.2299	0.282397	0.749312	1.49494
M404T303_pos	404.116	302.786	Azoxystrobin	0.996044	[M+H]+	C18558		Benzenoids	Benzene and substituted derivatives	Phenyl-beta-methoxyacrylates	1.18854e+06	3.59888e+07	7.41185e+07	5.91372e+06	2.47293e+07	1.60042e+07	932072	4.95318e+07	4.21253e+06	2.93121e+07	3.52621e+08	1.56762e+07	8.63299e+07	1.49897e+07	2.85078e+07	1.6241e+06	3.08273e+06	3.0631e+08	4.29017e+07	5.61069e+07	6.43741e+07	2.53485e+07	1.15278e+08	2.8383e+07	1.86614e+07	2.42318e+07	5.35814e+07	5.61384e+07	0.954452	0.941339	0.985711	1.02656
M609T461_pos	609.211	460.717	Baccatin iii	0.890901	[M+Na]+	C11900		Lipids and lipid-like molecules	Prenol lipids	Diterpenoids	4.52137e+07	2.36639e+07	6.29889e+07	1.23099e+08	1.66699e+08	1.3385e+07	2.37799e+06	6.62829e+07	3.64716e+06	3.12074e+08	5.10581e+07	9.85368e+07	7.13171e+07	3.987e+07	6.37643e+07	3.34517e+07	3.10345e+06	9.62483e+07	8.1711e+07	7.64051e+07	1.40528e+07	6.98862e+07	9.17394e+07	1.20957e+08	4.71857e+07	4.11454e+07	8.00264e+07	5.99631e+07	1.33459	0.434757	0.778885	1.00762
M367T57_pos	367.299	57.4661	Batyl alcohol	0.945601	[M+Na]+	C13858		Lipids and lipid-like molecules	Glycerolipids	Monoradylglycerols	3.89632e+07	1.48252e+07	1.20612e+07	2.92312e+08	1.55779e+07	1.15013e+07	5.10106e+07	1.36196e+07	2.63738e+08	8.96843e+06	1.42231e+07	1.05214e+07	3.87687e+06	3.49399e+07	4.94157e+06	1.1642e+08	3.34366e+07	5.82461e+06	1.16317e+07	9.13903e+06	4.88e+06	1.02231e+07	6.93758e+06	3.64928e+06	3.73477e+06	5.79506e+06	5.77845e+07	1.93502e+07	2.98624	0.193218	0.749312	1.3931
M822T318_pos	822.388	318.017	Beauvericin	0.700665	[M+K]+	C11590		Organic acids and derivatives	Peptidomimetics	Depsipeptides	7.49907e+06	3.83302e+06	7.39671e+06	455241	1.43988e+07	3.02204e+06	375399	8.85941e+06	9.6296e+06	1.49592e+07	8.83201e+06	2.15269e+07	1.43306e+07	148484	1.23856e+07	1.53805e+06	5.62626e+06	1.81722e+07	7.41993e+06	1.28185e+07	9.02701e+06	4.73082e+06	2.10797e+07	6.75821e+06	3.01016e+06	3.09411e+07	8.85523e+06	1.02812e+07	0.861301	0.636933	0.861799	0.270403
M409T446_pos	409.19	445.584	Beclomethasone	0.984241	[M+H]+	C06842	HMDB0013609	Lipids and lipid-like molecules	Steroids and steroid derivatives	Hydroxysteroids	1.40512e+07	1.44413e+08	1.7876e+06	1.0492e+07	7.37901e+07	7.93992e+07	4.46113e+06	1.6784e+08	2.96185e+08	6.21409e+07	1.25527e+08	1.18573e+06	804430	4.61688e+07	1.57092e+08	6.53135e+07	1.02138e+09	1.55275e+07	3.74483e+07	1.32258e+06	2.39941e+08	8.98863e+07	2.27593e+06	4.70996e+07	1.03118e+07	5.38604e+06	7.55444e+07	1.33781e+08	0.564686	0.47524	0.792979	1.73007
M447T410_pos	447.216	410.232	Beclomethasone 17-propionate	0.930333	[M+H-H2O]+			Lipids and lipid-like molecules	Steroids and steroid derivatives	Hydroxysteroids	2.82228e+07	1.88772e+07	3.02046e+07	1.81311e+07	2.93867e+07	4.45391e+07	1.73773e+07	5.6607e+07	2.66285e+07	2.54326e+07	2.47567e+08	1.61652e+08	4.03173e+07	1.32593e+08	9.93355e+07	1.7851e+08	3.90157e+06	1.59592e+08	6.15069e+07	1.76265e+07	6.08665e+07	4.56427e+07	1.12837e+08	5.50887e+06	9.68312e+06	8.00294e+06	5.73033e+07	6.88928e+07	0.831775	0.655018	0.870188	0.54708
M425T317_1_pos	425.215	317.43	Benazepril	0.987236	[M+H]+	C06843	HMDB0014682	Organic acids and derivatives	Carboxylic acids and derivatives	Amino acids, peptides, and analogues	1.52228e+07	5.98902e+07	1.99676e+07	1.85619e+06	1.38626e+07	2.06404e+07	764265	2.25774e+07	1.1385e+07	2.62586e+07	6.81178e+06	1.40226e+07	1.98746e+07	8.19176e+06	4.11853e+07	1.85297e+07	2.42167e+06	1.33919e+07	1.64376e+07	2.64046e+06	5.81892e+07	9.85248e+06	1.02962e+07	2.204e+07	3.72896e+07	2.76287e+07	1.79334e+07	2.06227e+07	0.869596	0.665661	0.874071	0.335571
M149T113_pos	149.071	113.23	Benfluorex	0.948405	[M+H-C10H12F3N]+			Benzenoids	Benzene and substituted derivatives	Benzoic acids and derivatives	4.54881e+07	2.58974e+07	1.65766e+07	9.47364e+07	1.34829e+07	3.56266e+07	1.28897e+09	5.98115e+07	1.51322e+07	5.26507e+07	5.32226e+06	1.48506e+08	1.08303e+07	7.36613e+06	2.69162e+07	1.73693e+07	9.22907e+07	1.84739e+07	3.7043e+07	1.05392e+07	1.18867e+07	8.10614e+06	5.97567e+07	7.06597e+07	6.46588e+07	7.90013e+07	1.39464e+08	3.87744e+07	3.59681	0.308642	0.749312	1.3478
M228T597_pos	228.09	596.659	Benz[a]anthracene	0.908428	[M]+	C14317					2.27479e+07	5.73575e+07	4.16601e+07	4.0293e+07	4.12897e+07	3.99256e+07	3.33063e+07	4.86988e+07	5.34536e+07	4.4136e+07	3.97136e+07	3.1218e+07	3.45797e+07	5.00658e+07	3.8776e+07	4.21104e+07	1.19155e+08	4.65709e+07	3.39554e+07	3.81362e+07	5.18805e+07	6.15479e+07	4.61897e+07	4.78594e+07	4.11864e+07	2.53375e+07	4.06446e+07	4.94439e+07	0.822035	0.208834	0.749312	0.435098
M290T177_pos	290.269	177.334	Benzamide, n-(5z,8z,11z,14z)-5,8,11,14-eicosatetraen-1-yl-4-hydroxy-	0.877455	[M+H-C7H4O2]+			Benzenoids	Benzene and substituted derivatives	Benzoic acids and derivatives	4.28616e+06	1.95644e+07	4.43382e+06	5.60893e+06	2.64121e+06	8.63387e+06	517462	6.21414e+06	5.23184e+06	3.90935e+06	8.72374e+06	2.76142e+06	5.9971e+06	1.27151e+07	1.4114e+07	1.18607e+07	6.56535e+06	5.20837e+06	1.30094e+07	5.88368e+06	6.98784e+06	7.86775e+06	5.14134e+06	8.48165e+06	9.31519e+06	1.32571e+07	6.04026e+06	9.2621e+06	0.652148	0.0535255	0.593561	0.373664
M625T109_pos	625.283	108.921	Benzamide, n-[2-(dimethylamino)ethyl]-n-methyl-4-[[[[4-[4-(4-morpholinyl)-7-(2,2,2-trifluoroethyl)-7h-pyrrolo[2,3-d]pyrimidin-2-yl]phenyl]amino]carbonyl]amino]-	0.959998	[M+H]+			Benzenoids	Benzene and substituted derivatives	N-phenylureas	148491	185845	248590	405615	107365	3.37939e+06	2.46822e+08	4.03583e+06	4.47523e+06	248784	525487	500381	567860	6.90095e+06	135499	7.61618e+07	1.14634e+07	125752	6.67355e+06	215936	2.91175e+06	3.99113e+06	109740	5.11587e+06	4.95503e+06	589349	2.0127e+07	9.18075e+06	2.1923	0.584107	0.840688	0.496095
M121T313_pos	121.084	312.981	Benzamidine	0.953616	[M+H]+	C01784					1.30951e+07	5.405e+06	3.25816e+06	7.93751e+06	1.66218e+06	4.58957e+06	9.07485e+07	4.90912e+06	4.7025e+06	5.04031e+06	6.03102e+06	1.76037e+07	1.30909e+06	4.45722e+06	2.53119e+06	2.69697e+07	6.22833e+07	2.0987e+06	4.95698e+06	2.82446e+06	5.71825e+06	2.97303e+06	5.15787e+06	3.43086e+06	3.99807e+06	5.64665e+06	1.27917e+07	1.02343e+07	1.24988	0.755251	0.911741	0.450205
M249T353_pos	249.098	352.888	Benzeneacetamide, n-[(1s)-2-[[(3s)-2,3-dihydro-1-methyl-2-oxo-5-phenyl-1h-1,4-benzodiazepin-3-yl]amino]-1-methyl-2-oxoethyl]-3,5-difluoro-	0.945021	[M+H-C11H12F2N2O2]+			Organic acids and derivatives	Carboxylic acids and derivatives	Amino acids, peptides, and analogues	5.5486e+06	9.23653e+07	2.00817e+07	1.63461e+06	3.87161e+07	2.3225e+07	254571	1.32774e+08	4.58528e+06	2.71645e+07	2.94645e+07	3.0038e+07	4.91828e+07	4.08382e+07	6.27465e+07	8.63956e+06	1.32891e+06	5.15525e+07	2.99662e+07	6.73847e+07	6.35116e+07	4.30865e+07	4.37373e+07	2.96624e+07	6.00179e+06	2.81733e+07	3.50027e+07	3.66638e+07	0.954694	0.89341	0.970067	0.614096
M604T456_pos	604.232	456.422	Benzeneacetamide, n-[[[4-(5,9-diethoxy-6,8-dihydro-6-oxo-7h-pyrrolo[3,4-g]quinolin-7-yl)-3-methylphenyl]methyl]sulfonyl]-2-methoxy-	0.894177	[M+H]+			Organoheterocyclic compounds	Quinolines and derivatives	Pyrroloquinolines	5.5845e+07	1.29958e+08	2.32459e+07	3.32041e+06	8.30158e+07	2.3332e+07	947595	2.85836e+08	2.58627e+06	2.37086e+07	8.27416e+07	1.30914e+08	1.2193e+08	1.10082e+08	1.68906e+08	2.67963e+07	5.43674e+06	9.13098e+07	8.61163e+07	2.76761e+08	2.90426e+07	1.91219e+08	4.1169e+07	1.0066e+08	1.51254e+07	1.28787e+08	7.44139e+07	9.78008e+07	0.760872	0.461849	0.787077	1.12158
M252T422_pos	252.073	422.439	Benzo(b)fluoranthene	0.959392	[M]+	C06938	HMDB0002835				1.53847e+07	7.15497e+07	2.08782e+07	6.73076e+06	3.84575e+07	8.23571e+07	7.26275e+06	5.16929e+07	8.45306e+06	1.62083e+07	5.03746e+07	5.93367e+07	4.85075e+07	8.52458e+07	7.93692e+07	2.90739e+07	9.03218e+06	2.92992e+07	4.04494e+07	7.22504e+07	2.46708e+08	9.10697e+07	2.19255e+07	6.31569e+07	4.01515e+07	8.06862e+07	3.67072e+07	6.83398e+07	0.537128	0.0938812	0.676274	0.879669
M326T499_pos	326.117	499.185	Benzoic acid, 2-[[(2z)-3-(3,4-dimethoxyphenyl)-1-oxo-2-propen-1-yl]amino]-3-hydroxy-	0.810209	[M+H-H2O]+			Phenylpropanoids and polyketides	Cinnamic acids and derivatives	Cinnamic acid amides	1.91934e+07	4.52592e+07	1.84294e+07	2.63736e+07	1.20367e+07	1.36659e+07	3.23851e+06	1.35983e+07	1.4211e+06	4.09665e+06	3.42459e+07	1.64429e+07	6.60963e+06	9.62785e+06	1.89443e+07	1.18876e+07	1.52458e+06	8.12676e+06	665710	5.8938e+06	1.03456e+08	1.55929e+07	5.23363e+06	3.81812e+06	1.68622e+06	1.54029e+07	1.65086e+07	1.55277e+07	1.06317	0.90685	0.974685	0.280689
M91T188_pos	91.0543	188.396	Benzyl alcohol	0.99867	[M+H-H2O]+	C00556	HMDB0003119	Benzenoids	Benzene and substituted derivatives	Benzyl alcohols	1.722e+07	2.73867e+08	5.28141e+07	1.15602e+07	1.53843e+07	4.62631e+07	8.52266e+06	4.73583e+08	1.5372e+07	5.20898e+07	1.00341e+08	1.60374e+07	2.93505e+07	6.19238e+07	4.26917e+07	2.41081e+07	1.02236e+07	1.84916e+07	1.58398e+08	1.50688e+07	4.67371e+07	2.28561e+07	1.5328e+07	1.90559e+07	1.65856e+07	2.19886e+07	8.55696e+07	3.64198e+07	2.34954	0.22478	0.749312	0.812087
M273T251_pos	273.186	250.581	Beta-estradiol	0.876608	[M+H]+	C00951	HMDB0000151	Lipids and lipid-like molecules	Steroids and steroid derivatives	Estrane steroids	960088	5.67307e+06	1.6218e+06	933972	363756	2.00868e+06	757942	2.47051e+06	2.46479e+07	2.10903e+06	1.61583e+06	1.8482e+06	1.04176e+06	2.71437e+06	7.00279e+06	5.42099e+06	1.508e+06	902562	1.74766e+06	1.73138e+06	2.81298e+06	2.60747e+06	923553	1.85007e+06	892694	2.32134e+06	3.5425e+06	2.49507e+06	1.4198	0.579565	0.838143	0.167751
M118T297_pos	118.086	297.455	Betaine	0.999359	[M+H]+	C00719	HMDB0000043	Organic acids and derivatives	Carboxylic acids and derivatives	Amino acids, peptides, and analogues	3.83592e+08	2.87709e+08	4.61951e+08	7.15406e+08	2.60028e+08	1.36769e+09	3.52917e+08	3.66326e+08	2.84263e+09	4.35368e+08	6.20916e+08	4.28103e+08	3.43907e+08	1.65315e+08	3.82097e+08	3.18761e+08	5.71396e+08	3.00052e+08	4.21356e+08	3.56403e+09	3.27023e+08	3.66778e+08	3.02359e+08	2.73035e+08	5.31081e+08	2.63238e+08	6.82042e+08	5.98963e+08	1.1387	0.795827	0.92939	1.55992
M505T286_pos	505.273	285.792	Betamethasone dipropionate	0.974766	[M+H]+			Lipids and lipid-like molecules	Steroids and steroid derivatives	Pregnane steroids	1.60832e+07	1.00907e+07	7.96928e+06	357141	8.11629e+06	3.50204e+07	193150	1.95059e+07	1.53725e+06	2.42229e+07	3.79097e+06	2.52125e+07	3.35028e+07	4.05396e+07	5.33075e+07	7.95328e+06	1.13579e+07	6.05266e+06	1.08928e+07	1.02391e+08	2.01295e+07	4.38887e+07	1.49852e+07	5.73533e+06	8.96784e+06	1.07553e+07	1.42771e+07	2.59198e+07	0.550819	0.181678	0.749312	0.421529
M439T229_pos	439.364	229.421	Betulinic acid	0.969058	[M+H-H2O]+	C08619	HMDB0030094	Lipids and lipid-like molecules	Prenol lipids	Triterpenoids	6.43036e+06	1.27311e+07	5.30512e+06	6.7282e+07	4.51921e+06	5.6383e+06	4.10658e+06	9.13963e+06	1.18652e+08	1.65051e+06	1.60643e+07	9.15046e+06	5.16189e+06	1.24198e+07	1.21831e+07	2.65845e+07	1.96967e+07	1.25128e+07	1.34422e+06	2.57709e+06	1.01513e+07	1.39994e+07	4.8213e+06	3.2003e+06	2.52222e+06	3.13101e+06	2.04486e+07	9.62644e+06	2.12421	0.274853	0.749312	0.71366
M368T414_pos	368.124	414.354	Bicuculline	0.858462	[M+H]+	C09364					8.31673e+06	1.46221e+06	1.38003e+07	1.20209e+06	1.71505e+07	2.79115e+07	2.73091e+06	2.46118e+07	1.99435e+08	1.86615e+07	1.65749e+07	7.75054e+06	2.22724e+07	3.61197e+07	3.01111e+07	1.17994e+07	4.74881e+07	8.69219e+06	4.29341e+06	2.02302e+07	4.46667e+07	2.74124e+07	1.36826e+07	3.94144e+06	9.90755e+06	9.52669e+06	2.78369e+07	2.06055e+07	1.35095	0.636281	0.861799	0.485356
M301T501_pos	301.151	501.445	Bifenazate	0.732925	[M+H]+	C18589		Benzenoids	Benzene and substituted derivatives	Biphenyls and derivatives	1.34058e+07	1.14093e+07	3.11559e+06	2.87486e+06	1.93569e+07	2.03345e+07	1.64752e+06	8.50342e+06	9.82725e+06	2.51443e+06	4.82782e+06	7.56183e+06	3.97156e+06	9.41109e+06	5.81011e+06	1.34483e+07	1.00831e+07	1.56764e+07	7.41768e+06	6.6702e+06	8.59614e+06	1.31213e+07	3.87049e+06	4.28911e+06	2.96299e+06	8.98188e+06	8.4116e+06	8.4876e+06	0.991045	0.970672	0.991898	0.0789997
M331T441_pos	331.111	441.302	Biflorin	0.962458	[M+Na]+	C08996		Benzenoids	Naphthalenes	Naphthoquinones	7.68031e+06	4.0807e+08	8.29832e+07	8.00045e+06	5.61516e+07	2.26835e+08	6.42705e+06	2.43741e+08	5.71194e+06	1.27412e+07	5.23752e+08	1.41855e+08	1.53245e+08	1.05538e+08	1.36491e+08	1.43159e+08	4.92089e+06	8.19545e+07	1.21896e+08	1.47202e+08	3.99905e+08	2.53403e+08	5.6229e+07	8.91702e+07	6.69647e+07	1.60641e+08	1.444e+08	1.3596e+08	1.06208	0.876908	0.962668	0.809869
M312T72_pos	312.232	71.5164	Biperiden hydrochloride	0.915465	[M+H]+			Organic nitrogen compounds	Organonitrogen compounds	Amines	1.10388e+06	2.07587e+07	1.27474e+07	3.82733e+06	3.3677e+07	1.21762e+07	1.75082e+07	3.56913e+07	1.226e+07	4.83757e+06	5.61446e+06	3.88094e+07	4.53845e+07	2.72272e+07	3.50691e+07	1.68086e+07	2.28066e+06	2.93434e+07	1.31291e+07	5.96743e+07	1.5054e+07	4.52753e+07	1.09746e+07	2.67815e+07	1.47661e+07	3.14844e+07	1.87997e+07	2.52206e+07	0.745409	0.292679	0.749312	0.489648
M413T304_pos	413.19	304.082	Bisindolylmaleimide i	0.913458	[M+H]+	C11238		Organoheterocyclic compounds	Indoles and derivatives	N-alkylindoles	198368	82854.3	62834.3	198146	348780	360588	2.00746e+06	315794	1.69244e+07	190996	186760	124050	234674	1.48129e+06	166108	474700	1.35556e+07	1.02297e+06	163784	585280	118771	571022	297078	2.20822e+06	1.82047e+06	496730	1.63352e+06	1.76631e+06	0.92482	0.935576	0.983477	0.218443
M348T311_pos	348.238	311.301	Bisoprolol	0.890567	[M+Na]+	C06852	HMDB0014750	Benzenoids	Benzene and substituted derivatives	Benzylethers	1.8393e+06	7.16228e+07	1.06667e+06	1.68796e+06	3.17529e+06	4.26301e+06	631151	3.56921e+07	7.47251e+06	4.97063e+06	1.01122e+07	2.03393e+07	3.92931e+06	6.02456e+07	3.2892e+07	2.14173e+07	1.24386e+07	7.92496e+06	2.86101e+07	5.64301e+07	1.86031e+07	3.84166e+07	3.76483e+06	3.40739e+07	3.08006e+07	2.47238e+07	1.28309e+07	2.84878e+07	0.450401	0.0422526	0.572114	0.880145
M363T288_pos	363.162	287.608	Bisphenol a diglycidyl ether	0.983317	[M+Na]+	C14348	HMDB0032737	Benzenoids	Benzene and substituted derivatives	Diphenylmethanes	2.69202e+07	6.52048e+07	6.21238e+07	6.25293e+06	1.33524e+07	6.01297e+07	3.83103e+07	4.10941e+07	4.95096e+06	7.04502e+06	7.79431e+06	8.30637e+07	1.08985e+07	1.29926e+08	3.16688e+07	1.74568e+07	7.72773e+06	7.57027e+06	7.77491e+06	1.06946e+07	3.74493e+07	1.3291e+08	1.55591e+07	1.15072e+07	2.77501e+08	2.29896e+07	3.2857e+07	5.46719e+07	0.600985	0.360829	0.755357	0.707974
M418T277_pos	418.28	277.118	Borrelidin	0.979565	[M+H-4H2O]+	C15687					1.85505e+08	3.57454e+08	4.41001e+07	1.0571e+07	7.49707e+07	1.27196e+08	1.02525e+07	2.76322e+08	4.04191e+07	6.50239e+07	4.2131e+07	7.35197e+07	1.11283e+08	2.46172e+07	2.43969e+08	1.59606e+08	1.42006e+07	1.37048e+08	1.75353e+08	3.50909e+08	9.53228e+07	1.0168e+08	1.00795e+08	3.653e+08	7.1974e+07	1.98614e+08	1.09134e+08	1.56876e+08	0.695674	0.270338	0.749312	1.51852
M343T353_pos	343.021	352.873	Boscalid	0.963973	[M+H]+	C18547		Benzenoids	Benzene and substituted derivatives	Anilides	7.93133e+06	2.78285e+07	1.20652e+07	5.73494e+06	8.77622e+06	4.00306e+07	1.88005e+07	2.78413e+07	3.10687e+06	1.65505e+07	1.08052e+07	1.31921e+07	1.3817e+07	2.18543e+07	2.87213e+07	4.9838e+06	1.74046e+06	1.1944e+07	2.01616e+07	1.71081e+07	4.30732e+07	2.01671e+07	2.12827e+07	1.66613e+07	3.25134e+06	2.07508e+07	1.58831e+07	1.78231e+07	0.891154	0.650319	0.868048	0.316025
M212T352_pos	212.103	352.266	Brimonidine	0.936683	[M+H-HBr]+	C07886	HMDB0014627	Organoheterocyclic compounds	Diazanaphthalenes	Benzodiazines	7.10745e+06	6.86244e+06	1.47377e+06	5.28428e+06	2.58616e+06	4.86775e+06	1.67855e+06	1.11048e+07	1.48748e+06	6.30264e+06	3.16466e+06	1.05782e+07	3.39148e+06	4.87709e+06	5.56148e+06	2.23136e+07	1.53826e+06	7.85318e+06	1.44245e+07	2.249e+07	2.80622e+06	9.50486e+06	2.39166e+06	5.85897e+06	4.99039e+06	5.57949e+06	5.06844e+06	8.47612e+06	0.597966	0.124896	0.72605	0.283529
M380T343_pos	379.97	343.041	Bromuconazol	0.850964	[M+H+4i]+	C18704		Benzenoids	Benzene and substituted derivatives	Halobenzenes	2.18906e+06	354389	602728	80197	2.0378e+06	461954	853400	877496	1.25276e+06	2.0378e+06	1.25707e+06	1.53009e+06	295732	4.90745e+06	1.02415e+06	420141	413803	608069	2.26534e+06	3.16807e+06	1.70756e+06	2.48883e+06	373051	1.56137e+06	465493	6.18484e+06	1.06388e+06	1.96832e+06	0.540503	0.112351	0.705291	0.13624
M395T462_pos	395.185	462.058	Brucine	0.914397	[M+H]+	C09084	HMDB0060665				4.90802e+06	2.16483e+07	7.18635e+06	3.46961e+06	8.41811e+06	1.54127e+07	3.84877e+06	1.0311e+07	1.65046e+07	6.87877e+06	1.33055e+07	1.92106e+07	4.98123e+06	1.56812e+07	9.08496e+06	2.64981e+07	6.31841e+06	9.72417e+06	1.0024e+07	1.75633e+07	8.72572e+06	2.72368e+07	6.93481e+06	1.05494e+07	1.43397e+07	6.77375e+06	1.0468e+07	1.30349e+07	0.803069	0.331442	0.749312	0.287051
M470T490_pos	470.138	489.921	Bucladesine	0.885169	[M+H]+			Nucleosides, nucleotides, and analogues	Purine nucleotides	Cyclic purine nucleotides	2.71033e+06	2.41913e+06	1.80086e+06	2.36739e+06	1.14161e+07	244305	1.24707e+06	3.50234e+06	3.94701e+06	2.08462e+07	59817.2	6.09893e+06	8.04233e+06	7.42632e+06	3.37644e+06	9.15573e+06	2.33567e+06	2.19223e+06	1.66406e+07	2.19334e+07	2.54373e+06	6.30873e+06	6.39187e+06	9.30791e+06	3.3809e+06	6.61221e+06	4.97706e+06	7.50813e+06	0.66289	0.277948	0.749312	0.241644
M369T213_pos	369.242	212.798	Bufalin	0.91766	[M+H-H2O]+	C16922		Lipids and lipid-like molecules	Steroids and steroid derivatives	Steroid lactones	1.12246e+07	1.81364e+07	1.10408e+07	6.08396e+06	1.64511e+07	4.01546e+07	1.69929e+07	5.28833e+07	6.63962e+07	3.44106e+07	2.45136e+07	1.83065e+07	2.15072e+07	9.69461e+06	2.03865e+07	2.23702e+07	1.06433e+07	2.77038e+07	2.69488e+07	3.40437e+07	1.94937e+07	3.98712e+07	1.08782e+07	2.26595e+07	1.05666e+07	2.91632e+07	2.60078e+07	2.18787e+07	1.18873	0.468278	0.79011	0.3408
M317T234_pos	317.157	233.82	Bupirimate	0.833015	[M+H]+	C18776		Organoheterocyclic compounds	Diazines	Pyrimidines and pyrimidine derivatives	1.10279e+07	2.11598e+07	7.70703e+08	3.31075e+07	9.79783e+06	7.5354e+06	8.49803e+07	4.59073e+06	6.63254e+06	1.30568e+07	1.08741e+07	1.01399e+07	1.30401e+07	9.66968e+08	1.56861e+07	1.56102e+07	2.15552e+07	1.60267e+07	4.39918e+06	1.42264e+07	1.10692e+07	1.2756e+07	2.52807e+07	1.16883e+07	7.1744e+06	8.46715e+06	7.66651e+07	8.69928e+07	0.881281	0.913051	0.976972	0.341058
M644T422_pos	644.334	421.76	Buprenorphine glucuronide	0.860957	[M+H]+			Organic oxygen compounds	Organooxygen compounds	Carbohydrates and carbohydrate conjugates	156171	8.16915e+07	1.64608e+07	2.056e+07	1.9494e+07	7.08728e+06	92411.5	7.15961e+07	1.23684e+06	2.33752e+07	3.256e+07	2.54246e+07	2.83152e+07	2.39305e+07	5.51543e+07	2.9492e+07	3.37093e+06	1.6532e+07	1.50529e+07	1.6845e+07	2.06328e+06	7.83312e+07	1.03838e+07	1.01393e+07	7.92309e+06	1.07037e+07	2.52346e+07	2.15325e+07	1.17193	0.693971	0.884892	0.413151
M881T496_pos	881.322	496.428	Bussein	0.877954	[M+Na]+			Lipids and lipid-like molecules	Prenol lipids	Triterpenoids	1.84807e+06	1.91624e+06	1.00247e+06	1.96542e+06	895563	519161	1.147e+06	4.17855e+06	1.46417e+06	1.63495e+06	924652	4.34045e+06	1.93219e+06	1.12209e+06	1.7613e+06	146053	3.89494e+06	2.70484e+06	1.97907e+06	3.2235e+06	1.75214e+06	3.94549e+06	1.56263e+06	2.21369e+06	944446	1.7125e+06	1.82838e+06	2.07405e+06	0.881548	0.590477	0.843132	0.0732067
M333T378_1_pos	333.116	377.678	Butamifos	0.977867	[M+H]+	C11022		Benzenoids	Benzene and substituted derivatives	Nitrobenzenes	924578	2.50466e+07	1.31959e+07	163900	4.095e+06	7.13971e+06	2.21245e+06	2.75729e+07	9.63346e+06	1.52445e+06	5.73357e+06	1.17669e+07	5.54884e+06	3.65039e+07	9.82966e+06	4.55304e+06	223155	4.16595e+06	4.71318e+06	5.20295e+06	1.88282e+07	6.81601e+07	9.15497e+06	4.377e+06	9.47008e+07	7.10893e+06	8.81217e+06	2.05786e+07	0.42822	0.175003	0.749312	0.588273
M89T60_pos	89.0598	59.752	Butanoic acid	0.762029	[M+H]+	C00246	HMDB0000039	Lipids and lipid-like molecules	Fatty Acyls	Fatty acids and conjugates	6.44715e+07	1.05546e+08	3.74385e+07	4.39709e+07	2.12552e+07	6.68394e+07	3.79541e+08	2.30768e+07	3.10894e+07	3.24162e+07	1.23771e+08	1.72231e+08	5.16909e+07	3.11301e+07	3.4985e+07	8.98364e+07	2.23065e+07	6.06996e+07	7.45697e+07	3.5678e+07	1.83726e+07	1.63982e+07	7.70184e+07	7.85979e+07	1.5388e+08	4.77055e+07	8.87183e+07	5.70137e+07	1.55609	0.288658	0.749312	0.457886
M101T715_pos	101.071	714.746	Butanoic acid, 4-(2,4-dichlorophenoxy)-, methyl ester	0.990583	[M+H-C6H4Cl2O]+			Benzenoids	Benzene and substituted derivatives	Halobenzenes	8.32501e+07	8.70564e+07	4.69192e+08	5.84575e+07	2.77675e+07	258523	7.36278e+07	8.82592e+07	7.93027e+07	7.4431e+07	7.69952e+07	2.18267e+08	5.63345e+07	7.62686e+07	8.24782e+07	7.67364e+07	7.96431e+07	8.33756e+07	5.89216e+07	7.00915e+07	7.77495e+07	8.67512e+07	3.95888e+08	8.43567e+07	9.52747e+07	5.80487e+07	1.07169e+08	1.01968e+08	1.05101	0.900852	0.971592	0.705747
M310T229_pos	310.201	229.205	Butorphanol	0.700759	[M+H-H2O]+	C06863		Benzenoids	Phenanthrenes and derivatives		1.54113e+07	2.14119e+08	1.02962e+07	8.57739e+07	1.81942e+07	1.42209e+07	2.64807e+07	7.36365e+07	2.70655e+08	1.60944e+07	1.43446e+07	1.19533e+08	1.5332e+07	2.00691e+08	1.54955e+08	2.79437e+08	5.15131e+07	1.73154e+07	7.86002e+07	3.26144e+07	1.80018e+07	6.51321e+07	2.09609e+07	1.07544e+08	3.76009e+07	5.88228e+07	6.87763e+07	8.63991e+07	0.79603	0.591701	0.843593	0.956643
M398T210_pos	398.374	209.812	C-6 ceramide	0.907151	[M+H]+			Lipids and lipid-like molecules	Sphingolipids	Ceramides	3.56139e+06	1.29607e+07	2.72221e+06	3.89921e+06	2.90382e+06	1.16396e+06	1.12187e+07	1.08534e+07	3.33946e+06	3.46251e+06	6.61877e+06	1.7385e+07	2.55843e+06	2.32966e+06	1.14243e+07	7.06231e+06	253384	3.99621e+06	1.22272e+07	1.10759e+07	5.16823e+06	5.57359e+06	2.06599e+06	6.4999e+06	5.92309e+06	5.54691e+06	6.35751e+06	6.08821e+06	1.04423	0.877917	0.963492	0.144382
M452T228_pos	452.278	228.113	Cabergoline	0.876486	[M+H]+	C08187	HMDB0014393	Alkaloids and derivatives	Ergoline and derivatives	Lysergic acids and derivatives	7.84536e+06	802741	1.08436e+06	1.6913e+07	4.25465e+06	3.26063e+06	1.3249e+07	6.45657e+06	6.99076e+06	3.40578e+06	2.36338e+06	3.60143e+06	4.75674e+06	1.62269e+06	5.47127e+06	1.89301e+07	7.68012e+06	3.56868e+06	5.65517e+06	8.57533e+06	2.65109e+06	3.72101e+06	4.13984e+06	3.62473e+06	3.61701e+06	5.42693e+06	5.76804e+06	5.74492e+06	1.00402	0.989779	0.998176	0.143825
M195T39_pos	195.088	39.2823	Caffeine	0.989861	[M+H]+	C07481	HMDB0001847	Organoheterocyclic compounds	Imidazopyrimidines	Purines and purine derivatives	9.77707e+06	4.50339e+07	7.05341e+06	7.32814e+07	1.44511e+07	7.42653e+06	2.21725e+09	7.70541e+06	2.56038e+07	7.15157e+06	6.484e+07	1.00508e+07	1.00206e+07	6.77944e+06	4.3678e+06	4.82888e+06	1.03386e+06	4.73634e+06	8.12728e+06	1.23606e+07	9.22302e+06	1.00571e+07	7.33402e+06	1.00395e+07	7.14331e+06	8.82199e+06	1.92281e+08	7.29639e+06	26.3528	0.284202	0.749312	1.90811
M399T93_pos	399.326	93.3619	Calcitriol	0.912959	[M+H-H2O]+	C01673		Lipids and lipid-like molecules	Steroids and steroid derivatives	Vitamin D and derivatives	1.31006e+08	4.68534e+07	6.72031e+06	1.10557e+08	8.50188e+06	7.20033e+06	5.29236e+07	2.57597e+07	2.24352e+08	7.53802e+06	6.40236e+06	2.45857e+07	1.5585e+07	1.84938e+08	1.79684e+07	1.00871e+08	1.74211e+07	6.99008e+06	1.65037e+08	1.29463e+07	5.68235e+06	1.95948e+07	1.11406e+07	2.36743e+07	8.95148e+06	1.0194e+07	5.13835e+07	4.50315e+07	1.14106	0.803605	0.934009	0.763512
M384T221_pos	384.274	221.399	Calpain inhibitor i	0.974019	[M+H]+	C11306		Organic acids and derivatives	Carboxylic acids and derivatives	Amino acids, peptides, and analogues	9.37904e+07	3.57564e+08	4.32116e+07	3.6436e+08	4.38784e+07	1.39219e+07	2.5487e+07	2.30073e+08	4.88207e+08	3.95324e+07	4.07016e+07	8.26033e+07	3.67165e+07	7.8035e+07	2.50472e+08	2.17047e+08	1.01801e+08	2.15498e+07	2.35214e+08	1.72114e+08	4.84229e+07	7.90812e+07	2.80582e+07	1.91118e+08	4.6728e+07	9.42451e+07	1.43081e+08	1.20299e+08	1.18938	0.653218	0.870188	0.979685
M347T530_pos	347.229	529.813	Calycanthine	0.848717	[M+H]+	C10573	HMDB0029561	Organoheterocyclic compounds	Quinolines and derivatives	Aminoquinolines and derivatives	1.40346e+07	1.84836e+07	1.05214e+07	1.76577e+06	1.70413e+07	1.37736e+07	4.10031e+06	9.6287e+06	9.18291e+06	9.30019e+06	8.96817e+06	9.38416e+06	8.99302e+06	2.90028e+07	7.4772e+06	1.41268e+07	9.96082e+06	6.46071e+06	3.8054e+06	1.9057e+07	1.29226e+07	2.50402e+07	1.92877e+07	1.63105e+07	1.42145e+07	1.3339e+07	1.03983e+07	1.46927e+07	0.707717	0.0827322	0.66572	0.346
M273T347_pos	273.048	346.872	Canarione	0.832877	[M+H]+			Organoheterocyclic compounds	Naphthopyrans	Naphthopyranones	1.10987e+06	3.59808e+07	4.91801e+06	290144	2.86404e+07	621328	1.34416e+06	3.48863e+07	1.28072e+07	9.50279e+06	2.42826e+06	1.76002e+07	5.54086e+07	2.49753e+07	4.06274e+07	1.35566e+07	516200	1.17961e+07	1.75704e+07	3.93272e+07	3.32642e+06	3.19534e+07	1.70887e+07	2.42035e+07	8.52792e+06	1.44794e+07	1.58106e+07	1.9073e+07	0.828955	0.593282	0.844786	0.47081
M423T290_pos	423.163	289.555	Candesartan cilexetil	0.769239	[M+H-C9H16O4]+	C07709		Benzenoids	Benzene and substituted derivatives	Biphenyls and derivatives	4.77299e+06	8.52409e+06	1.02639e+07	742825	1.44028e+06	9.24738e+06	1.92561e+06	9.15955e+06	1.51425e+06	3.45891e+06	2.51538e+06	1.69953e+07	897770	2.35586e+07	6.8174e+06	2.04684e+06	2.03352e+06	3.95766e+06	858958	881907	6.28691e+06	1.40957e+07	1.16091e+06	1.37192e+06	4.14537e+07	3.70328e+06	5.49679e+06	8.32517e+06	0.660261	0.436572	0.778885	0.256388
M240T183_pos	240.087	182.624	Captopril	0.88178	[M+Na]+	C06867	HMDB0015328	Organic acids and derivatives	Carboxylic acids and derivatives	Amino acids, peptides, and analogues	1.88276e+07	6.40582e+06	2.48184e+06	7.9262e+06	1.85716e+06	5.39555e+06	1.59493e+07	1.24661e+07	2.03265e+07	6.34795e+06	560147	7.02712e+06	423942	1.26951e+07	2.59577e+06	3.59039e+07	4.60353e+06	2.76501e+06	1.01763e+06	3.24909e+06	4.10586e+06	7.91279e+06	5.34572e+06	4.33108e+06	1.25842e+07	5.07825e+06	8.15347e+06	7.86061e+06	1.03726	0.926771	0.980852	0.186259
M168T105_pos	168.065	104.7	Carbazole	0.803213	[M+H]+	C08060		Organoheterocyclic compounds	Indoles and derivatives	Carbazoles	2.74061e+07	1.0129e+07	5.22291e+06	9.42968e+06	1.64913e+07	1.15247e+07	2.10704e+07	5.05889e+06	4.88838e+06	1.29709e+07	1.67198e+07	1.7768e+07	1.35636e+07	1.16154e+07	1.02618e+07	1.61216e+07	4.88324e+07	1.14416e+07	1.04289e+07	1.12073e+07	9.86193e+06	1.26895e+07	2.11432e+07	1.89922e+07	2.10534e+07	1.71028e+07	1.32495e+07	1.69809e+07	0.780259	0.287626	0.749312	0.359392
M162T270_pos	162.112	269.74	Carnitine	0.950758	[M+H]+	C00487		Organic nitrogen compounds	Organonitrogen compounds	Quaternary ammonium salts	9.82029e+06	1.51269e+06	2.96519e+06	1.01341e+07	1.90941e+06	4.10242e+06	839521	9.66785e+06	4.65399e+06	1.01461e+07	2.8342e+06	7.7817e+06	954232	461535	4.74534e+06	1.87362e+06	857857	3.73855e+06	9.81409e+06	2.07618e+06	826765	904298	8.26778e+06	7.58811e+06	429308	8.15697e+06	5.17859e+06	3.82618e+06	1.35346	0.351289	0.754519	0.191139
M353T263_pos	353.163	263.319	Carnosol	0.760247	[M+Na]+	C09069	HMDB0002121	Lipids and lipid-like molecules	Prenol lipids	Terpene lactones	1.44844e+07	1.89012e+07	4.67112e+06	1.3246e+06	1.23591e+07	2.83611e+07	4.12777e+06	4.53412e+07	5.5054e+07	2.60147e+07	1.05301e+07	5.81393e+08	2.23022e+07	4.43359e+07	2.52203e+07	4.68112e+07	1.147e+07	5.65805e+06	7.72986e+07	7.14976e+07	1.1803e+07	3.38669e+07	7.16024e+06	2.97299e+07	1.74892e+07	3.33999e+07	6.34511e+07	3.19801e+07	1.98408	0.479905	0.794445	0.97772
M407T290_pos	407.189	289.551	Carvedilol	0.987923	[M+H]+	C06875	HMDB0015267	Organoheterocyclic compounds	Indoles and derivatives	Carbazoles	2.70717e+07	5.97082e+07	7.46827e+07	2.78245e+06	1.59968e+07	6.34969e+07	1.66428e+07	4.71626e+07	4.6182e+06	8.59798e+06	8.04688e+06	9.2497e+07	9.14835e+06	1.89069e+08	3.23382e+07	1.52038e+07	3.59757e+06	7.54558e+06	8.30519e+06	1.16528e+07	3.75849e+07	1.28949e+08	1.12783e+07	1.15824e+07	3.11112e+08	2.52872e+07	3.31117e+07	6.10389e+07	0.542469	0.315601	0.749312	0.805369
M205T58_pos	205.122	58.4574	Caulophylline	0.983333	[M+H]+	C10760		Alkaloids and derivatives	Lupin alkaloids	Cytisine and derivatives	6.45308e+07	3.05174e+07	6.51203e+07	1.8386e+07	8.74827e+07	1.48325e+08	1.81302e+07	1.7718e+08	2.79175e+07	5.41202e+07	6.40258e+07	9.33147e+07	9.55244e+07	2.59292e+07	1.1653e+08	1.19628e+08	1.21752e+07	2.22381e+07	2.87228e+07	6.48689e+07	5.92969e+07	1.25796e+08	5.23693e+07	5.94347e+07	2.6172e+07	7.38589e+07	7.26596e+07	6.054e+07	1.20019	0.489005	0.797115	0.755001
M485T399_pos	485.077	399.317	Cefamandole	0.897124	[M+Na]+	C06879	HMDB0015421	Organoheterocyclic compounds	Lactams	Beta lactams	419018	2.19875e+07	2.70874e+06	3.13431e+07	9.6659e+06	1.33437e+07	7.88238e+06	2.20686e+07	738326	1.6837e+07	7.76194e+06	1.78773e+06	7.42914e+06	560005	1.1795e+07	7.73218e+06	7.32665e+06	4.87232e+06	3.66711e+06	1.52227e+07	1.28893e+07	6.11442e+06	8.97714e+06	4.68816e+06	5.74154e+06	9.12226e+06	1.10749e+07	7.59299e+06	1.45856	0.238947	0.749312	0.329605
M621T420_pos	621.102	420.247	Cefditoren pivoxil	0.735306	[M+H]+			Organoheterocyclic compounds	Lactams	Beta lactams	1.59611e+06	2.17371e+06	1.15219e+06	4.10952e+06	4.49335e+06	631928	1.38635e+06	2.99238e+06	2.38047e+06	5.66731e+06	802720	2.4059e+06	4.10862e+06	2.38442e+06	5.26236e+06	415018	2.12523e+06	1.07033e+06	2.97109e+06	3.94395e+06	1.25134e+06	2.65115e+06	3.47062e+06	3.12526e+06	326685	2.99246e+06	2.60774e+06	2.46076e+06	1.05973	0.804848	0.934378	0.134004
M365T492_pos	365.105	491.68	Cellobiose	0.938515	[M+Na]+	C06422	HMDB0000055	Organic oxygen compounds	Organooxygen compounds	Carbohydrates and carbohydrate conjugates	936912	1.04754e+07	5.68715e+06	4.85588e+06	3.16652e+07	1.1138e+06	1.21029e+06	9.93972e+06	1.83916e+06	6.97562e+07	1.62195e+06	3.64933e+07	3.99132e+07	4.33935e+07	1.39406e+07	1.81901e+08	1.70398e+07	3.17351e+06	5.74655e+07	1.60317e+08	2.33016e+06	2.44194e+07	1.22987e+07	4.63229e+07	2.63647e+07	4.4548e+07	1.65776e+07	4.87319e+07	0.340179	0.0694903	0.638889	0.812477
M689T484_pos	689.211	484.388	Cellotetraose	0.984648	[M+Na]+	C02013		Organic oxygen compounds	Organooxygen compounds	Carbohydrates and carbohydrate conjugates	2.59744e+07	5.76779e+07	3.50357e+06	1.15084e+06	1.99657e+07	1.99881e+07	146950	4.16898e+07	3.65783e+06	5.57917e+06	2.82704e+07	5.27641e+07	2.13334e+07	1.27288e+07	1.73127e+07	2.35654e+07	1.66672e+07	9.63984e+06	1.11753e+07	1.49246e+07	1.89908e+07	1.14344e+08	1.23142e+07	1.37909e+07	8.80887e+06	1.24114e+07	2.16694e+07	2.20518e+07	0.982658	0.968078	0.991898	0.305019
M224T405_pos	224.113	405.317	Cerulenin	0.723066	[M+H]+	C12058		Organoheterocyclic compounds	Epoxides	Oxirane carboxylic acids and derivatives	3.62869e+06	6.38895e+06	3.09288e+06	2.52471e+07	3.10188e+06	727904	2.19132e+06	1.67396e+06	6.30799e+08	3.35078e+06	3.53497e+06	1.84102e+06	3.0681e+06	6.13103e+06	1.66915e+07	4.75252e+08	9.04944e+06	1.50501e+07	3.20879e+06	5.24432e+06	1.38213e+07	3.57188e+06	4.22026e+06	2.17369e+06	3.06358e+06	4.95172e+06	5.29728e+07	4.32638e+07	1.22441	0.873145	0.961969	0.938002
M492T289_pos	492.279	288.909	Cevadine	0.950218	[M+H-C5H8O2]+			Lipids and lipid-like molecules	Steroids and steroid derivatives	Steroidal alkaloids	2.41758e+08	2.44507e+06	2.63664e+06	6.09188e+06	2.47857e+06	7.47683e+06	6.56713e+06	4.59995e+06	560170	7.04312e+06	2.29214e+06	6.26237e+06	6.91566e+06	2.21337e+06	4.53097e+06	1.16119e+06	104897	6.58726e+06	7.8433e+06	2.25298e+07	5.46013e+06	5.90291e+06	1.06806e+06	1.13654e+07	1.13142e+06	6.95189e+06	2.28559e+07	5.91159e+06	3.8663	0.36443	0.755357	0.49518
M209T430_pos	209.092	430.214	Chalcone	0.836479	[M+H]+	C01484	HMDB0003066	Phenylpropanoids and polyketides	Linear 1,3-diarylpropanoids	Chalcones and dihydrochalcones	7.18733e+06	5.45778e+06	4.9241e+06	9.08464e+06	7.01556e+06	7.06981e+06	6.26343e+06	6.89587e+06	9.03574e+06	6.02748e+06	5.31783e+06	7.92094e+06	9.30117e+06	7.82757e+06	7.67484e+06	4.62604e+06	4.08965e+07	6.31373e+06	5.72975e+06	6.19829e+06	8.1835e+06	8.2553e+06	5.29397e+06	5.41702e+06	3.966e+06	5.77411e+06	7.03859e+06	8.93512e+06	0.787744	0.49242	0.798594	0.245664
M357T178_pos	357.279	177.887	Chenodeoxycholate	0.9626	[M+H-2H2O]+	C02528	HMDB0000518	Lipids and lipid-like molecules	Steroids and steroid derivatives	Bile acids, alcohols and derivatives	1.11077e+07	5.81272e+06	4.41629e+06	1.0463e+07	3.02558e+06	3.82307e+06	1.39838e+06	1.24211e+07	2.50668e+08	2.58096e+06	5.08877e+06	5.09453e+06	5.65989e+06	6.62717e+06	3.58735e+06	2.02409e+07	4.31079e+06	5.56938e+06	7.32698e+06	6.69842e+06	3.43135e+06	7.09821e+06	1.90565e+06	3.4454e+06	4.55772e+06	7.74594e+06	2.47354e+07	6.34963e+06	3.89556	0.340196	0.752084	0.779963
M323T529_pos	323.145	529.447	Chitobiose	0.8241	[M+H-H2O]+	C01674	HMDB0003556	Organic oxygen compounds	Organooxygen compounds	Carbohydrates and carbohydrate conjugates	1.01323e+08	5.32607e+08	2.68724e+08	1.73401e+07	1.05414e+08	4.72833e+08	2.29065e+07	1.99948e+08	1.5736e+08	4.91557e+07	6.37361e+08	4.69342e+07	9.08268e+07	2.26584e+08	2.4988e+08	2.99603e+08	5.85316e+07	6.34407e+07	1.63907e+08	1.30888e+08	2.93661e+08	4.81958e+08	4.03291e+07	2.17723e+08	2.50685e+07	1.14304e+08	2.07903e+08	1.81991e+08	1.14238	0.708032	0.89139	0.585226
M304T327_pos	304.1	326.743	Chlorambucil	0.955498	[M+H]+	C06900	HMDB0014436	Organic nitrogen compounds	Organonitrogen compounds	Nitrogen mustard compounds	1.07518e+07	3.63377e+07	4.64014e+07	4.08105e+06	1.61503e+07	2.5935e+06	3.53856e+06	1.86057e+07	6.30371e+06	1.27477e+07	3.3273e+07	5.5716e+06	2.96483e+07	717678	3.47176e+06	2.39301e+06	1.35301e+06	8.68995e+07	5.43608e+06	7.98377e+06	7.01207e+06	3.09236e+06	5.71834e+07	5.5824e+06	1.1447e+07	4.33526e+06	1.73849e+07	1.51467e+07	1.14777	0.789412	0.926828	0.500943
M325T412_pos	325.038	411.507	Chloramphenicol	0.833424	[M+H+2i]+	C00918	HMDB0014589	Benzenoids	Benzene and substituted derivatives	Nitrobenzenes	1.57315e+06	912510	1.1437e+07	7.46798e+06	8.32084e+06	4.94084e+06	293612	2.57479e+06	1.07876e+06	8.95056e+06	3.23681e+06	2.237e+06	8.11582e+06	3.26212e+06	1.74384e+06	1.07726e+07	158516	2.44839e+06	3.70684e+06	1.2005e+07	4.84902e+06	957434	1.23772e+07	2.1516e+06	1.73551e+06	6.10068e+06	4.70305e+06	4.7899e+06	0.981868	0.956264	0.988658	0.231487
M545T302_pos	545.236	302.073	Chloramphenicol palmitate	0.834184	[M+H-H2O+2i]+	C11726		Benzenoids	Benzene and substituted derivatives	Nitrobenzenes	185410	979265	201512	215490	217239	478145	110961	375345	747338	81187.6	470196	335063	217239	789006	591187	2.40003e+07	89485.3	343731	467064	348054	581583	6.08391e+06	366366	75354.3	1.73855e+06	444710	354953	2.76302e+06	0.128465	0.199521	0.749312	0.23037
M152T372_pos	152.022	371.623	Chlordimeform	0.751766	[M+H-C2H7N]+	C14746		Benzenoids	Benzene and substituted derivatives	Halobenzenes	6.32229e+07	6.28618e+06	2.72337e+07	4.98357e+07	6.40702e+06	3.98771e+07	5.11963e+07	540605	6.52035e+07	1.9294e+07	7.98776e+06	2.70263e+07	1.03816e+07	9.12354e+06	1.25917e+07	2.53617e+07	2.7081e+07	2.57021e+06	4.83028e+06	1.44534e+06	3.23378e+07	2.21083e+07	1.29653e+07	9.28803e+06	1.02936e+07	1.70167e+07	2.88071e+07	1.43857e+07	2.00249	0.0469645	0.592536	0.881006
M505T423_pos	505.222	423.457	Chlorhexidine	0.937802	[M+H]+	C06902	HMDB0015016	Benzenoids	Benzene and substituted derivatives	Halobenzenes	5.79134e+06	3.08347e+06	1.57161e+06	1.39933e+06	2.407e+06	7.06509e+06	4.85689e+06	2.00247e+06	774150	1.26089e+06	2.73052e+06	2.58544e+07	684647	2.20066e+08	2.24924e+06	2.17561e+06	3.91954e+06	159937	3.0698e+06	4.62948e+06	2.02529e+06	5.43359e+06	727619	2.13646e+06	2.41963e+06	1.7096e+07	4.57553e+06	2.04699e+07	0.223525	0.352899	0.754519	0.468549
M186T353_pos	185.999	353.128	Chlorimuron ethyl	0.896666	[M+H-C9H11NO4S]+	C10943		Organic nitrogen compounds	Organonitrogen compounds	Sulfonylureas	3.23839e+08	849820	1.80868e+07	1.77773e+07	2.70743e+06	1.20565e+07	1.2895e+08	3.07664e+07	7.09684e+07	1.05554e+07	4.75258e+06	3.91874e+07	398378	2.89196e+06	516141	1.11102e+07	1.80638e+08	136363	2.69669e+07	69885.1	1.21537e+07	1.05214e+06	1.44051e+06	3.27131e+07	3.00054e+06	2.59137e+06	5.08381e+07	2.11755e+07	2.4008	0.305595	0.749312	0.899425
M427T431_pos	427.143	430.618	Chlormadinone acetate	0.810978	[M+Na]+	C12729		Lipids and lipid-like molecules	Steroids and steroid derivatives	Pregnane steroids	432473	9.63608e+06	2.25722e+06	214841	4.79403e+06	6.64505e+06	4.19115e+06	5.42111e+06	1.03633e+06	8.0901e+06	871018	5.77208e+06	5.78546e+06	1.15775e+07	3.94373e+06	827823	2.51521e+06	4.20289e+06	5.96067e+06	5.76492e+06	4.28574e+06	7.09256e+06	5.58738e+06	1.96889e+06	389034	5.97271e+06	4.24207e+06	4.62223e+06	0.917754	0.750154	0.909554	0.183925
M320T428_pos	320.17	427.666	Chloroquine	0.926996	[M+H]+	C07625	HMDB0014746	Organoheterocyclic compounds	Quinolines and derivatives	Aminoquinolines and derivatives	2.05108e+06	2.73273e+07	4.97722e+06	250373	3.08925e+06	6.60984e+06	167537	1.75222e+07	640935	4.79136e+06	1.51779e+07	1.61824e+07	5.18172e+06	3.92592e+07	2.4925e+07	1.2214e+07	1.49247e+07	6.32647e+06	9.1245e+06	1.35126e+07	1.40811e+07	3.00256e+07	6.02959e+06	2.40446e+07	2.7552e+07	2.4527e+07	7.99762e+06	1.89651e+07	0.421702	0.00622352	0.438088	0.796048
M365T25_1_pos	365.32	24.7875	Cholesta-4,6-dien-3-one	0.985314	[M+H-H2O]+		HMDB0002394	Lipids and lipid-like molecules	Steroids and steroid derivatives	Cholestane steroids	2.24682e+08	8.91964e+07	1.28988e+08	1.12684e+07	8.85864e+07	1.09639e+08	1.12009e+07	6.35279e+07	3.29855e+07	7.94362e+07	8.33224e+07	1.29859e+08	8.0241e+07	5.20747e+07	1.14078e+08	5.43729e+07	2.78745e+06	1.02353e+08	4.71028e+07	9.51549e+07	1.07418e+08	8.32261e+07	6.70498e+07	5.63662e+07	5.95009e+07	5.9182e+07	8.71487e+07	6.92822e+07	1.25788	0.325203	0.749312	0.909163
M369T24_pos	369.351	24.2036	Cholesterol	0.981422	[M+H-H2O]+	C00187	HMDB0000067	Lipids and lipid-like molecules	Steroids and steroid derivatives	Cholestane steroids	1.03039e+08	1.57558e+08	1.5814e+08	7.45129e+06	1.46255e+08	1.13535e+08	8.5136e+07	1.40341e+08	9.01982e+06	9.49081e+07	2.56499e+08	1.80681e+08	1.61726e+08	2.00731e+08	2.08879e+08	6.70801e+07	3.03078e+06	1.96621e+08	1.39059e+08	1.4037e+08	1.47891e+08	1.32842e+08	2.17901e+08	2.13666e+08	2.17909e+08	1.32526e+08	1.24176e+08	1.5527e+08	0.799744	0.24324	0.749312	1.45378
M104T298_3_pos	104.107	298.111	Choline	0.999015	[M]+	C00114	HMDB0000097	Organic nitrogen compounds	Organonitrogen compounds	Quaternary ammonium salts	1.14048e+10	1.26349e+10	6.54558e+09	4.47236e+09	5.95937e+09	4.79722e+09	7.40875e+09	6.94568e+09	3.8807e+09	4.41964e+09	1.50608e+10	9.0195e+09	4.23795e+09	1.49976e+10	1.17619e+10	1.29544e+10	9.7267e+09	4.88729e+09	7.46918e+09	3.42668e+09	1.00772e+10	1.20758e+10	4.76286e+09	4.77691e+09	9.79696e+09	4.33953e+09	7.44517e+09	8.54254e+09	0.87154	0.458211	0.785777	6.80261
M121T393_pos	121.028	393.373	Chorismic acid	0.985524	[M+H-C3H6O4]+	C00251	HMDB0012199	Organic acids and derivatives	Carboxylic acids and derivatives	Dicarboxylic acids and derivatives	4.70578e+06	2.58969e+07	2.6117e+07	4.4063e+06	2.49256e+07	2.97856e+07	1.84306e+06	8.09633e+07	5.78297e+06	6.71784e+07	3.86513e+07	4.29224e+07	2.17851e+07	1.79253e+07	5.96176e+07	7.73091e+06	1.55682e+06	4.92254e+07	2.04828e+07	5.08842e+07	2.44061e+06	2.10436e+07	4.75693e+07	3.61934e+07	8.40246e+06	3.64646e+07	2.88434e+07	2.76567e+07	1.04291	0.892839	0.970067	0.585017
M509T558_pos	509.174	558.003	Chrysomycin a	0.946581	[M+H]+			Organic oxygen compounds	Organooxygen compounds	Carbohydrates and carbohydrate conjugates	7.48236e+07	5.57621e+06	799536	210724	8.59849e+06	821758	5.11552e+06	2.70897e+08	1.09262e+09	8.44785e+07	422648	1.30386e+08	1.2695e+07	4.88003e+07	2.2485e+07	1.0882e+08	9.9805e+08	6.51349e+07	1.1631e+08	1.80092e+07	2.5584e+08	3.58231e+08	5.69242e+06	1.54681e+08	322384	2.24818e+07	1.29804e+08	1.67297e+08	0.775889	0.741012	0.906843	1.76838
M375T340_2_pos	375.098	339.572	Chrysosplenetin	0.921415	[M+H]+	C10030		Phenylpropanoids and polyketides	Flavonoids	O-methylated flavonoids	4.62861e+06	1.09145e+07	1.05396e+07	1.12777e+07	9.56256e+06	7.488e+06	6.31583e+06	1.37794e+07	3.10428e+06	9.11637e+06	1.21765e+07	6.90927e+06	1.10838e+07	8.12426e+06	9.8342e+06	9.86568e+06	5.67419e+06	1.14341e+07	8.10066e+06	1.09681e+07	1.08915e+07	1.12517e+07	1.15207e+07	7.78198e+06	1.41654e+07	6.84171e+06	8.99203e+06	9.72725e+06	0.924417	0.501879	0.801848	0.206425
M617T312_pos	617.348	312.034	Cimicifugoside h 2	0.794186	[M+H-H2O]+			Lipids and lipid-like molecules	Steroids and steroid derivatives	Cycloartanols and derivatives	1.39472e+06	1.04385e+06	1.96685e+06	836393	2.16813e+06	1.79928e+06	1.62351e+06	1.57232e+06	1.06504e+07	1.32202e+06	202053	4.08057e+06	2.43991e+06	1.4576e+07	3.02556e+06	2.74645e+06	3.1785e+06	1.34266e+06	1.78844e+06	5.42708e+06	3.03841e+06	9.28331e+06	1.19533e+06	499396	300062	6.9365e+06	2.39231e+06	4.1029e+06	0.583077	0.217223	0.749312	0.164174
M271T201_pos	271.108	201.395	Cis-10,11-dihydroxy-10,11-dihydrocarbamazepine	0.767105	[M+H]+			Organoheterocyclic compounds	Benzazepines	Dibenzazepines	2.82291e+06	6.05428e+06	4.71955e+06	436269	2.23274e+07	1.16447e+07	2.51124e+06	2.56729e+07	1.67996e+06	3.45158e+06	9.52062e+06	1.63699e+07	1.11963e+07	2.77231e+06	8.78053e+06	1.34605e+06	1.36532e+06	8.70865e+06	1.06664e+07	1.47049e+07	5.84024e+06	2.45994e+07	3.22562e+06	6.37313e+06	4.12321e+06	7.95151e+06	9.10828e+06	7.72748e+06	1.17869	0.633525	0.861799	0.302263
M293T33_2_pos	293.284	32.6271	Cis-11-eicosenoic acid	0.916117	[M+H-H2O]+		HMDB0002231	Lipids and lipid-like molecules	Fatty Acyls	Fatty acids and conjugates	4.07804e+06	7.7258e+06	7.14612e+06	2.34338e+06	7.58003e+06	6.34677e+06	3.61184e+06	5.99749e+06	2.2987e+06	1.01976e+07	8.98578e+06	5.52498e+06	5.14462e+06	8.63063e+06	5.78259e+06	6.24644e+06	2.12539e+06	5.0571e+06	5.54833e+06	8.13643e+06	6.05164e+06	4.90341e+06	5.3644e+06	5.53297e+06	6.84263e+06	6.55215e+06	5.92162e+06	5.9057e+06	1.0027	0.984392	0.997092	0.204442
M294T155_pos	294.279	154.632	Cis-hydroxyperhexiline	0.971857	[M+H]+			Organic oxygen compounds	Organooxygen compounds	Alcohols and polyols	4.66937e+06	3.07973e+07	1.7419e+07	3.63912e+06	7.43194e+06	1.60724e+07	271255	1.03594e+07	200561	310479	5.41097e+07	5.28307e+06	1.85274e+06	7.18407e+07	1.57437e+07	1.0093e+07	2.27022e+07	1.22037e+07	3.19119e+07	2.17328e+06	3.82508e+07	2.29841e+07	8.44716e+06	2.10266e+07	3.02337e+07	8.90795e+06	1.17243e+07	2.28091e+07	0.514019	0.106464	0.69341	0.664147
M107T263_pos	107.086	262.59	Cis-jasmone	0.798079	[M+H-C3H6O]+	C08490	HMDB0035601	Organic oxygen compounds	Organooxygen compounds	Carbonyl compounds	5.91387e+06	4.52966e+06	3.56121e+06	4.92201e+06	1.19333e+07	1.74365e+07	765600	5.84523e+06	4.25545e+06	1.3755e+07	6.96628e+06	5.6819e+06	2.08772e+07	1.10864e+07	7.41176e+06	6.39054e+06	257060	3.58848e+06	5.55765e+06	5.83752e+06	1.46148e+07	9.77029e+06	4.86593e+06	5.22213e+06	4.62051e+06	6.90682e+06	8.18794e+06	6.62538e+06	1.23584	0.426088	0.775189	0.316049
M578T435_pos	578.217	435.118	Cis-moxifloxacin acyl-.beta.-d-glucuronide	0.962112	[M+H]+			Organic oxygen compounds	Organooxygen compounds	Carbohydrates and carbohydrate conjugates	143347	5.48361e+07	1.60701e+07	1.51381e+06	3.13835e+07	2.41315e+07	444961	8.45878e+07	3.55171e+06	1.19849e+07	1.96623e+07	7.44188e+07	3.78256e+07	5.94212e+07	5.80647e+07	1.18557e+07	4.28864e+07	2.9486e+07	1.7698e+07	4.76008e+07	2.43537e+07	5.22058e+07	1.51413e+07	2.74809e+07	4.03337e+06	3.48887e+07	2.77349e+07	3.27013e+07	0.848131	0.597905	0.846127	0.535353
M466T489_pos	466.214	488.645	Cisapride	0.967407	[M+H]+	C06910		Benzenoids	Phenol ethers	Aminophenyl ethers	758663	2.72904e+06	1.24228e+06	2.29346e+08	3.01044e+06	447982	2.74789e+06	4.78369e+06	3.87374e+09	588064	1.04722e+06	1.7809e+06	3.3877e+06	4.1201e+06	4.97411e+06	1.70441e+08	9.02571e+06	5.03342e+07	920525	4.15529e+06	5.50303e+06	1.64312e+06	2.62298e+06	1.02205e+06	403345	2.69759e+06	3.17355e+08	1.98356e+07	15.9992	0.326723	0.749312	3.22525
M307T335_pos	307.165	335.369	Citalopram	0.945798	[M+H-H2O]+	C07572	HMDB0005038	Benzenoids	Benzene and substituted derivatives	Phenylbutylamines	1.25042e+07	1.03767e+07	810232	1.92738e+06	2.28409e+06	4.2574e+06	1.13388e+06	1.24182e+07	5.34538e+06	2.28319e+06	4.28177e+06	9.56586e+06	2.30719e+06	1.36981e+07	1.19461e+07	1.734e+07	5.29808e+06	3.71768e+06	9.52248e+06	1.67139e+07	1.04716e+07	8.31308e+06	2.94404e+06	9.93327e+06	1.0169e+07	1.46252e+07	5.34581e+06	1.0361e+07	0.515957	0.00838191	0.440979	0.492944
M344T179_pos	344.161	178.957	Clemastine	0.824237	[M+H]+	C06913		Benzenoids	Benzene and substituted derivatives	Diphenylmethanes	1.15166e+07	8.74331e+06	7.90561e+06	2.04258e+07	7.95037e+06	7.42982e+06	7.58456e+06	8.59781e+06	1.24401e+09	399562	8.45482e+06	8.13617e+06	9.16532e+06	7.16046e+06	8.29109e+06	7.54869e+07	3.35028e+07	7.35959e+06	7.63554e+06	8.19038e+06	8.20167e+06	9.42307e+06	6.79281e+06	7.6505e+06	7.67817e+06	7.26707e+06	1.03871e+08	1.49723e+07	6.93753	0.359572	0.755357	1.70598
M342T430_pos	342.141	429.534	Clethodim	0.712946	[M+H-H2O]+	C18609		Organic oxygen compounds	Organooxygen compounds	Carbonyl compounds	1.15014e+07	8.08099e+06	3.45571e+06	1.70372e+07	2.55587e+06	4.08558e+07	4.14238e+06	3.25659e+06	2.95351e+07	586332	8.36649e+06	5.10607e+06	3.26808e+06	1.52664e+07	3.99524e+06	8.74773e+06	3.16327e+07	3.67168e+06	1.92756e+06	3.17652e+06	3.78252e+07	5.44473e+06	1.41476e+06	1.50256e+06	368417	2.13519e+06	1.0596e+07	9.00836e+06	1.17624	0.740078	0.906349	0.297336
M425T53_pos	425.187	52.5946	Clindamycin	0.80622	[M+H]+	C06914	HMDB0015321	Organic acids and derivatives	Carboxylic acids and derivatives	Amino acids, peptides, and analogues	602470	1.79679e+06	2.43837e+06	1.45141e+06	1.86647e+06	2.92946e+06	303865	2.9889e+06	581664	4.03977e+06	2.12212e+06	4.01017e+06	1.67616e+06	1.51694e+06	3.68633e+06	3.03365e+06	378139	1.43496e+06	4.1594e+06	8.54056e+06	6.59226e+08	2.77465e+06	729892	2.98508e+06	1.99883e+06	2.44125e+06	2.06213e+06	5.33004e+07	0.0386887	0.320389	0.749312	0.843813
M240T243_1_pos	240.102	243.251	Clomazon	0.979539	[M+H]+	C11095		Benzenoids	Benzene and substituted derivatives	Halobenzenes	6.46437e+06	4.86186e+06	1.77941e+06	1.04718e+07	2.90724e+06	4.90096e+06	1.54834e+07	5.28905e+06	1.14329e+07	4.57152e+06	2.16079e+06	1.40247e+07	5.55396e+06	2.12787e+06	1.52876e+07	1.25132e+07	3.07829e+06	3.68108e+06	4.98795e+06	3.19614e+06	3.60452e+06	8.79608e+06	5.38596e+06	3.84366e+06	5.26401e+06	4.80949e+06	6.91554e+06	5.89045e+06	1.17403	0.541544	0.817864	0.146869
M327T295_pos	327.155	294.787	Clozapine	0.714684	[M+H]+	C06924	HMDB0014507	Organoheterocyclic compounds	Benzodiazepines	Dibenzodiazepines	1.45483e+06	3.00558e+06	1.34295e+06	1.89254e+06	1.86669e+06	1.36744e+06	2.62449e+06	4.89187e+06	1.87954e+06	1.34583e+06	826257	2.43e+06	6.11431e+06	3.38318e+06	3.39659e+06	3.5782e+06	2.18627e+06	1.54918e+06	8.63436e+06	1.77597e+07	1.27825e+06	5.41446e+06	2.00515e+06	1.38659e+07	2.79455e+06	2.7696e+06	2.38787e+06	5.27811e+06	0.45241	0.062477	0.617502	0.294384
M191T38_pos	191.128	37.7178	Coenzyme q1	0.825543	[M+H-C2H4O2]+		HMDB0002012	Lipids and lipid-like molecules	Prenol lipids	Quinone and hydroquinone lipids	1.52367e+07	1.08273e+07	3.95337e+06	1.6299e+07	3.1579e+06	1.27084e+07	5.23224e+07	1.12856e+07	2.04026e+06	1.30169e+07	3.60347e+06	9.94017e+06	4.02036e+06	4.95688e+06	1.60957e+07	6.97411e+06	1.02061e+07	7.16273e+06	1.06274e+07	3.94314e+06	4.92682e+06	1.72222e+07	9.33711e+06	9.48969e+06	9.72073e+06	1.07988e+07	1.21855e+07	9.34319e+06	1.30421	0.459399	0.785777	0.181042
M432T280_pos	432.296	280.351	Condelphine	0.961289	[M+H-H2O]+	C08671		Lipids and lipid-like molecules	Prenol lipids	Diterpenoids	1.62172e+08	9.22466e+07	1.06572e+08	5.9528e+06	1.59883e+08	1.91021e+08	8.97798e+06	1.84865e+08	1.62742e+07	2.73014e+08	1.00603e+08	1.37996e+08	3.02592e+08	1.24608e+08	1.12973e+08	7.81392e+07	1.25154e+07	4.10047e+08	3.4764e+08	7.29756e+08	1.68358e+08	2.56079e+08	8.21204e+07	4.75731e+08	7.74231e+07	3.32799e+08	1.34013e+08	2.46784e+08	0.543039	0.0845273	0.667691	1.9024
M365T280_pos	365.134	280.373	Coniferin	0.787095	[M+Na]+	C00761	HMDB0013682	Organic oxygen compounds	Organooxygen compounds	Carbohydrates and carbohydrate conjugates	1.7078e+07	9.60148e+07	4.27799e+07	3.302e+06	1.02612e+08	2.82242e+07	5.79695e+06	3.00166e+07	748981	1.98225e+07	3.36228e+08	2.47696e+07	7.3702e+07	1.14713e+08	1.10469e+08	8.41392e+06	2.39038e+06	1.5393e+08	4.71745e+07	5.46591e+07	1.77763e+08	6.16261e+07	7.96742e+07	6.57469e+07	2.65695e+07	7.07149e+07	6.00843e+07	7.49111e+07	0.802074	0.611312	0.849866	1.01081
M347T560_pos	347.229	559.941	Cortexolone	0.872717	[M+H]+	C05488	HMDB0000015	Lipids and lipid-like molecules	Steroids and steroid derivatives	Hydroxysteroids	1.68997e+07	7.49358e+06	3.88545e+06	3.07643e+06	7.66417e+06	3.64342e+06	4.31966e+06	7.8108e+06	9.42743e+06	5.96946e+06	3.99348e+06	6.33351e+06	6.91704e+06	1.13418e+07	7.65141e+06	8.16851e+06	1.24307e+07	7.23508e+06	7.46184e+06	9.05669e+06	8.96633e+06	2.05567e+07	9.31498e+06	4.75453e+06	4.72472e+06	6.82943e+06	6.7257e+06	9.11483e+06	0.737885	0.127916	0.728811	0.237029
M347T49_pos	347.204	48.5673	Corticosterone	0.982545	[M+H]+	C02140	HMDB0001547	Lipids and lipid-like molecules	Steroids and steroid derivatives	Hydroxysteroids	1.39634e+07	1.79157e+07	1.10227e+07	1.74205e+07	1.44237e+07	1.27043e+07	5.92443e+07	6.63372e+06	5.39352e+06	1.91016e+07	1.38202e+07	2.54221e+07	1.9043e+07	1.14824e+07	1.29786e+07	3.084e+07	1.78827e+07	1.76465e+07	1.18811e+07	2.2086e+07	1.43915e+07	9.60997e+06	2.83652e+07	1.11867e+07	9.28001e+06	1.00339e+07	1.81622e+07	1.59742e+07	1.13697	0.608996	0.84961	0.229679
M427T332_pos	427.231	332.351	Cortisol 21-acetate	0.992825	[M+Na]+	C02821		Lipids and lipid-like molecules	Steroids and steroid derivatives	Pregnane steroids	9.42876e+06	3.9119e+07	5.30872e+06	1.21874e+07	4.02769e+06	1.288e+07	342168	6.49307e+06	2.76278e+06	3.02152e+07	1.13659e+07	6.93458e+06	2.37736e+07	4.59498e+07	1.68771e+07	3.59621e+07	7.63194e+06	1.81472e+07	4.96248e+06	1.26491e+08	2.30116e+07	1.19021e+08	4.43865e+06	1.09994e+07	1.05065e+07	6.15699e+06	1.26799e+07	3.30889e+07	0.383208	0.101784	0.682778	0.54972
M361T238_pos	361.198	237.859	Cortisone	0.863744	[M+H]+	C00762	HMDB0002802	Lipids and lipid-like molecules	Steroids and steroid derivatives	Hydroxysteroids	2.72196e+06	2.43945e+06	1.72858e+07	2.78733e+07	878991	2.117e+06	960279	5.86999e+06	1.2698e+07	864964	2.09821e+06	643998	1.1215e+07	589137	2.0178e+07	1.9363e+07	2.30971e+07	983963	1.68947e+06	1.39062e+07	2.36274e+06	5.47509e+06	333661	501716	408864	9.53882e+06	6.74362e+06	7.57136e+06	0.890675	0.805598	0.934844	0.174516
M293T54_pos	293.211	53.9907	Cortodoxone	0.91469	[M+H-3H2O]+	C05488	HMDB0000015	Lipids and lipid-like molecules	Steroids and steroid derivatives	Hydroxysteroids	3.09873e+07	5.75397e+07	6.16479e+06	1.15719e+08	1.96602e+07	8.27963e+06	2.02792e+07	611181	8.74265e+08	4.65059e+06	6.70663e+06	2.53463e+07	2.75954e+07	2.01235e+07	7.81341e+07	3.97123e+07	1.38252e+08	2.28654e+07	3.38718e+07	5.67722e+07	1.5653e+06	3.52078e+07	1.21264e+07	3.89082e+07	3.31773e+07	2.86228e+07	9.21388e+07	4.14876e+07	2.22087	0.453249	0.783035	1.41406
M370T228_pos	370.205	227.982	Corydaline	0.92029	[M+H]+	C15530					3.67331e+07	4.80286e+07	4.9647e+07	2.00276e+06	1.44422e+07	2.8611e+08	2.36381e+06	5.14168e+07	1.47805e+07	9.56949e+06	2.09863e+08	3.21805e+07	1.31564e+07	1.85443e+07	5.24273e+07	1.79765e+07	326975	7.85023e+06	4.75302e+07	1.81527e+07	9.93454e+07	3.06094e+07	1.22301e+07	7.65171e+06	1.60316e+07	1.04502e+07	5.92534e+07	2.60867e+07	2.27141	0.201205	0.749312	0.805713
M368T290_pos	368.153	290.199	Corynoline	0.972754	[M+H]+			Alkaloids and derivatives	Benzophenanthridine alkaloids	Hexahydrobenzophenanthridine alkaloids	9.40617e+06	3.23185e+06	3.24741e+06	247726	3.50243e+06	5.18565e+06	1.80882e+06	1.18209e+07	3.75488e+06	7.52352e+06	1.72538e+07	2.93385e+07	5.4886e+06	1.35021e+07	5.87778e+06	2.37598e+06	4.70053e+06	1.78652e+06	4.4831e+06	7.89706e+06	8.22001e+06	3.36512e+07	4.02275e+06	2.69265e+06	2.36481e+06	5.06707e+06	7.83156e+06	7.43397e+06	1.05348	0.902839	0.972829	0.179862
M621T310_pos	621.378	310.022	Crassostreaxanthin b	0.967733	[M+Na]+			Lipids and lipid-like molecules	Prenol lipids	Sesterterpenoids	308271	3.08384e+06	3.35364e+06	5.00036e+06	2.73129e+06	4.42904e+06	3.45932e+06	7.55388e+06	1.5958e+06	3.98765e+06	1.65367e+06	8.25687e+06	2.65467e+06	4.02712e+07	2.60569e+06	1.05683e+06	67142.3	821084	9.86579e+06	9.56571e+06	2.43962e+06	1.27065e+07	3.63257e+06	3.40221e+06	3.7154e+06	4.89659e+06	3.69756e+06	7.31126e+06	0.505735	0.241879	0.749312	0.257554
M132T372_3_pos	132.077	371.616	Creatine	0.996794	[M+H]+	C00300	HMDB0000064	Organic acids and derivatives	Carboxylic acids and derivatives	Amino acids, peptides, and analogues	8.8204e+09	2.88608e+09	5.03457e+09	4.99504e+09	5.24869e+09	3.55843e+09	6.26391e+09	3.19999e+09	5.77467e+09	3.3404e+09	2.92949e+09	2.70386e+09	4.32179e+09	1.99652e+09	2.74095e+09	7.67375e+09	3.65059e+09	3.58938e+09	1.17847e+09	2.62437e+09	4.60455e+09	5.65186e+09	3.41689e+09	1.84117e+09	3.76926e+09	2.66959e+09	4.54441e+09	3.49287e+09	1.30105	0.136127	0.740426	6.02291
M114T190_pos	114.066	190.404	Creatinine	0.999584	[M+H]+	C00791	HMDB0000562	Organic acids and derivatives	Carboxylic acids and derivatives	Amino acids, peptides, and analogues	2.91779e+09	4.12425e+08	1.13335e+09	2.03145e+09	2.85805e+08	1.55212e+09	6.36285e+09	3.28527e+08	4.8936e+09	5.6379e+08	1.65382e+09	2.61678e+09	2.06341e+08	7.46411e+08	2.28067e+09	6.35744e+09	3.94451e+09	2.37741e+08	1.69703e+09	5.43632e+09	9.10478e+08	5.73804e+08	3.584e+08	2.68949e+08	1.66185e+09	3.65527e+08	1.9199e+09	1.9107e+09	1.00481	0.990657	0.998176	3.74558
M236T368_pos	236.045	367.629	Crufomate	0.776801	[M+H-C4H8]+	C18972		Benzenoids	Benzene and substituted derivatives	Phenylpropanes	430830	1.30573e+07	292581	7.24696e+07	73427.7	3.88055e+06	2.40866e+06	2.38356e+06	8.1757e+07	354984	3.80869e+07	2.43159e+06	280378	1.8716e+06	5.3169e+07	2.93397e+07	1.02364e+07	1.20046e+07	6.52176e+06	295335	1.74754e+07	1.22602e+07	1.80637e+06	2.50665e+06	5.65739e+06	2.95118e+06	1.67621e+07	1.20074e+07	1.39599	0.600933	0.84689	0.421859
M503T372_2_pos	503.278	371.604	Crustecdysone	0.942286	[M+Na]+	C02633	HMDB0030180	Lipids and lipid-like molecules	Steroids and steroid derivatives	Bile acids, alcohols and derivatives	3.16172e+07	8.47171e+07	5.33421e+07	1.02394e+07	6.80113e+07	8.95657e+07	1.65601e+07	1.3766e+08	4.39472e+07	4.83237e+07	6.54589e+07	8.49046e+07	5.24333e+07	2.18185e+08	7.53012e+07	1.06271e+08	5.29588e+06	1.92605e+07	2.27122e+08	1.16673e+08	7.0043e+07	1.53724e+08	4.90731e+07	6.10538e+07	1.25765e+08	7.48903e+07	6.05216e+07	1.00204e+08	0.603981	0.0725248	0.648603	1.25963
M463T23_pos	463.287	22.7674	Cucurbitacin d	0.73022	[M+H-3H2O]+	C08796		Lipids and lipid-like molecules	Steroids and steroid derivatives	Cucurbitacins	9.38943e+07	3.37231e+07	4.22003e+07	1.37336e+07	2.83383e+07	3.66329e+07	1.1573e+07	2.13803e+07	4.47982e+07	2.76819e+07	4.9052e+07	3.96651e+07	2.56838e+07	3.49777e+07	3.05503e+07	9.28056e+07	1.0961e+07	3.47623e+07	1.51579e+07	3.12723e+07	3.78454e+07	2.84547e+07	2.38957e+07	2.11832e+07	4.35155e+07	2.02118e+07	3.60274e+07	3.2738e+07	1.10048	0.686797	0.88165	0.198783
M369T454_1_pos	369.127	454.038	Curcumin	0.833421	[M+H]+	C10443	HMDB0002269	Phenylpropanoids and polyketides	Diarylheptanoids	Linear diarylheptanoids	1.71113e+07	1.63474e+06	53471.2	2.96437e+06	204654	937659	7.27382e+06	1.31764e+06	4.34892e+08	68775.6	1.35647e+06	2.80399e+06	263848	1.13316e+06	3.93744e+06	1.37008e+06	1.05454e+07	422226	142006	609713	3.17727e+06	637866	1.96746e+06	845166	131716	792984	3.62218e+07	1.97788e+06	18.3134	0.313428	0.749312	1.04563
M467T469_pos	467.137	468.71	Cyanidin 3-glucoside cation	0.6339	(M+NH4)+						1.3898e+06	8.79237e+06	3.56703e+06	7.98386e+06	7.77934e+06	6.03976e+06	600870	8.85887e+06	188039	5.52417e+06	3.55483e+06	1.35143e+07	1.22145e+07	1.30971e+07	1.05794e+07	2.21179e+07	2.28845e+06	5.90876e+06	1.06045e+07	1.51106e+07	6.86948e+06	1.63068e+07	5.8722e+06	1.05568e+07	9.03801e+06	1.29393e+07	6.15444e+06	1.08684e+07	0.566269	0.0182598	0.490511	0.40167
M211T57_pos	211.148	57.1527	Cyclo(proline-leucine)	0.959292	[M+H]+			Organic acids and derivatives	Carboxylic acids and derivatives	Amino acids, peptides, and analogues	1.78521e+07	1.47293e+07	9.06314e+06	7.53939e+06	1.29111e+07	1.28654e+07	473710	1.45021e+07	1.2302e+07	1.25813e+07	1.24667e+07	1.6054e+07	3.43609e+07	1.42888e+07	2.87258e+07	2.14864e+07	5.83835e+06	1.21621e+07	1.7643e+07	2.26926e+07	1.63699e+07	2.50818e+07	9.50495e+06	1.32935e+07	1.35213e+07	1.96775e+07	1.36693e+07	1.69451e+07	0.806684	0.247682	0.749312	0.333193
M216T224_pos	216.123	224.023	Cycloate	0.88405	[M+H]+	C18780		Organosulfur compounds	Thiocarbonyl compounds	Thiocarbamic acid derivatives	8.62832e+06	4.93145e+06	2.60745e+06	1.75436e+07	2.76779e+06	8.51542e+06	464724	9.21715e+06	1.45125e+08	1.02438e+07	1.91227e+06	8.42528e+06	848414	2.01914e+06	4.11325e+06	4.88461e+06	3.88545e+07	3.80717e+06	7.18814e+06	4.43468e+06	4.40726e+06	2.31831e+06	8.50728e+06	8.92199e+06	719241	1.07471e+07	1.70177e+07	7.76328e+06	2.19208	0.412464	0.769758	0.600583
M246T268_2_pos	246.17	268.395	Cycloheximide	0.763424	[M+H-2H2O]+	C06685		Organoheterocyclic compounds	Pyridines and derivatives	Hydropyridines	3.46646e+08	2.57641e+08	1.34556e+08	4.48715e+08	1.47567e+08	5.52219e+07	4.84826e+07	2.49407e+08	1.38004e+09	4.81872e+07	4.85846e+07	7.97056e+08	2.3792e+08	3.47159e+08	1.21098e+08	1.0832e+09	1.42575e+08	6.30445e+07	2.99042e+08	2.76069e+08	4.49712e+07	1.68998e+08	1.39552e+08	2.51906e+08	9.39866e+07	1.4796e+08	3.23079e+08	2.44582e+08	1.32094	0.549224	0.82206	2.17047
M100T249_pos	100.112	249.071	Cyclohexylamine	0.864916	[M+H]+	C00571	HMDB0031404	Organic nitrogen compounds	Organonitrogen compounds	Cyclohexylamines	2.12783e+07	3.80999e+07	2.05218e+07	5.52932e+07	2.907e+07	3.88789e+07	2.50777e+07	2.43649e+07	1.98246e+07	3.67007e+07	3.41363e+07	2.9655e+07	4.45818e+07	5.5024e+07	2.82859e+07	3.05626e+07	1.33212e+08	2.92017e+07	3.20135e+07	3.31844e+07	3.3673e+07	2.16748e+07	3.55879e+07	4.14598e+07	3.47059e+07	3.41832e+07	3.21141e+07	4.17514e+07	0.769173	0.264805	0.749312	0.42318
M394T207_pos	394.295	207.048	Cyclopamine	0.781632	[M+H-H2O]+	C10798		Lipids and lipid-like molecules	Steroids and steroid derivatives	Steroidal alkaloids	4.46234e+08	1.2955e+08	2.87797e+07	2.41394e+08	1.81241e+08	2.8528e+07	1.46344e+07	1.65903e+08	8.17325e+08	6.36738e+07	5.66647e+07	1.95671e+08	1.65917e+08	1.36622e+08	3.33031e+08	2.93592e+08	2.59685e+08	4.27504e+07	1.35911e+08	1.35812e+08	2.96365e+07	2.41045e+08	7.47151e+07	1.75083e+08	1.22882e+08	1.43409e+08	1.9504e+08	1.63398e+08	1.19365	0.638233	0.862004	1.28238
M422T398_pos	422.106	397.798	Cyclosulfamuron	0.996226	[M+H]+	C18439		Organic oxygen compounds	Organooxygen compounds	Carbonyl compounds	1.71329e+08	5.89975e+08	6.87596e+08	7.25205e+07	1.4959e+08	1.70477e+09	8.43695e+07	8.47179e+08	1.67738e+08	4.08356e+08	9.7333e+08	3.51192e+09	4.95239e+08	7.98647e+08	1.35989e+09	1.29734e+08	8.23349e+07	5.59309e+08	3.3657e+08	3.92718e+08	2.14834e+09	6.43314e+08	3.03013e+08	5.14814e+08	9.8041e+07	7.04956e+08	7.58763e+08	6.20898e+08	1.22204	0.65757	0.871958	2.02032
M376T423_pos	376.197	423.133	Cyphenothrin	0.953586	[M+H]+	C12962		Lipids and lipid-like molecules	Fatty Acyls	Fatty acid esters	1.7308e+07	7.18574e+07	1.35566e+07	1.06079e+06	1.26006e+07	2.75715e+07	587948	5.22708e+07	1.1693e+07	1.03399e+07	1.33002e+07	4.57556e+07	1.10533e+07	7.25262e+07	4.96722e+07	2.18113e+07	1.59223e+07	1.55197e+07	2.3859e+07	6.93722e+07	1.91145e+07	6.01332e+07	1.32314e+07	4.11097e+07	5.71768e+07	1.21961e+08	2.22274e+07	4.47239e+07	0.496991	0.0446133	0.587057	0.944067
M487T298_pos	487.18	298.117	Cytarabine	0.958297	[2M+H]+	C02961	HMDB0015122				6.89838e+06	3.07214e+06	4.57886e+06	7.30292e+06	4.62503e+06	5.75382e+06	156793	4.50401e+06	103769	1.832e+07	914119	2.67025e+06	4.32781e+06	2.34879e+06	1.86771e+06	2.82205e+06	2.89645e+06	9.70113e+06	582933	1.06373e+06	1.8841e+06	1.45064e+06	1.4829e+07	2.85044e+06	169465	3.73111e+06	4.86369e+06	3.55366e+06	1.36864	0.455535	0.78363	0.253403
M487T360_pos	487.178	359.623	Cytidine	0.714383	[2M+H]+	C00475	HMDB0000089	Nucleosides, nucleotides, and analogues	Pyrimidine nucleosides		1.98497e+07	3.53358e+07	7.37956e+06	8.28199e+06	8.56796e+06	7.44368e+06	6.42038e+06	6.43654e+07	72532.5	4.39152e+06	6.43959e+07	991317	9.52072e+06	4.53742e+06	1.86885e+07	596855	57289.9	3.68437e+07	2.75976e+06	3.49731e+06	3.27747e+07	1.45143e+07	1.37877e+07	2.69364e+06	511712	3.49562e+06	1.8232e+07	1.0366e+07	1.75882	0.278783	0.749312	0.349957
M191T31_1_pos	191.107	31.4806	Cytisine	0.980118	[M+H]+	C10763		Alkaloids and derivatives	Lupin alkaloids	Cytisine and derivatives	3.44374e+07	3.73858e+07	1.78353e+07	1.83204e+07	7.80478e+06	5.31533e+07	6.0657e+07	5.66518e+07	3.92953e+07	1.10278e+07	6.14535e+07	1.13044e+07	1.25499e+07	1.86904e+07	7.59951e+07	2.48249e+08	1.44361e+07	1.47275e+07	3.17714e+07	2.47238e+07	1.12012e+08	4.91388e+07	1.47164e+07	2.0879e+07	1.28845e+07	1.6773e+07	3.24521e+07	5.03844e+07	0.64409	0.36125	0.755357	0.591938
M478T252_pos	478.262	252.327	Cytochalasin a	0.784563	[M+H]+	C19953		Alkaloids and derivatives	Cytochalasans	Cytochalasins	8.56084e+07	1.33716e+08	5.62709e+07	6.30444e+06	1.16137e+08	1.02302e+08	1.81398e+06	1.55044e+08	1.92495e+07	1.82984e+08	8.27902e+07	1.78823e+08	1.26948e+08	1.25258e+08	1.86793e+08	1.82286e+08	6.95098e+06	7.24453e+07	2.46391e+08	3.04745e+08	8.60117e+07	1.777e+08	8.75948e+07	1.8527e+08	1.2349e+08	2.07927e+08	9.59993e+07	1.53297e+08	0.62623	0.0515979	0.593561	1.55797
M444T295_pos	444.259	294.847	Cytochalasin b	0.959165	[M+H-2H2O]+	C19954		Alkaloids and derivatives	Cytochalasans	Cytochalasins	4.71443e+06	1.54397e+07	3.28375e+07	1.7894e+06	3.28057e+07	5.55924e+07	1.40962e+06	5.15348e+07	8.09647e+06	8.61106e+07	1.59917e+07	2.2285e+07	9.60595e+07	1.69689e+06	2.40562e+07	4.24594e+06	699899	1.82579e+08	7.65086e+07	2.74965e+08	3.93388e+07	3.82477e+07	3.10217e+07	1.27247e+08	1.14506e+07	1.14459e+08	3.26667e+07	7.12705e+07	0.458348	0.129887	0.730149	1.02541
M416T468_pos	416.214	467.934	Cytochalasin e	0.900075	[M+H-CH4O4]+						7.74099e+06	1.50167e+06	1.13258e+06	2.8316e+06	1.48665e+06	1.39909e+06	1.10084e+07	1.15747e+06	6.68446e+07	1.0961e+06	1.07813e+06	2.91933e+06	1.11402e+06	8.93837e+06	1.28572e+06	1.17372e+07	4.47779e+06	939342	4.27975e+06	3.87056e+06	2.49942e+06	2.59539e+06	887289	2.24828e+06	419589	1.42392e+06	7.79313e+06	3.50789e+06	2.2216	0.407123	0.766184	0.399392
M452T246_pos	452.277	246.5	Cytochalasin j	0.894872	[M+H]+			Organoheterocyclic compounds	Isoindoles and derivatives	Isoindoles	4.63009e+06	1.40554e+07	6.78378e+06	234426	9.98553e+06	3.26619e+07	233896	3.44603e+07	826380	2.87496e+07	1.9044e+07	3.15538e+06	1.92431e+07	4.73258e+07	1.14578e+07	2.61288e+06	5.82918e+06	9.25933e+06	2.50676e+07	2.16114e+07	2.12441e+07	1.36501e+07	1.30782e+07	1.45182e+07	5.40777e+06	3.00829e+07	1.33895e+07	1.70112e+07	0.787102	0.460898	0.786618	0.378243
M531T4_pos	531.387	4.22699	D-.alpha.-tocopherol succinate	0.982194	[M+H]+			Lipids and lipid-like molecules	Prenol lipids	Quinone and hydroquinone lipids	2.31883e+06	2.70199e+06	2.73061e+06	4.33122e+06	3.59188e+06	1.58108e+06	3.61232e+06	2.40007e+06	5.082e+06	2.89827e+06	2.17257e+06	2.538e+06	5.22367e+06	6.43563e+06	2.53059e+06	2.94019e+06	4.16425e+06	2.84423e+06	2.64e+06	3.65688e+06	2.34507e+06	4.59107e+06	1.79966e+06	2.07106e+06	5.27589e+06	2.90628e+06	3.16789e+06	3.40006e+06	0.931715	0.640802	0.86363	0.0752669
M458T377_pos	458.154	377.242	D-amygdalin	0.854383	[M+H]+	C08325	HMDB0035030	Organic oxygen compounds	Organooxygen compounds	Carbohydrates and carbohydrate conjugates	436285	1.22349e+07	2.38417e+06	96050.3	1.78971e+06	2.67508e+07	4.92684e+06	4.84287e+06	684380	1.33964e+06	3.62421e+07	3.14442e+06	6.63563e+06	5.08571e+06	4.83434e+06	712622	7.51335e+06	1.95002e+06	967019	3.9454e+06	1.76059e+07	3.02571e+06	1.36416e+06	2.09685e+06	984497	2.74502e+06	7.80829e+06	4.06389e+06	1.92138	0.273964	0.749312	0.236986
M133T360_pos	133.061	359.636	D-asparagine	0.908748	[M+H]+	C01905	HMDB0033780	Organic acids and derivatives	Carboxylic acids and derivatives	Amino acids, peptides, and analogues	2.44745e+06	1.69585e+07	8.63255e+06	6.36751e+06	8.10479e+06	9.29593e+06	2.65371e+06	2.17201e+07	1.86058e+06	5.53349e+06	2.40312e+07	6.02383e+06	8.01194e+06	6.47506e+06	1.32708e+07	3.04716e+06	737731	1.49425e+07	4.55659e+06	5.45624e+06	1.7272e+07	1.02396e+07	8.56694e+06	5.59455e+06	2.0113e+06	5.50156e+06	9.35705e+06	7.51323e+06	1.24541	0.455924	0.783946	0.275122
M141T335_pos	141.066	334.743	D-erythro-imidazolylglycerol phosphate	0.728751	[M+H-H3O4P]+	C04666		Organic acids and derivatives	Organic phosphoric acids and derivatives	Phosphate esters	6.54335e+08	5.47201e+06	5.56776e+06	1.85404e+07	4.32577e+06	8.83655e+06	1.49165e+07	7.46468e+06	3.37888e+07	7.82441e+06	1.37782e+07	8.41974e+06	3.4587e+06	4.9332e+06	1.1648e+07	2.33101e+07	1.04539e+07	6.86348e+06	1.55311e+07	2.98002e+07	5.94566e+06	3.83061e+06	7.26344e+06	6.47283e+06	8.53978e+06	5.93096e+06	6.05176e+07	1.08095e+07	5.59857	0.326092	0.749312	0.910222
M382T205_pos	382.295	204.936	D-erythro-sphinganine-1-phosphate	0.904695	[M+H]+	C01120	HMDB0001383	Lipids and lipid-like molecules	Sphingolipids	Phosphosphingolipids	1.86983e+07	1.26048e+08	5.42396e+07	1.18731e+08	5.3483e+07	2.47055e+07	1.49167e+07	2.55887e+08	1.89741e+08	7.3658e+07	2.34653e+08	8.54998e+07	6.01874e+07	6.50298e+08	4.79985e+08	4.01266e+08	1.35697e+08	1.12121e+08	3.62804e+09	3.14527e+08	1.12087e+08	4.42396e+08	5.69447e+07	4.28365e+08	3.01947e+08	2.58634e+08	1.00804e+08	5.63254e+08	0.178967	0.0889277	0.676274	3.55256
M310T193_2_pos	310.31	193.05	D-erythro-sphingosine c-20	0.99852	[M+H-H2O]+			Organic nitrogen compounds	Organonitrogen compounds	Amines	6.50197e+07	2.55459e+08	1.45263e+09	1.30169e+07	9.19282e+08	6.59726e+08	2.94091e+07	1.14711e+09	6.3771e+07	4.63527e+08	5.59537e+08	1.52053e+09	4.51766e+08	5.0105e+08	9.80036e+08	6.91395e+07	4.50499e+07	1.29172e+09	1.66723e+08	8.81641e+07	5.19496e+08	8.73155e+08	1.22396e+09	1.42645e+09	6.79052e+08	2.70536e+08	5.84675e+08	6.25733e+08	0.934384	0.839994	0.949248	2.4539
M260T280_pos	260.053	279.981	D-glucosamine 1-phosphate	0.978321	[M+H]+	C06156	HMDB0001109	Organic oxygen compounds	Organooxygen compounds	Carbohydrates and carbohydrate conjugates	1.5326e+07	1.30344e+08	1.92087e+08	7.28962e+06	4.02994e+07	1.03103e+08	4.2011e+06	3.69803e+08	8.19294e+07	4.29399e+07	5.66785e+08	2.48003e+07	1.36053e+08	5.85799e+06	3.12566e+08	1.07195e+07	1.37926e+07	4.09938e+08	1.01768e+07	3.30008e+07	3.74753e+08	3.04891e+07	1.45838e+08	5.13977e+07	1.74919e+07	6.16086e+07	1.3192e+08	1.13664e+08	1.16062	0.769998	0.919159	1.26267
M260T182_1_pos	260.074	181.588	D-glucosamine 6-phosphate	0.996823	[M+H]+	C00352	HMDB0001254	Organic oxygen compounds	Organooxygen compounds	Carbohydrates and carbohydrate conjugates	2.62799e+09	2.41933e+06	2.87953e+06	1.16598e+07	3.15657e+06	2.13118e+06	1.32114e+07	668806	4.55986e+06	2.11778e+06	6.51163e+06	2.35982e+06	1.11632e+06	1.87366e+06	2.5242e+06	1.49314e+06	3.56655e+06	1.00486e+07	2.40386e+06	1.25303e+06	3.74888e+06	2.31122e+06	2.04717e+06	897773	2.14707e+06	2.23097e+06	2.06214e+08	2.81124e+06	73.3533	0.323581	0.749312	1.79453
M323T367_pos	322.969	366.962	D-myo-inositol-1,3-diphosphate	0.919374	[M+H-H2O]+	C04062	HMDB0006234	Organic oxygen compounds	Organooxygen compounds	Alcohols and polyols	695264	428539	109505	766767	1.73147e+06	143800	2.64211e+06	821578	3.46597e+06	614838	71450	1.84082e+06	447194	949263	501470	1.78451e+07	1.04462e+07	136416	4.578e+06	519350	70764.6	2.70517e+06	1.34391e+06	781938	2.57131e+07	661604	1.05995e+06	5.09633e+06	0.207982	0.0867778	0.673268	0.391907
M236T381_pos	236.08	380.796	D-neopterin	0.809547	[M+H-H2O]+	C05926	HMDB0000845	Organoheterocyclic compounds	Pteridines and derivatives	Pterins and derivatives	5.7964e+07	2.18724e+07	1.71248e+06	2.88281e+07	419644	5.99772e+06	6.64273e+07	1.08854e+07	2.08903e+07	2.48308e+06	8.29646e+06	9.02029e+07	3.10677e+06	1.00602e+07	3.69573e+07	2.11153e+07	561995	3.3877e+06	8.93227e+06	2.82017e+06	1.28755e+08	4.13261e+07	968570	5.00461e+07	4.42426e+07	2.91246e+07	2.45451e+07	2.90998e+07	0.843481	0.720358	0.898203	0.258528
M175T563_pos	175.119	562.531	DL-arginine	0.997187	[M+H]+	C00792		Organic acids and derivatives	Carboxylic acids and derivatives	Amino acids, peptides, and analogues	3.02446e+09	1.04381e+09	1.70489e+09	3.01481e+08	8.59343e+08	4.46549e+09	3.55463e+08	1.95744e+09	2.53633e+09	7.09163e+08	5.25339e+08	6.38741e+09	1.04136e+09	4.561e+09	1.11279e+09	6.16604e+09	7.07922e+08	1.80702e+08	5.55613e+08	1.44891e+09	3.70612e+09	8.12908e+08	2.10538e+08	1.05445e+09	3.60124e+09	4.46671e+08	1.91631e+09	1.88961e+09	1.01413	0.971369	0.99217	1.9696
M132T290_2_pos	132.102	290.151	DL-isoleucine	0.999302	[M+H]+	C00407	HMDB0033923	Organic acids and derivatives	Carboxylic acids and derivatives	Amino acids, peptides, and analogues	5.7314e+09	3.30632e+08	2.63352e+08	3.82579e+08	9.77713e+07	9.43921e+08	5.17299e+09	1.77892e+08	3.62836e+08	1.33219e+08	5.38418e+08	1.70525e+09	3.14105e+07	4.02758e+08	7.71376e+07	1.43216e+09	2.90268e+09	3.95494e+07	5.0439e+07	1.39161e+08	8.69896e+08	2.15499e+08	2.97002e+07	2.57845e+07	4.68828e+08	3.0573e+07	1.2209e+09	5.14167e+08	2.37452	0.237526	0.749312	4.5701
M166T285_pos	166.086	284.874	DL-phenylalanine	0.998597	[M+H]+	C02057		Organic acids and derivatives	Carboxylic acids and derivatives	Amino acids, peptides, and analogues	5.58963e+09	2.81635e+08	1.85275e+08	4.39197e+08	9.75505e+07	1.14391e+09	7.93933e+09	1.40997e+08	4.41269e+08	8.31089e+07	5.19847e+08	2.71386e+09	3.18917e+07	3.00592e+08	6.29724e+07	9.91656e+08	1.57333e+09	5.32603e+07	5.901e+07	1.01717e+08	9.00209e+08	1.86953e+08	3.73962e+07	3.15739e+07	2.47235e+08	3.97073e+07	1.50827e+09	3.5274e+08	4.27587	0.113167	0.705947	5.70143
M118T688_pos	118.086	687.777	DL-valine	0.995587	[M+H]+	C00183	HMDB0000883	Organic acids and derivatives	Carboxylic acids and derivatives	Amino acids, peptides, and analogues	4.85715e+07	2.65732e+07	2.9991e+07	3.31684e+07	2.36283e+07	2.26912e+07	2.19509e+07	1.59611e+07	2.93886e+07	2.69837e+07	2.53328e+07	2.3452e+07	2.42101e+07	2.39621e+07	2.24023e+07	2.25e+07	4.41858e+07	2.46919e+07	2.44745e+07	2.19365e+07	2.61711e+07	2.6365e+07	2.48443e+07	2.16941e+07	2.52756e+07	2.14374e+07	2.70694e+07	2.53801e+07	1.06656	0.537126	0.81654	0.162632
M497T449_pos	497.148	448.767	Dapsone	0.938321	[2M+H]+	C07666	HMDB0014395	Benzenoids	Benzene and substituted derivatives	Benzenesulfonyl compounds	1.70919e+06	3.24608e+07	1.8178e+07	3.03352e+06	3.70783e+07	1.69055e+07	5.23602e+06	3.02136e+07	1.11216e+07	4.53355e+07	2.10542e+07	9.82468e+07	3.81945e+07	1.54133e+07	2.5791e+07	1.43937e+07	3.79411e+06	2.56027e+07	1.16118e+08	1.98685e+08	1.5236e+07	2.7516e+07	3.38474e+07	9.91005e+07	3.56158e+07	2.32653e+07	2.75975e+07	4.87984e+07	0.565541	0.225849	0.749312	0.755915
M570T273_pos	570.24	273.148	Darunavir	0.967654	[M+Na]+		HMDB0015393	Benzenoids	Benzene and substituted derivatives	Benzenesulfonamides	3.33732e+06	5.2802e+06	1.2749e+06	48017.9	4.66532e+06	7.92013e+06	63769.9	1.02739e+07	4.0637e+06	6.47417e+06	1.57164e+06	5.73916e+06	1.997e+07	8.89893e+06	7.77975e+06	1.73933e+07	9.85966e+06	3.89751e+06	1.44835e+07	2.48042e+07	1.88713e+06	1.26506e+07	3.15506e+06	1.212e+07	2.0005e+07	8.75524e+06	5.43709e+06	1.12069e+07	0.485155	0.0232108	0.501244	0.459412
M504T480_pos	504.18	479.999	Dasatinib n-oxide	0.931478	[M+H]+			Benzenoids	Benzene and substituted derivatives	Anilides	1.47924e+07	1.54968e+08	3.73296e+07	3.87525e+07	1.05183e+08	2.8933e+08	1.41556e+07	1.85307e+08	1.19949e+07	1.38701e+08	9.16078e+07	1.20541e+08	2.22428e+08	1.27776e+08	1.80062e+08	7.24885e+07	1.88996e+07	2.46279e+08	1.69528e+08	1.87516e+08	8.83597e+07	2.78265e+08	4.79013e+07	1.84465e+08	5.38228e+07	1.74666e+08	1.09622e+08	1.40772e+08	0.778726	0.352359	0.754519	1.19123
M363T329_1_pos	363.09	329.269	Daunorubicin	0.987869	[M+H-C6H15O4N]+	C01907	HMDB0014832				4.15421e+06	888629	260010	1.24837e+07	2.06244e+06	1.16891e+06	2.15745e+06	1.83916e+06	8.03616e+06	4.07235e+06	1.81658e+06	2.91166e+06	4.63361e+06	3.68823e+06	976867	2.2557e+08	1.1005e+07	444223	6.89177e+06	9.34538e+06	1.83648e+06	2.16233e+06	730739	1.00589e+07	8.60002e+06	2.6106e+06	3.57576e+06	2.184e+07	0.163725	0.294353	0.749312	0.593457
M625T278_pos	625.32	278.027	Dauricine	0.963258	[M+H]+	C09419		Organoheterocyclic compounds	Isoquinolines and derivatives	Benzylisoquinolines	98556.3	1.20614e+06	1.54966e+06	887166	2.42079e+06	887780	1.68473e+06	306155	982258	1.35482e+06	1.63978e+06	945296	1.30928e+07	483409	7.17736e+06	748452	671010	284956	326444	184142	3.39205e+06	1.27332e+06	1.29247e+06	809105	1.94578e+06	9.6454e+06	2.08122e+06	2.17184e+06	0.958277	0.942326	0.985827	0.0988369
M611T432_pos	611.315	432.404	Daurisoline	0.948949	[M+H]+			Organoheterocyclic compounds	Isoquinolines and derivatives	Benzylisoquinolines	8.41814e+06	1.48872e+07	4.56762e+06	1.18563e+07	6.94807e+06	9.87508e+06	6.70642e+06	1.53588e+07	158986	6.63505e+06	392655	1.02873e+07	8.23572e+06	1.26299e+07	1.92419e+07	2.0705e+06	1.88541e+06	8.21187e+06	1.43349e+07	2.6613e+07	8.50763e+06	1.68372e+07	5.61336e+06	1.71904e+07	7.56086e+06	1.83607e+07	8.02519e+06	1.22352e+07	0.65591	0.0942947	0.676274	0.356722
M371T30_pos	371.101	29.5067	Decamethylcyclopentasiloxane	0.942667	[M+H]+			Organometallic compounds	Organometalloid compounds	Organosilicon compounds	5.16324e+06	6.03208e+06	4.71706e+06	4.37564e+06	7.84258e+06	3.32912e+06	1.72495e+07	3.89574e+06	610462	6.2712e+06	6.34479e+06	9.38469e+06	5.76066e+06	5.32289e+06	4.84843e+06	4.03887e+06	1.22778e+06	5.99213e+06	4.67454e+06	7.65006e+06	7.69497e+06	4.14445e+06	1.57969e+07	7.27024e+06	3.71031e+06	5.82006e+06	6.22898e+06	6.01474e+06	1.03562	0.883886	0.966594	0.175129
M316T218_pos	316.248	218.485	Decanoyl-l-carnitine	0.994546	[M+H]+		HMDB0062631	Lipids and lipid-like molecules	Fatty Acyls	Fatty acid esters	3.24437e+07	1.25173e+08	1.63907e+06	3.871e+09	4.69252e+07	1.66302e+06	2.72928e+06	3.68589e+07	6.0737e+09	2.14603e+07	1.72351e+06	2.31915e+07	2.25329e+07	2.29372e+08	1.07911e+08	5.47151e+08	1.83947e+09	3.64103e+06	1.45641e+08	6.13645e+06	1.0534e+07	6.08481e+07	7.04931e+06	5.05577e+07	3.2789e+07	7.01909e+06	7.89311e+08	2.34471e+08	3.36635	0.321463	0.749312	5.4838
M446T340_pos	446.136	339.523	Dehydroaripiprazole	0.84004	[M+H]+			Organoheterocyclic compounds	Diazinanes	Piperazines	3.08163e+06	6.26896e+06	4.28566e+06	2.18966e+06	5.13406e+06	3.82618e+06	3.20147e+06	6.02003e+06	3.46553e+06	5.80532e+06	6.63257e+06	2.60482e+06	5.61987e+06	4.38549e+06	4.11075e+06	4.48573e+06	3.99059e+06	6.04515e+06	3.27427e+06	5.82989e+06	4.99055e+06	4.62054e+06	5.02028e+06	5.13438e+06	8.22775e+06	2.67592e+06	4.47198e+06	4.8301e+06	0.925857	0.534426	0.81546	0.158524
M316T185_pos	316.285	185.105	Dehydrophytosphingosine (not validated, isomer of 1677)	0.716149	[M+H]+			Organic nitrogen compounds	Organonitrogen compounds	Amines	7.9379e+06	2.20425e+07	1.39578e+07	7.05353e+06	5.1028e+06	1.16235e+07	2.50715e+06	2.54112e+07	6.9825e+06	6.88962e+06	3.35065e+07	7.4959e+06	5.45406e+06	1.28249e+07	1.7046e+07	1.04196e+07	4.74631e+06	1.11731e+07	1.18216e+07	2.91746e+06	4.91475e+07	1.75457e+07	9.8351e+06	9.96422e+06	6.7539e+06	3.58524e+06	1.19973e+07	1.29062e+07	0.929577	0.82928	0.945665	0.23104
M372T475_pos	372.188	475.012	Demecolcine	0.877489	[M+H]+	C11250					4.0932e+06	910770	589935	4.16377e+06	891771	727997	926696	1.28739e+06	9.24313e+07	702438	966679	735819	1.0668e+06	1.40798e+06	1.12045e+06	2.28024e+06	1.7517e+07	1.37815e+06	1.06246e+06	926850	7.51133e+06	2.64714e+06	717883	731334	464113	1.11491e+06	8.42266e+06	2.99076e+06	2.81623	0.453629	0.783035	0.451121
M261T372_pos	261.048	372.304	Demethylbellidifolin	0.913544	[M+H]+	C10056		Organoheterocyclic compounds	Benzopyrans	1-benzopyrans	2.91159e+06	1.73024e+07	3.39271e+06	1.43556e+08	1.95512e+06	7.72618e+06	8.72374e+06	6.1297e+06	1.00332e+08	5.78385e+06	1.97632e+07	1.20863e+07	3.49791e+06	2.25519e+07	6.50421e+06	9.06604e+06	1.02372e+08	3.62566e+06	7.67992e+06	6.66178e+06	1.58329e+07	6.87574e+06	4.94255e+06	7.66792e+06	4.38429e+06	1.05992e+07	2.56277e+07	1.60588e+07	1.59587	0.507829	0.804796	0.765404
M389T26_pos	389.123	25.6563	Demethylnobiletin	0.955591	[M+H]+		HMDB0037571	Phenylpropanoids and polyketides	Flavonoids	O-methylated flavonoids	700482	1.36885e+07	196435	1.6562e+06	1.50135e+06	630644	194060	3.89861e+06	809334	2.07417e+06	532796	2.737e+06	1.04135e+06	7.88305e+06	7.13403e+06	3.90097e+06	357611	711084	9.70185e+06	2.08817e+06	4.63654e+06	2.48735e+06	223321	1.1848e+07	2.96864e+06	3.55912e+06	2.28161e+06	4.42306e+06	0.515844	0.146271	0.74412	0.311406
M187T26_pos	187.076	25.6631	Deoxyvasicinone	0.767023	[M+H]+	C10659		Organoheterocyclic compounds	Diazanaphthalenes	Benzodiazines	1.31361e+07	2.20212e+07	4.18807e+06	1.3014e+07	6.09047e+06	1.8049e+07	2.78405e+06	8.65632e+06	9.73317e+07	6.65367e+06	2.70795e+06	9.25245e+06	6.22083e+06	3.36886e+06	6.24415e+06	2.22751e+07	2.18903e+07	2.22551e+06	2.10846e+07	3.79085e+06	8.80636e+06	1.91548e+07	1.94459e+07	1.94487e+07	1.96388e+07	9.2497e+06	1.6162e+07	1.35864e+07	1.18957	0.727187	0.900544	0.334441
M296T206_pos	296.215	206.238	Descladinose azithromycin	0.977703	[M+2H]+			Organic oxygen compounds	Organooxygen compounds	Carbohydrates and carbohydrate conjugates	1.28915e+06	3.65111e+06	4.83814e+08	8.1472e+08	2.28475e+06	2.82676e+06	292969	2.99214e+06	8.93335e+06	3.53285e+06	2.28464e+06	3.19409e+06	2.29218e+07	1.87639e+06	3.84993e+06	3.21184e+06	122077	2.51463e+06	3.50332e+06	4.32866e+06	5.05073e+06	3.99539e+06	2.03264e+06	3.26259e+06	2.31444e+06	3.50828e+06	1.04057e+08	3.04392e+06	34.1851	0.160186	0.749312	2.04365
M591T206_pos	591.421	206.246	Descladinoseazithromycin	0.962886	[M+H]+			Organic oxygen compounds	Organooxygen compounds	Carbohydrates and carbohydrate conjugates	1.16615e+06	1.20499e+06	5.79871e+08	2.46779e+09	1.98911e+06	2.18787e+06	3.76004e+06	380323	2.72953e+07	517807	1.59763e+06	1.28343e+06	1.88717e+07	1.128e+06	463108	1.70891e+06	1.11205e+06	1.34936e+06	211938	673323	4.25346e+06	3.64715e+06	538482	478489	662664	1.44173e+06	2.39071e+08	1.35913e+06	175.9	0.225047	0.749312	3.14829
M583T323_pos	583.341	322.945	Desferrioxamine	0.853559	[M+Na]+	C06940	HMDB0014884	Organic acids and derivatives	Carboxylic acids and derivatives	Carboxylic acid derivatives	1.27031e+07	2.30211e+07	630700	1.8494e+06	2.12659e+07	5.86786e+06	3.42984e+06	3.73962e+07	2.03013e+07	583073	1.32254e+06	1.32583e+07	1.01529e+07	2.30624e+07	1.5207e+07	3.3901e+07	6.38262e+06	283008	8.12224e+07	5.25999e+07	9.92708e+06	4.41357e+07	1.5838e+06	1.08681e+07	1.98718e+07	1.7134e+07	1.16756e+07	2.43214e+07	0.480052	0.0900519	0.676274	0.662416
M604T109_pos	604.354	108.87	Desferrioxamine d2	0.800098	[M+NH4]+						5.28985e+07	5.00525e+07	1.2296e+06	1.0619e+07	5.10522e+06	7.79289e+06	4.92017e+09	1.19173e+07	8.83454e+06	2.89873e+06	3.16677e+07	6.18178e+07	8.27983e+06	2.14454e+07	4.87372e+07	1.32716e+09	1.67864e+08	1.69605e+06	1.43237e+07	6.76767e+06	8.66419e+06	1.47131e+07	9.32818e+06	1.6628e+06	4.34542e+06	9.29496e+06	3.97945e+08	1.25846e+08	3.16215	0.492254	0.798594	2.37016
M595T466_pos	595.32	465.986	Desferrioxamine x1	0.897142	[M+Na]+						7.58157e+06	790673	208613	1.94271e+06	815859	730960	1.30661e+06	614707	1.44335e+07	815859	3.34493e+06	2.36251e+06	112622	6.79857e+06	273177	1.88388e+07	1.04466e+07	1.22666e+06	562140	736859	6.05655e+06	1.21834e+07	1.02363e+06	1.69548e+06	360606	1.39202e+06	2.69701e+06	4.73803e+06	0.569225	0.311659	0.749312	0.268382
M385T30_pos	385.347	30.2789	Desmosterol	0.930184	[M+H]+	C01802	HMDB0002719	Lipids and lipid-like molecules	Steroids and steroid derivatives	Cholestane steroids	1.3464e+07	6.99616e+07	1.00195e+06	2.28998e+06	1.48505e+07	2.13761e+07	7.12258e+06	3.22665e+07	2.30568e+07	1.18624e+07	3.14069e+07	2.04752e+07	624532	2.57626e+07	2.33618e+07	1.6193e+07	8.8558e+07	1.82146e+07	2.90789e+07	2.46028e+07	1.71099e+07	2.43169e+07	1.41909e+07	2.93615e+07	1.35011e+07	1.32666e+07	1.92122e+07	2.5963e+07	0.739986	0.376906	0.757714	0.613258
M293T35_pos	293.211	35.3109	Desogestrel	0.755011	[M+H-H2O]+	C07629	HMDB0014449	Lipids and lipid-like molecules	Steroids and steroid derivatives	Estrane steroids	4.86795e+06	7.03483e+06	3.40143e+06	7.26754e+07	4.41648e+06	1.94454e+06	2.75888e+06	3.3634e+06	1.01698e+09	6.07785e+06	6.55239e+06	2.08318e+06	3.51182e+06	7.40924e+06	4.87119e+06	5.85605e+06	1.83134e+08	2.09909e+06	8.11617e+06	3.21456e+06	9.53738e+06	3.85341e+06	2.46382e+06	1.01092e+07	4.78491e+06	2.38959e+06	8.7359e+07	1.90645e+07	4.58229	0.394967	0.763922	1.61754
M272T249_pos	272.186	248.87	Dextromethorphan	0.720055	[M+H]+	C06947					9.44109e+06	3.96991e+07	6.02757e+06	6.76314e+06	4.86311e+06	1.28673e+06	2.19194e+06	6.43337e+06	2.01465e+07	1.2988e+07	6.80788e+06	2.34682e+07	3.22324e+06	2.02375e+07	4.58646e+07	4.50471e+07	4.4855e+06	9.31129e+06	1.91129e+07	5.88652e+06	3.38916e+06	8.30112e+06	9.65737e+06	1.12526e+07	5.09587e+06	7.59356e+06	1.10262e+07	1.50181e+07	0.734192	0.433712	0.778828	0.319544
M495T427_pos	495.168	427.259	Dfplnnh	0.925128	[M+Na]+			Lipids and lipid-like molecules	Steroids and steroid derivatives	Pregnane steroids	1.09189e+07	2.92469e+07	4.27704e+06	1.57638e+07	2.98878e+07	1.60772e+07	595231	7.82728e+07	2.5585e+07	2.08753e+06	8.70032e+06	1.97347e+07	8.92714e+06	8.49712e+06	7.31787e+07	2.80178e+07	4.56842e+07	1.86449e+07	4.39762e+07	6.16413e+07	3.24196e+06	3.49643e+07	5.20244e+06	6.15322e+07	7.89992e+06	1.40232e+07	1.92365e+07	3.12696e+07	0.615183	0.180787	0.749312	0.700164
M289T311_pos	289.147	310.904	Diacetoxyscirpenol	0.901682	[M+H-C2H6O3]+	C09662		Lipids and lipid-like molecules	Prenol lipids	Sesquiterpenoids	425580	1.8589e+06	107569	1.76883e+06	263428	847662	6.772e+06	2.65058e+06	1.7869e+07	362096	852394	2.08694e+06	401732	1.73172e+06	1.01483e+06	869954	1.39958e+06	503084	361415	1.77928e+06	1.25786e+06	2.43547e+06	933993	959044	1.24011e+06	1.15804e+06	2.78975e+06	1.20341e+06	2.3182	0.254154	0.749312	0.223942
M87T400_pos	87.0441	400.243	Diacetyl	0.992757	[M+H]+	C00741	HMDB0003407	Organic oxygen compounds	Organooxygen compounds	Carbonyl compounds	6.92804e+07	165600	1.22431e+06	1.66697e+08	736956	377723	1.4782e+08	1.76583e+07	2.51889e+07	456985	973901	396762	278757	1.40478e+06	908011	5.68938e+06	2.84463e+06	597071	170001	179676	2.78331e+06	841886	191185	307216	2.51143e+06	143613	3.31735e+07	1.42863e+06	23.2205	0.0622733	0.617243	1.11552
M344T263_pos	344.243	262.643	Dibucaine	0.859823	[M+H]+	C07879	HMDB0014668	Organoheterocyclic compounds	Quinolines and derivatives	Quinolones and derivatives	4.56715e+06	9.78282e+06	2.83933e+06	2.74793e+06	2.91059e+06	2.76205e+06	2.85882e+06	9.99796e+06	7.20384e+06	2.68269e+06	1.63182e+06	6.63313e+06	2.22456e+06	6.24915e+07	6.56516e+06	2.05601e+07	4.11173e+06	1.52755e+06	1.62599e+07	1.88952e+07	4.21286e+06	1.45958e+07	1.22163e+06	2.92089e+07	1.937e+07	2.06994e+07	4.52636e+06	1.69015e+07	0.267808	0.0126341	0.466843	0.72877
M279T315_pos	279.17	314.677	Dibutyl phthalate	0.959854	[M+H]+	C14214	HMDB0033244	Benzenoids	Benzene and substituted derivatives	Benzoic acids and derivatives	4.43707e+08	1.9862e+06	685241	1.83745e+06	1.65573e+06	1.51182e+06	672952	2.28168e+06	1.23228e+06	1.93375e+06	422747	2.04655e+06	1.65983e+06	1.343e+06	2.38085e+06	3.6028e+06	1.07822e+07	1.11789e+06	2.14565e+06	2.70923e+06	2.03909e+06	3.71197e+06	1.48396e+06	1.51133e+06	1.83504e+06	2.35026e+06	3.55102e+07	2.84718e+06	12.4721	0.346626	0.75401	0.699163
M208T323_pos	208.029	323.345	Dichlormid	0.990983	[M+H]+	C18782		Organic acids and derivatives	Carboxylic acids and derivatives	Carboxylic acid derivatives	2.76859e+06	9.23065e+06	2.05687e+06	9.46294e+06	5.75044e+06	6.02157e+06	840948	1.28847e+07	697733	5.46616e+06	4.42141e+06	1.09482e+07	5.18082e+06	8.35975e+06	1.20427e+07	4.70713e+06	5.56987e+06	4.01748e+06	9.09688e+06	2.66909e+07	6.29306e+06	2.33155e+07	3.74377e+06	5.4321e+06	8.03811e+06	1.27344e+07	5.82547e+06	1.00032e+07	0.58236	0.0792119	0.66113	0.317976
M311T415_pos	311.023	415.05	Dicloxacillin	0.921726	[M+H-C6H9SO2N]+	C06950	HMDB0014628	Organic acids and derivatives	Carboxylic acids and derivatives	Amino acids, peptides, and analogues	698334	1.46308e+07	9.47154e+06	823226	1.17745e+07	5.95936e+06	8.21679e+06	2.18736e+07	1.08813e+07	1.3217e+07	2.17353e+07	7.83637e+06	1.6338e+07	8.04629e+06	1.49723e+07	7.31559e+06	1.12418e+07	2.86061e+07	1.80849e+07	2.22771e+07	1.01267e+07	1.67386e+07	1.68428e+07	1.59501e+07	1.28249e+07	1.84549e+07	1.10351e+07	1.54986e+07	0.712004	0.0829582	0.665819	0.479131
M200T382_pos	200.068	382.088	Dictamine	0.774169	[M+H]+	C10660		Organoheterocyclic compounds	Quinolines and derivatives	Furanoquinolines	4.30652e+07	1.18787e+07	2.01629e+07	2.65135e+07	8.4472e+06	3.65789e+07	2.78332e+07	1.63225e+07	1.91045e+08	2.65115e+07	8.61846e+06	9.89834e+07	1.28325e+07	2.74728e+07	4.55051e+07	1.22442e+08	4.30732e+07	3.57367e+06	6.57684e+07	2.61091e+07	1.56074e+07	6.23e+07	2.27313e+07	3.37115e+07	1.96944e+07	4.9132e+07	4.06764e+07	4.1317e+07	0.984495	0.969312	0.991898	0.564508
M332T168_pos	332.258	167.743	Dicyclomine	0.950627	[M+Na]+	C06951	HMDB0014942	Organic acids and derivatives	Carboxylic acids and derivatives	Carboxylic acid derivatives	3.76292e+06	1.53619e+07	3.12065e+07	1.04967e+06	6.73964e+07	2.29459e+07	2.41928e+07	5.53198e+07	8.72044e+06	6.43408e+07	2.92779e+07	3.31727e+07	3.89351e+07	1.05325e+07	4.05257e+07	2.55671e+07	2.87792e+07	3.10356e+07	2.72383e+07	9.83953e+07	1.49377e+07	2.96254e+07	4.68988e+07	3.2395e+07	2.234e+07	3.18095e+07	3.04371e+07	3.38523e+07	0.899115	0.690085	0.882686	0.509875
M553T93_pos	553.374	92.5324	Didodecyl 3,3'-thiodipropionate oxide	0.937279	[M+Na]+			Organic acids and derivatives	Carboxylic acids and derivatives	Dicarboxylic acids and derivatives	4.27126e+07	1.04211e+08	4.40923e+07	2.00179e+07	3.36495e+07	5.26984e+07	3.07152e+08	7.65414e+06	2.62567e+07	5.69415e+07	2.5386e+07	4.53661e+07	3.501e+07	3.30344e+07	2.98987e+07	6.31075e+07	3.20973e+07	3.9424e+07	3.1395e+07	4.37573e+07	3.69242e+07	1.90156e+07	4.11553e+07	3.78932e+07	1.82727e+07	2.83704e+07	6.16268e+07	3.49497e+07	1.7633	0.230654	0.749312	0.710086
M191T32_pos	191.143	32.3265	Diethylene glycol hexyl ether	0.816265	[M+H]+			Organic oxygen compounds	Organooxygen compounds	Ethers	7.9103e+06	3.17186e+06	3.56537e+06	1.4407e+07	4.05593e+06	6.18469e+06	1.37387e+06	4.52311e+06	1.18239e+07	4.41081e+06	5.99491e+06	4.24776e+06	4.10753e+06	3.6e+06	5.97016e+06	4.66639e+06	3.6775e+06	9.49797e+06	7.27666e+06	3.41581e+06	3.43172e+06	2.07323e+07	2.94074e+06	3.6995e+06	3.48449e+06	1.1311e+07	5.829e+06	6.43879e+06	0.905295	0.726226	0.899921	0.0477355
M673T497_pos	673.351	496.951	Digoxigenin bisdigitoxoside	0.932384	[M+Na]+			Lipids and lipid-like molecules	Steroids and steroid derivatives	Steroid lactones	125861	4.82518e+07	3.4563e+07	6.43439e+06	1.593e+06	1.75209e+08	362265	2.1368e+07	398822	2.0357e+06	6.6206e+07	6.99025e+06	4.14388e+06	5.45289e+06	5.89073e+06	3.42248e+06	9.52285e+06	8.49739e+06	565992	1.21183e+06	6.10615e+07	1.27064e+07	4.76512e+06	4.38773e+06	1.97823e+06	8.87719e+06	2.82832e+07	9.87233e+06	2.8649	0.209265	0.749312	0.634221
M191T179_pos	191.082	179.416	Dihydralazine	0.840546	[M+H]+			Organoheterocyclic compounds	Diazanaphthalenes	Benzodiazines	4.61212e+07	5.83165e+06	1.04305e+07	1.47437e+07	8.50318e+06	1.93661e+07	6.93112e+07	1.38038e+07	2.414e+07	363516	2.43917e+07	2.46762e+07	1.474e+07	1.02618e+07	1.78865e+07	3.24947e+07	5.92379e+07	8.52435e+06	1.51989e+07	1.09597e+07	4.37255e+07	1.17747e+06	1.17871e+07	1.2491e+07	1.41978e+07	1.40931e+07	2.12633e+07	1.93874e+07	1.09676	0.784695	0.925273	0.443716
M304T555_pos	304.1	555.466	Dihydroberberine	0.949611	[M+H-CH6O]+		HMDB0033524				8.06099e+06	5.30175e+06	2.75003e+06	2.06783e+06	2.51188e+06	1.62606e+06	151145	8.3843e+06	2.52354e+07	2.12891e+06	984620	1.84419e+06	3.96716e+06	8.12555e+06	6.10265e+06	1.65123e+07	4.00492e+07	9.11559e+06	549543	3.45039e+06	4.25153e+07	3.038e+06	2.17646e+06	2.16093e+06	2.08737e+06	3.97407e+06	5.00109e+06	1.07583e+07	0.464861	0.197077	0.749312	0.423935
M353T173_pos	353.145	173.107	Dihydroconiferyl dihydro-p-coumarate	0.969096	[M+Na]+			Benzenoids	Phenols	Methoxyphenols	1.78826e+07	9.03603e+07	2.35407e+07	3.11101e+07	7.69731e+07	2.46176e+07	5.57287e+07	3.06242e+07	2.98489e+07	2.55541e+07	2.20758e+07	2.36874e+07	2.68689e+07	2.50592e+07	2.79698e+07	1.5446e+06	3.15586e+07	2.67955e+07	2.90706e+07	2.52933e+07	2.73711e+07	2.68214e+07	2.64006e+07	853155	7.21605e+07	2.57571e+07	3.68363e+07	2.66658e+07	1.38141	0.208506	0.749312	0.354385
M466T359_pos	466.161	359.456	Dihydrofolic acid	0.92806	[M+Na]+	C00415	HMDB0001056	Organic acids and derivatives	Carboxylic acids and derivatives	Amino acids, peptides, and analogues	2.9657e+08	2.44857e+06	1.40993e+06	226774	631722	927021	1.45306e+07	539837	5.2529e+07	409693	1.17051e+06	456422	959814	2.56435e+06	2.32645e+06	3.3205e+06	97479.5	837426	575112	851840	473193	1.82437e+06	581807	677085	1.07177e+06	1.30907e+06	2.86777e+07	1.27003e+06	22.5802	0.238682	0.749312	0.740025
M239T589_pos	239.114	588.956	Dihydroketoprofen	0.988236	[M+H-H2O]+			Benzenoids	Benzene and substituted derivatives	Diphenylmethanes	4.75485e+07	1.73543e+08	7.78276e+07	4.53917e+07	5.34684e+07	1.00972e+08	2.70529e+07	3.74117e+07	9.20759e+07	2.58902e+07	7.61991e+07	1.30964e+08	3.38605e+07	1.79957e+08	1.25388e+08	1.64248e+08	3.56205e+07	4.12558e+07	4.37736e+07	1.10016e+08	2.3805e+08	2.52999e+08	4.79819e+07	9.46076e+07	4.35738e+07	8.24243e+07	7.09389e+07	1.123e+08	0.631692	0.101918	0.682778	0.896476
M347T185_pos	347.16	184.948	Dihydrorhodamine 123	0.899867	[M+H]+			Organoheterocyclic compounds	Benzopyrans	1-benzopyrans	3.63262e+07	3.99502e+07	1.45366e+07	4.29416e+07	4.79888e+07	6.40006e+07	1.81935e+08	9.91951e+07	1.94301e+08	8.84154e+06	4.36843e+07	5.63455e+07	3.24627e+07	2.72402e+07	5.8105e+07	5.74573e+07	3.40102e+07	1.30842e+07	2.4986e+07	4.4597e+07	6.16427e+07	2.37071e+08	9.17605e+06	2.21946e+07	2.59446e+07	2.2184e+07	6.63469e+07	4.90533e+07	1.35255	0.460373	0.78627	0.525655
M447T59_pos	447.347	59.4777	Diisodecyl phthalate	0.975393	[M+H]+	C14578		Benzenoids	Benzene and substituted derivatives	Benzoic acids and derivatives	1.00817e+07	1.2142e+07	7.34696e+06	3.55157e+07	9.56138e+06	3.93691e+07	6.20003e+06	2.03501e+07	5.56944e+08	1.40984e+07	1.4717e+07	1.48139e+07	9.99081e+06	9.89397e+06	1.61659e+07	1.79886e+07	6.37633e+07	8.9542e+06	1.45238e+07	1.07521e+07	1.83209e+06	4.08645e+07	7.79396e+06	1.33106e+07	8.59651e+06	1.38692e+07	5.77793e+07	1.75622e+07	3.28998	0.347251	0.75401	1.19234
M298T426_pos	298.074	425.515	Dimethenamid	0.894654	[M+Na]+	C18499					1.0442e+07	1.9673e+06	2.66739e+06	348660	3.74159e+06	1.08214e+07	4.76881e+06	2.22946e+06	2.46337e+06	1.53418e+06	4.29818e+06	5.09503e+06	5.6106e+06	1.01985e+07	3.60543e+06	2.03601e+06	5.66704e+06	2.61526e+06	1.97759e+06	2.78194e+06	1.93312e+07	9.91816e+06	2.32293e+06	1.54454e+06	1.09213e+06	2.43866e+06	4.30677e+06	5.04072e+06	0.854396	0.669703	0.875335	0.0842528
M388T301_pos	388.121	301.446	Dimethomorph	0.996826	[M+H]+	C18583		Benzenoids	Benzene and substituted derivatives	Diphenylmethanes	3.68066e+07	1.55601e+08	5.4981e+07	1.76922e+06	1.79325e+07	5.23087e+07	3.63129e+06	1.60712e+08	1.22834e+06	1.72531e+08	6.43581e+08	9.58139e+07	1.26828e+08	1.42083e+07	2.03133e+08	6.56604e+06	2.0085e+06	3.52825e+08	5.66687e+07	9.22801e+07	4.87225e+08	5.07533e+07	3.94417e+08	3.74755e+07	4.03493e+06	8.41966e+07	1.1721e+08	1.37369e+08	0.853248	0.763512	0.915703	1.50607
M419T368_pos	419.133	367.611	Dimethoxycurcumin	0.992219	[M+Na]+			Phenylpropanoids and polyketides	Diarylheptanoids	Linear diarylheptanoids	585854	5.73143e+07	1.18637e+07	9.58592e+07	7.56808e+07	1.60618e+07	2.47743e+07	1.99612e+08	287873	2.50435e+07	1.39176e+07	4.96153e+07	1.14321e+08	1.10436e+08	1.43762e+08	2.64721e+07	701997	7.41286e+07	7.12013e+07	2.69153e+08	5.11902e+07	2.05977e+08	2.56243e+07	9.61022e+07	3.91386e+07	1.21677e+08	5.26875e+07	9.50434e+07	0.554352	0.12336	0.725416	1.06267
M203T55_pos	203.107	55.1287	Dinotefuran	0.985281	[M+H]+	C18509		Organic nitrogen compounds	Organonitrogen compounds	Guanidines	6.16595e+07	4.4901e+07	1.0377e+08	4.61348e+07	7.50596e+07	1.13347e+08	3.07917e+07	1.73663e+08	1.80776e+07	7.59424e+07	6.78243e+07	9.99296e+07	5.99506e+07	4.64856e+07	1.00058e+08	8.31486e+07	3.18006e+07	4.41338e+07	6.59686e+07	4.97998e+07	7.5447e+07	1.55839e+08	3.93143e+07	1.16846e+08	5.07319e+07	6.68397e+07	7.46962e+07	7.12625e+07	1.04818	0.820927	0.941739	0.633611
M397T33_pos	397.311	33.0191	Diosgenin	0.940863	[M+H-H2O]+	C08898		Lipids and lipid-like molecules	Prenol lipids	Triterpenoids	4.27396e+07	1.3643e+08	3.51801e+07	5.69697e+07	4.50366e+07	4.88295e+07	4.59962e+07	6.3354e+07	3.72827e+07	4.81783e+07	9.09933e+07	1.32397e+08	7.06297e+07	6.96347e+07	2.34687e+08	6.19339e+07	5.35126e+07	4.67721e+07	8.8252e+07	1.07078e+08	6.71475e+07	2.73398e+08	3.53237e+07	5.53477e+07	1.41005e+08	6.9274e+07	6.56937e+07	1.00259e+08	0.65524	0.138836	0.741553	1.06201
M631T340_pos	631.188	340.173	Diosmin	0.862822	[M+Na]+	C10039	HMDB0029548	Phenylpropanoids and polyketides	Flavonoids	Flavonoid glycosides	516497	115974	114189	200322	400920	1.45256e+06	1.88916e+06	666772	1.2516e+07	50066.5	160144	1.59016e+06	1.03807e+06	681993	159934	250247	1.11338e+08	618481	1.08527e+06	294539	54125.1	526955	449204	287630	1.92951e+06	301744	1.59314e+06	9.07519e+06	0.175549	0.39146	0.76219	0.607631
M239T250_pos	239.114	249.701	Disopyramide	0.958923	[M+H-C6H15N]+	C06965	HMDB0014425	Organoheterocyclic compounds	Pyridines and derivatives	Pheniramines	3.62265e+06	9.06948e+06	3.73937e+06	3.53617e+08	2.86465e+06	5.35819e+06	2.32367e+06	7.87003e+06	1.25707e+06	2.77733e+06	1.10855e+07	5.08328e+06	4.14395e+06	1.34542e+07	9.8048e+06	1.02573e+07	4.11864e+08	4.4552e+06	7.81494e+06	6.32789e+06	1.86226e+07	3.53316e+06	5.98279e+06	6.09782e+06	2.86174e+06	3.4106e+06	3.17548e+07	3.88067e+07	0.818281	0.865161	0.958718	0.942419
M128T103_pos	128.082	103.338	Dl-5-hydroxylysine	0.832145	[M+H-H5ON]+			Organic acids and derivatives	Carboxylic acids and derivatives	Amino acids, peptides, and analogues	1.90981e+07	3.53764e+07	1.29532e+07	3.45606e+07	1.06682e+07	2.09954e+07	1.7668e+08	3.56152e+07	1.43146e+07	2.56069e+07	1.08588e+07	4.01227e+07	1.33533e+07	4.057e+07	5.84652e+07	8.32906e+07	3.15233e+07	2.48695e+07	2.44122e+07	3.20499e+07	1.07254e+07	2.58415e+07	2.73532e+07	3.50198e+07	3.84598e+07	2.0238e+07	3.46311e+07	3.48322e+07	0.994226	0.987997	0.998176	0.291333
M372T60_pos	372.292	60.3518	Docosahexaenoyl ethanolamide	0.784952	[M+H]+		HMDB0013658	Organic nitrogen compounds	Organonitrogen compounds	Amines	4.34163e+06	1.20928e+08	3.48765e+08	631769	4.09224e+07	1.38401e+06	3.02939e+07	1.72022e+07	3.43245e+07	7.22952e+07	4.31512e+07	5.89534e+07	6.46157e+07	4.44822e+07	5.12184e+07	8.73011e+07	3.36625e+07	6.85488e+07	5.7173e+07	6.83109e+07	5.05559e+07	3.45399e+07	6.5553e+07	4.69214e+07	2.40397e+07	4.64642e+07	6.44468e+07	5.22132e+07	1.2343	0.64092	0.86363	0.633234
M386T228_pos	386.29	227.911	Docosahexaenoylglycine	0.956367	[M+H]+			Organic acids and derivatives	Carboxylic acids and derivatives	Amino acids, peptides, and analogues	5.4745e+07	5.01209e+07	1.93088e+07	5.23987e+08	1.54996e+07	2.44234e+07	5.33554e+07	2.83148e+07	1.10621e+09	2.04511e+07	2.61706e+07	1.50575e+07	1.0245e+07	1.19986e+08	6.25796e+07	9.45895e+07	6.77649e+08	1.15577e+07	7.34186e+07	1.90061e+07	9.10127e+06	6.46914e+07	9.54386e+06	2.31177e+07	2.57557e+07	2.64214e+07	1.49838e+08	9.36475e+07	1.60002	0.584469	0.840688	2.06766
M358T205_3_pos	358.295	205.271	Docosatetraenoyl ethanolamide	0.799974	[M+H-H2O]+		HMDB0013626	Organic nitrogen compounds	Organonitrogen compounds	Amines	1.99481e+08	7.05081e+08	1.59109e+08	5.61256e+08	5.27602e+07	5.75796e+07	1.01928e+08	5.54292e+08	1.81598e+08	6.71483e+08	1.9246e+09	1.1886e+08	1.72582e+08	6.01949e+08	8.37398e+08	3.49345e+08	1.01607e+08	2.85251e+08	3.17295e+09	2.03082e+08	1.67896e+08	2.99374e+09	2.01809e+08	8.83197e+07	9.31471e+08	6.84583e+08	4.20047e+08	8.16877e+08	0.514211	0.230456	0.749312	3.17053
M177T217_pos	177.127	216.667	Dodecanedioic acid	0.976653	[M+H-3H2O]+	C02678	HMDB0000623	Lipids and lipid-like molecules	Fatty Acyls	Fatty acids and conjugates	9.21111e+06	1.58056e+07	7.37292e+06	1.00855e+06	1.32291e+07	9.37697e+06	701377	1.79999e+07	5.73962e+06	8.97936e+06	6.88489e+06	1.40216e+07	1.14317e+07	1.17408e+07	9.6306e+06	8.72465e+06	9.04507e+06	5.72026e+06	1.48139e+07	1.51584e+07	1.10655e+07	8.47667e+06	9.63639e+06	1.25116e+07	6.87238e+06	3.15457e+07	9.36636e+06	1.19186e+07	0.785861	0.280922	0.749312	0.322448
M282T197_2_pos	282.279	196.988	Dodemorph	0.994752	[M+H]+	C18786		Organoheterocyclic compounds	Oxazinanes	Morpholines	9.09e+07	2.29431e+08	6.86596e+08	1.18343e+07	4.75954e+08	4.32962e+08	2.02622e+07	7.87189e+08	4.13347e+08	3.09301e+08	6.5888e+08	7.17052e+08	2.52011e+08	1.92695e+08	6.9766e+08	1.18633e+08	6.30595e+07	5.71952e+08	1.24184e+08	5.14693e+07	4.07559e+08	6.19548e+08	5.92952e+08	6.14667e+08	3.09649e+08	1.48333e+08	3.91209e+08	3.47105e+08	1.12706	0.664467	0.87338	1.63508
M528T137_pos	528.274	136.52	Doramapimod	0.974684	[M+H]+			Organoheterocyclic compounds	Azoles	Pyrazoles	4.29128e+06	1.52473e+07	3.31472e+07	7.03492e+06	8.45373e+06	1.35613e+07	1.62396e+06	1.7177e+07	1.21184e+06	1.16306e+07	2.71269e+07	1.47318e+07	1.20877e+07	2.35822e+07	1.24989e+07	7.59887e+06	1.06043e+06	2.32668e+07	6.09539e+06	9.95487e+06	1.37764e+07	2.53019e+07	1.71819e+07	1.5702e+07	1.00511e+07	1.28927e+07	1.28712e+07	1.37664e+07	0.93497	0.785995	0.925738	0.336936
M379T339_pos	379.064	339.375	Doxorubicin	0.991648	[M+H-C6H15NO4]+	C01661	HMDB0015132				554738	1.72312e+06	544913	1.66806e+06	2.60396e+06	285920	213619	1.3307e+06	4.67732e+06	1.58855e+06	978067	1.93236e+06	1.57321e+06	2.58403e+06	540650	1.63626e+08	9.4525e+06	227131	2.65355e+06	1.62664e+07	551396	1.31775e+06	799237	2.28654e+06	2.41822e+06	1.59995e+06	1.51343e+06	1.57172e+07	0.0962913	0.263085	0.749312	0.526953
M255T38_pos	255.113	37.5825	Dyphylline	0.863585	[M+H]+	C07819	HMDB0014789	Organoheterocyclic compounds	Imidazopyrimidines	Purines and purine derivatives	8.89148e+07	1.39152e+08	6.5239e+07	4.77833e+08	8.18899e+07	2.64703e+08	2.59847e+07	2.89211e+08	1.49707e+08	2.24776e+07	1.805e+08	7.153e+07	4.16699e+07	4.36564e+07	9.97648e+07	7.56768e+07	3.4426e+08	4.30686e+07	5.10323e+07	5.8119e+07	1.73908e+08	4.78793e+08	1.94009e+07	2.02352e+07	4.1002e+07	3.92218e+07	1.46062e+08	1.14472e+08	1.27596	0.558867	0.828029	0.946128
M470T307_pos	470.288	306.67	Ebastine	0.969179	[M+H]+		HMDB0060159	Benzenoids	Benzene and substituted derivatives	Diphenylmethanes	2.77496e+06	5.0643e+06	6.06863e+06	1.05308e+06	5.62609e+06	6.44781e+06	456201	1.04677e+07	1.51291e+07	1.40147e+07	2.54389e+06	5.39112e+06	6.49417e+06	4.43096e+07	7.93046e+06	3.44863e+06	68773.1	5.14408e+06	9.70341e+06	2.83968e+07	2.81105e+06	5.08371e+06	9.84315e+06	7.88163e+06	4.01479e+06	1.06914e+07	6.27168e+06	1.07175e+07	0.585181	0.230947	0.749312	0.28749
M398T367_pos	398.217	366.98	Echimidine	0.769318	[M+H]+	C10299					453947	9.54775e+06	1.34994e+06	53853.4	1.55011e+06	1.35498e+06	2.22405e+06	7.94044e+06	671155	2.5032e+06	5.02573e+06	2.69224e+06	1.16609e+06	2.79514e+06	6.78865e+06	4.37768e+06	3.31761e+06	1.39506e+06	5.75314e+06	4.39625e+06	3.74695e+06	5.55369e+06	2.23483e+06	6.94553e+06	4.5021e+06	5.47957e+06	2.81027e+06	4.40663e+06	0.637736	0.102287	0.682778	0.316681
M437T231_pos	437.349	231.313	Echinocystic acid	0.974474	[M+H-2H2O]+	C08942		Lipids and lipid-like molecules	Prenol lipids	Triterpenoids	4.1021e+06	4.66621e+06	1.42301e+06	3.26246e+07	1.56639e+06	2.28616e+06	2.39768e+06	4.07655e+06	1.0606e+08	1.79845e+06	4.38274e+06	3.47248e+06	2.99255e+06	3.36197e+06	3.90754e+06	1.21639e+07	9.41024e+06	2.5758e+06	769861	2.1145e+06	4.15007e+06	5.30696e+06	1.4882e+06	1.83775e+06	1.05677e+06	2.43289e+06	1.32191e+07	3.8905e+06	3.3978	0.262071	0.749312	0.65349
M175T76_pos	175.086	76.2355	Edaravone	0.859808	[M+H]+	C13008		Organoheterocyclic compounds	Azolines	Pyrazolines	3.04932e+08	3.06436e+07	1.8107e+07	8.15492e+07	1.3949e+07	5.77987e+07	5.70672e+07	6.05689e+07	2.46082e+07	2.78914e+06	1.74228e+07	5.39874e+07	1.49746e+07	1.14281e+07	3.98648e+07	1.90701e+07	5.35642e+07	1.99175e+07	5.77352e+07	1.68135e+07	1.6859e+07	1.76716e+07	6.57766e+07	6.04036e+07	5.82755e+07	7.03495e+07	5.67998e+07	3.90561e+07	1.45431	0.439638	0.778885	0.40015
M765T428_pos	765.279	427.919	Eleutheroside e	0.952042	[M+Na]+	C20786					2.56868e+06	1.62804e+06	437604	157407	4.55656e+06	2.45325e+06	1.55367e+06	6.74146e+06	2.32922e+06	4.16058e+06	968962	1.21001e+06	5.61e+06	2.00201e+06	8.74449e+06	1.39712e+06	683853	3.90101e+06	6.0547e+06	1.47267e+07	1.45373e+06	1.19275e+07	2.46934e+06	5.93989e+06	1.84605e+06	6.02885e+06	2.64427e+06	5.16733e+06	0.511728	0.0717747	0.647746	0.282811
M247T400_pos	247.129	399.976	Ellipticine	0.823563	[M+H]+	C09154		Organoheterocyclic compounds	Indoles and derivatives	Carbazoles	5.79051e+07	7.56711e+06	2.9002e+06	4.55234e+06	6.03371e+06	1.26759e+07	1.6948e+08	7.30632e+06	3.54765e+07	2.02996e+06	1.0467e+07	1.02556e+07	4.38374e+06	1.44183e+07	6.6776e+06	8.19774e+06	9.6608e+07	2.66908e+06	2.67811e+06	8.03692e+06	8.5423e+06	8.47649e+06	4.38301e+06	5.26196e+06	3.03815e+06	6.08901e+06	2.54641e+07	1.34674e+07	1.89079	0.418231	0.770799	0.647626
M274T240_pos	274.201	239.832	Emetine	0.706257	[M+H-C12H17O2N]+	C09421	HMDB0015323				6.81104e+07	1.65972e+07	5.05635e+06	1.3238e+07	6.6165e+06	878122	8.52102e+06	1.0437e+07	3.50196e+07	4.71231e+06	6.17306e+06	8.7787e+06	3.29913e+06	2.75891e+07	2.52839e+07	3.083e+07	3.22879e+06	4.12024e+06	5.87727e+07	5.32173e+06	4.33155e+06	9.38128e+06	4.77606e+06	2.23446e+07	8.47945e+06	4.3038e+06	1.44183e+07	1.60587e+07	0.897846	0.81177	0.938132	0.271092
M662T203_pos	662.425	203.486	Enniatin b	0.972047	[M+Na]+	C15740		Organic acids and derivatives	Peptidomimetics	Depsipeptides	7.73195e+06	2.89695e+06	360731	1.05698e+06	8.43975e+06	1.36799e+06	3.39501e+06	229870	3.44673e+06	143515	439747	9.36883e+06	7.67313e+06	333903	7.16107e+06	1.44931e+06	745106	2.1855e+06	2.98286e+06	5.6935e+06	2.13625e+06	4.17098e+06	2.78948e+06	3.76288e+06	2.11938e+06	7.92525e+06	3.58086e+06	3.34273e+06	1.07124	0.839949	0.949248	0.11698
M676T288_pos	676.403	287.6	Enniatin b1	0.985514	[M+Na]+			Organic acids and derivatives	Peptidomimetics	Depsipeptides	2.86816e+07	1.72342e+07	5.61488e+06	445617	3.02558e+07	1.23006e+07	4.81695e+06	446505	1.45391e+06	1.71169e+07	1.41853e+07	3.76565e+07	3.88288e+07	6.46535e+06	2.49908e+07	8.15081e+06	289563	8.72481e+06	1.03274e+07	1.31624e+07	352612	7.70094e+06	1.06032e+07	9.21767e+06	3.08068e+06	2.10883e+07	1.60798e+07	9.55035e+06	1.68369	0.144065	0.741553	0.481435
M321T344_pos	321.131	343.569	Enoxacin	0.966414	[M+H]+	C06979	HMDB0014610	Organoheterocyclic compounds	Diazanaphthalenes	Naphthyridines	5.87305e+06	1.28259e+07	1.65044e+07	6.79922e+06	7.02943e+06	8.75203e+06	3.11699e+07	5.74904e+06	4.36451e+07	1.13038e+07	8.50068e+06	1.89769e+07	1.26348e+07	6.3154e+06	1.06536e+07	2.13261e+07	3.0952e+07	1.10527e+07	9.58401e+06	5.99534e+06	1.47893e+07	1.47164e+07	1.95908e+07	9.21676e+06	5.62454e+06	1.6196e+07	1.45972e+07	1.35395e+07	1.07812	0.777335	0.921329	0.187488
M306T205_pos	306.118	204.847	Entacapone	0.951992	[M+H]+	C07943	HMDB0012226	Phenylpropanoids and polyketides	Cinnamic acids and derivatives	Hydroxycinnamic acids and derivatives	7.35539e+06	5.71726e+06	4.96245e+07	925358	9.57573e+07	1.30755e+07	3.97145e+06	1.67665e+07	5.32035e+07	9.43242e+07	3.8152e+07	2.45177e+07	3.74598e+07	1.89231e+07	3.967e+07	2.59756e+07	4.70521e+06	6.41374e+07	6.78023e+07	8.23834e+07	4.16485e+06	1.77703e+07	5.94937e+07	6.99678e+07	1.3439e+07	2.27893e+07	3.39116e+07	3.77863e+07	0.897457	0.743984	0.907312	0.551702
M605T356_pos	605.31	355.644	Enterodiol	0.753943	[2M+H]+	C18166	HMDB0005056	Lignans, neolignans and related compounds	Dibenzylbutane lignans	Dibenzylbutanediol lignans	1.88539e+06	1.69205e+06	1.13097e+07	8.30983e+06	8.14345e+06	1.12909e+07	374210	1.42382e+07	615836	8.59323e+06	4.64399e+06	4.42003e+06	5.56223e+06	9.26455e+06	7.53662e+06	7.43043e+06	1.6612e+07	526830	8.09178e+06	7.10969e+06	2.72232e+06	4.82297e+06	7.47477e+06	2.27517e+06	3.33523e+06	5.92507e+06	6.23685e+06	6.39442e+06	0.975358	0.925788	0.980289	0.117417
M377T312_pos	377.17	312.244	Entinostat	0.910505	[M+H]+			Benzenoids	Benzene and substituted derivatives	Anilides	1.93633e+06	1.82879e+07	1.09923e+06	327849	1.52621e+07	1.34342e+07	558633	4.41869e+07	544258	4.03048e+06	3.81544e+06	2.48083e+07	6.65579e+06	1.41017e+07	1.31097e+07	3.31116e+06	2.88489e+06	2.59074e+06	2.19905e+07	2.61074e+07	7.245e+06	3.73926e+07	3.77336e+06	5.3382e+06	1.51405e+07	1.61302e+07	1.03806e+07	1.30089e+07	0.797958	0.575318	0.836072	0.416686
M516T473_pos	516.23	473.26	Enzastaurin	0.803925	[M+H]+			Organoheterocyclic compounds	Indoles and derivatives	N-alkylindoles	3.57902e+06	7.15676e+06	4.72414e+06	1.5871e+06	8.75097e+06	4.01332e+06	78656	1.01545e+07	1.97303e+07	7.59428e+06	8.22938e+06	5.65966e+06	1.21497e+07	1.16591e+07	2.06338e+07	2.07091e+06	495417	5.54992e+06	4.19511e+06	9.65442e+06	8.70054e+06	7.03485e+06	7.79484e+06	7.06187e+06	959156	4.07372e+06	7.18522e+06	6.91412e+06	1.03921	0.895254	0.970067	0.184594
M166T99_pos	166.097	99.427	Epinephrine	0.73786	[M+H-H2O]+	C00788	HMDB0000068	Benzenoids	Phenols	Benzenediols	6.20158e+07	3.77043e+07	5.21703e+07	5.93346e+07	1.16363e+08	4.02994e+07	2.9648e+07	1.65352e+07	1.75334e+07	4.47848e+07	3.60439e+07	1.75276e+07	1.53538e+08	3.97632e+07	4.00971e+07	2.39601e+07	4.51112e+07	1.6036e+08	4.94877e+07	4.41755e+07	4.22996e+07	6.52941e+07	7.69666e+07	3.35874e+07	1.21607e+08	1.36426e+07	5.25768e+07	5.8181e+07	0.903677	0.727346	0.9006	0.466153
M223T113_pos	223.118	112.749	Ergocristine	0.818515	[M+H-C20H25O5N3]+	C09164		Alkaloids and derivatives	Ergoline and derivatives	Lysergic acids and derivatives	1.06115e+07	9.29982e+06	1.01162e+08	2.81882e+07	1.06331e+08	6.739e+06	2.7796e+06	3.21003e+07	1.05659e+07	9.46989e+06	3.86036e+06	5.32932e+07	2.50541e+08	8.75563e+06	9.84815e+06	1.46696e+08	5.8296e+06	3.28214e+07	1.23995e+07	1.10393e+07	5.97089e+06	4.04162e+06	2.98714e+08	4.52394e+07	1.94054e+08	4.30639e+06	4.80724e+07	5.99782e+07	0.801499	0.717284	0.896735	0.50565
M338T33_pos	338.342	32.5804	Erucamide	0.95079	[M+H]+			Lipids and lipid-like molecules	Fatty Acyls	Fatty amides	7.05303e+07	3.5229e+07	4.45371e+07	2.04355e+07	4.56734e+07	4.49309e+07	9.39312e+07	4.01287e+07	4.43713e+07	6.25121e+07	5.29921e+07	3.07914e+07	8.45638e+07	7.02851e+07	1.2718e+08	4.14043e+07	3.34011e+07	3.02759e+07	6.73711e+07	6.38509e+07	7.03355e+07	2.36066e+07	3.91399e+07	5.58736e+07	6.99789e+07	4.57564e+07	5.15867e+07	5.68046e+07	0.908143	0.587149	0.842147	0.389077
M736T227_pos	735.5	227.337	Erythromycylamine	0.746165	[M+H]+			Organic oxygen compounds	Organooxygen compounds	Carbohydrates and carbohydrate conjugates	4.31974e+07	130567	2.87471e+08	3.57014e+06	4.71618e+07	96023.7	3.90035e+06	7.14692e+06	2.07528e+07	317451	229379	5.50593e+06	2.80829e+06	4.88591e+06	177689	211629	8.1433e+06	3.5106e+06	228386	4.71546e+07	4.08485e+07	6.40852e+06	176840	118612	6.39995e+06	6.59544e+07	3.24837e+07	1.41707e+07	2.29231	0.424858	0.774259	0.66883
M253T57_pos	253.165	57.1494	Estriol	0.935077	[M-2H2O+H]+	C05141	HMDB0000153	Lipids and lipid-like molecules	Steroids and steroid derivatives	Estrane steroids	3.59942e+07	5.92181e+07	3.36221e+07	4.43978e+07	2.30745e+07	2.09368e+07	2.25748e+08	1.95239e+07	1.90455e+07	3.96191e+07	4.1058e+07	4.11404e+07	3.40064e+07	3.33441e+07	4.49796e+07	6.26317e+07	3.51641e+07	3.73344e+07	3.56467e+07	4.38189e+07	2.26698e+07	2.24967e+07	6.36679e+07	2.94128e+07	2.50868e+07	3.76055e+07	4.90296e+07	3.79891e+07	1.29062	0.483475	0.795403	0.434893
M333T531_pos	333.14	530.798	Estrone sulfate	0.761379	[M+H-H2O]+	C02538	HMDB0001425	Lipids and lipid-like molecules	Steroids and steroid derivatives	Sulfated steroids	6.03176e+06	4.32586e+07	2.30878e+07	1.94128e+06	3.88714e+06	1.99262e+07	3.81177e+06	1.70223e+07	8.72037e+06	9.38395e+06	2.28448e+07	9.7714e+06	6.49534e+06	2.57613e+07	1.13508e+07	6.25901e+06	1.9772e+07	1.06367e+07	4.68517e+06	2.41471e+06	3.19493e+07	2.14044e+07	1.42783e+07	7.69931e+06	5.10298e+06	8.52914e+06	1.35525e+07	1.30649e+07	1.03733	0.905592	0.9743	0.136319
M334T340_2_pos	334.09	340.442	Ethalfluralin	0.992597	[M+H]+	C18827		Benzenoids	Benzene and substituted derivatives	Aniline and substituted anilines	1.07582e+06	1.27425e+09	1.11119e+09	823497	4.78038e+08	6.99297e+06	2.92443e+07	2.6852e+08	2.81138e+08	1.24896e+06	3.29005e+07	1.07369e+08	5.54328e+08	879909	1.76007e+06	3.87278e+07	4.40816e+06	1.46679e+09	2.58306e+06	1.78231e+06	6.15908e+06	3.32052e+07	1.07666e+09	1.63398e+07	3.44403e+08	2.54835e+07	3.19009e+08	2.32245e+08	1.37359	0.631226	0.860514	1.81503
M338T449_pos	338.123	449.362	Ethanone, 2-(2-chlorophenyl)-1-[1-(5-hydroxypentyl)-1h-indol-3-yl]-	0.815792	[M+H-H2O]+			Organoheterocyclic compounds	Indoles and derivatives	Phenylacetylindoles	4.17695e+07	2.39429e+06	4.56736e+06	541831	4.97828e+06	5.46198e+06	1.96533e+06	2.19895e+06	295431	5.35282e+06	4.81178e+06	6.60626e+06	1.02172e+07	2.10755e+06	4.2721e+06	2.76405e+06	2.07816e+06	4.97899e+06	2.02552e+06	2.74803e+06	1.03976e+07	3.49464e+06	4.84003e+06	4.6968e+06	2.55322e+06	9.75511e+06	7.01238e+06	4.36244e+06	1.60744	0.399174	0.763922	0.221843
M107T283_pos	107.049	282.509	Ethiofencarb	0.856451	[M+H-C4H9NOS]+	C18649	HMDB0031782	Benzenoids	Benzene and substituted derivatives	Phenyl methylcarbamates	1.0328e+08	8.78886e+06	3.79792e+06	1.15849e+07	1.92031e+06	2.36266e+07	1.46686e+08	3.19821e+06	8.86365e+06	1.94234e+06	1.04807e+07	5.0532e+07	767162	7.10658e+06	1.67282e+06	2.04625e+07	2.97253e+07	194992	1.44502e+06	3.27499e+06	2.34233e+07	5.65538e+06	174683	1.14206e+06	6.15923e+06	1.35558e+06	2.88822e+07	7.83018e+06	3.68858	0.116522	0.711059	0.780781
M295T267_pos	295.206	267.321	Ethisterone	0.907012	[M+H-H2O]+	C14487	HMDB0060580	Lipids and lipid-like molecules	Steroids and steroid derivatives	Androstane steroids	2.72271e+07	1.84831e+07	9.28617e+06	1.99102e+06	2.22643e+07	2.01295e+07	1.03078e+06	1.71975e+07	5.10207e+06	1.68819e+07	7.10219e+06	1.9177e+07	3.37726e+07	4.64671e+07	1.29017e+07	3.1848e+07	4.15962e+06	1.016e+07	3.17628e+07	2.2843e+07	1.59719e+07	1.74519e+07	1.32883e+07	1.48812e+07	1.00439e+07	1.38071e+07	1.53573e+07	1.88913e+07	0.812933	0.410404	0.768024	0.369501
M259T82_pos	259.083	82.2842	Ethofumesate	0.955939	[M+H-C2H4]+	C18829					5.96409e+06	351012	163872	1.89046e+06	936839	310839	1.46664e+06	1.94625e+06	1.02021e+06	1.59542e+06	1.04325e+06	1.52455e+06	2.45937e+06	1.36755e+06	3.44847e+06	3.2216e+06	4.55693e+06	1.5341e+06	1.88013e+06	1.77538e+06	714576	3.57277e+06	1.10728e+06	2.10002e+06	2.9802e+06	3.36585e+06	1.59021e+06	2.43268e+06	0.653688	0.119653	0.717734	0.180322
M314T290_pos	314.16	289.551	Ethylmorphine	0.918231	[M+H]+	C07537	HMDB0015509	Alkaloids and derivatives	Morphinans		2.09816e+06	1.91453e+07	2.43421e+06	1.06355e+07	1.03994e+07	4.53718e+06	3.02416e+06	3.74805e+07	2.60208e+07	4.64472e+06	4.42939e+06	1.54665e+07	1.32704e+07	3.61477e+07	3.04246e+07	3.15444e+07	1.43043e+06	8.55464e+06	5.02988e+07	8.37358e+07	4.9021e+06	4.8701e+07	4.6996e+06	3.69195e+07	1.70786e+07	2.42238e+07	1.18143e+07	2.91278e+07	0.405604	0.0222291	0.501244	0.786303
M95T11_2_pos	95.0856	10.7072	Exo-norborneol	0.983061	[M+H-H2O]+			Lipids and lipid-like molecules	Prenol lipids	Monoterpenoids	1.56819e+08	1.96791e+08	3.01173e+06	1.92794e+08	1.01174e+08	1.3453e+08	7.36532e+07	2.76131e+08	1.05889e+08	1.55178e+06	4.94765e+07	1.5622e+08	5.85585e+06	6.83781e+07	1.09799e+08	3.41442e+06	1.57612e+08	1.10951e+08	2.2902e+06	9.82768e+07	3.3927e+06	5.94318e+07	2.10514e+06	1.78293e+08	2.14698e+08	1.91023e+08	1.11838e+08	9.22819e+07	1.21192	0.543116	0.818253	0.384623
M639T507_pos	639.222	506.985	Fenamifos sulfoxide	0.946546	[2M+H]+			Benzenoids	Benzene and substituted derivatives	Phenyl sulfoxides	98240.4	1.58118e+07	5.74023e+06	2.70405e+06	6.23167e+06	1.07783e+07	1.56357e+06	1.9307e+07	6.87052e+06	7.48629e+06	1.85307e+07	2.87828e+06	1.17993e+07	5.80702e+06	1.91582e+07	3.25686e+06	7.8867e+06	3.08247e+07	2.90731e+06	1.08363e+07	3.42346e+06	1.74409e+07	5.4848e+06	4.08953e+06	1.04762e+07	8.55784e+06	8.44614e+06	1.00115e+07	0.843642	0.589715	0.843132	0.299134
M274T62_4_pos	274.274	61.7093	Fenpropidin	0.995013	[M+H]+	C18726		Benzenoids	Benzene and substituted derivatives	Phenylpropanes	5.61222e+09	3.85366e+09	5.72543e+09	3.97104e+09	6.07498e+09	6.08023e+09	4.09073e+09	7.63333e+09	5.48831e+09	4.58735e+09	6.18065e+09	4.31198e+09	5.55909e+09	5.03396e+09	4.51689e+09	4.33749e+09	4.0559e+09	6.5483e+09	4.71746e+09	5.06112e+09	4.72687e+09	4.81503e+09	6.49091e+09	5.30593e+09	6.46592e+09	4.38723e+09	5.32069e+09	5.11254e+09	1.04071	0.596219	0.845907	4.38912
M165T31_pos	165.091	31.1198	Fenuron	0.950394	[M+H]+	C11224					3.95328e+07	3.06973e+07	3.47295e+07	2.31613e+07	2.40044e+07	5.55401e+07	6.14485e+07	3.31159e+07	8.83256e+07	1.9994e+07	4.03547e+07	5.12294e+07	2.71374e+07	3.48671e+07	3.76091e+07	8.56453e+07	1.29769e+07	1.99827e+07	2.56486e+07	4.66563e+07	1.32611e+08	4.76038e+07	1.97458e+07	3.51076e+07	2.15056e+07	3.65385e+07	4.07132e+07	4.28075e+07	0.951074	0.843765	0.951163	0.140011
M124T426_pos	124.087	426.403	Ferimzone	0.973373	[M+H-C9H9N]+	C18579		Benzenoids	Benzene and substituted derivatives	Toluenes	3.29941e+08	1.09929e+08	1.31857e+08	2.28077e+08	1.22459e+08	1.52557e+08	1.60769e+08	1.68846e+08	4.66841e+07	3.36842e+08	1.52558e+08	1.13597e+08	2.02166e+08	1.31393e+08	9.3875e+07	1.07668e+06	9.59995e+07	1.39497e+08	1.04198e+08	1.21431e+08	1.39107e+08	6.44376e+07	3.79004e+08	1.6958e+08	2.62586e+08	4.47984e+07	1.7356e+08	1.34383e+08	1.29153	0.280629	0.749312	1.09757
M502T270_pos	502.283	269.745	Fexofenadine	0.987769	[M+H]+	C06999	HMDB0005030	Benzenoids	Benzene and substituted derivatives	Diphenylmethanes	813675	6.92631e+06	5.57106e+06	1.00949e+06	6.73501e+06	6.8339e+06	2.42265e+06	1.05655e+07	706083	5.80762e+06	3.51762e+06	2.01886e+06	4.38389e+06	5.01577e+06	2.36724e+07	1.4588e+07	3.59753e+06	4.14796e+06	1.15835e+07	1.5646e+07	3.6594e+06	1.01321e+07	6.30444e+06	9.09229e+06	5.6306e+06	9.15493e+06	4.40859e+06	9.40192e+06	0.468903	0.0115267	0.460787	0.45222
M290T91_pos	290.269	91.2084	Fingolimod	0.982401	[M+H-H2O]+			Organic nitrogen compounds	Organonitrogen compounds	Amines	1.60163e+08	1.90545e+08	1.44503e+08	1.15091e+08	1.87165e+08	5.35887e+08	9.86283e+07	4.27744e+08	5.53035e+07	1.32765e+08	7.80606e+08	1.90427e+08	2.01632e+08	1.25784e+08	9.09071e+08	1.88039e+08	2.08052e+08	1.79235e+08	1.51587e+08	1.63358e+08	1.29199e+08	1.39829e+08	1.58682e+08	1.12865e+09	4.45762e+08	1.94371e+09	2.47728e+08	4.51611e+08	0.548542	0.225139	0.749312	2.61874
M439T291_pos	439.108	290.894	Flavine mononucleotide	0.96539	[M+H-H2O]+	C00061	HMDB0001520				1.08694e+06	709799	1.17694e+06	540161	3.24713e+06	222438	1.43048e+06	3.2497e+06	2.27654e+06	1.36721e+07	1.28719e+06	608908	7.90877e+06	1.24307e+06	1.87229e+06	1.90805e+06	1.75142e+06	4.62213e+06	1.49816e+06	1.90709e+06	710462	208472	7.5841e+06	497749	233601	2.38883e+06	2.87824e+06	2.03273e+06	1.41595	0.48811	0.79615	0.19297
M360T351_pos	360.036	350.851	Florasulam	0.896218	[M+H]+	C18850		Benzenoids	Benzene and substituted derivatives	Sulfanilides	638309	5.64965e+06	3.75197e+06	219389	3.0228e+06	1.66026e+07	6.75406e+06	1.22691e+07	2.95245e+06	4.83109e+06	751821	1.28837e+07	1.01238e+07	1.23059e+07	2.13645e+07	4.71433e+06	454187	5.18153e+06	4.55349e+06	7.19772e+06	3.70038e+06	9.03061e+06	5.47046e+06	7.6888e+06	2.39189e+06	1.02096e+07	6.18852e+06	7.25103e+06	0.853468	0.613129	0.851328	0.210269
M286T323_pos	286.09	323.493	Fludarabine	0.991848	[M+H]+	C21550					1.16298e+07	1.73316e+08	2.66855e+08	2.34127e+06	2.04866e+08	1.32068e+08	4.91477e+07	4.5452e+08	3.1316e+07	5.18288e+08	4.25918e+08	1.01763e+08	4.41016e+08	3.82508e+07	1.12915e+07	2.24208e+07	9.06021e+06	3.53725e+07	3.54223e+08	2.46775e+08	4.61096e+07	1.27817e+06	1.18303e+09	4.3428e+08	5.60488e+08	2.82391e+08	2.16388e+08	2.48075e+08	0.87227	0.769977	0.919159	1.51557
M423T555_pos	423.197	555.335	Fludrocortisone	0.8053	[M+H]+	C07004		Lipids and lipid-like molecules	Steroids and steroid derivatives	Pregnane steroids	1.6914e+07	7.84547e+06	4.09262e+06	180300	5.51527e+06	1.78959e+06	1.02282e+06	4.25398e+06	8.79478e+07	2.11584e+06	2.05285e+06	2.67595e+06	6.49415e+06	1.78361e+07	8.89069e+06	3.10559e+07	9.12145e+07	1.61945e+07	3.66379e+06	7.44351e+06	7.23561e+07	5.18078e+06	5.96228e+06	2.64321e+06	2.74545e+06	7.36179e+06	1.09924e+07	2.09653e+07	0.524313	0.339039	0.751616	0.606058
M495T45_pos	495.278	44.8588	Flumethasone pivalate	0.749126	[M+H]+		HMDB0014801	Lipids and lipid-like molecules	Steroids and steroid derivatives	Pregnane steroids	4.11133e+07	1.0099e+08	8.89389e+07	1.41748e+07	9.80677e+07	2.33228e+08	2.29431e+07	2.4774e+08	3.93861e+07	2.34857e+08	5.43989e+07	2.4337e+08	1.59324e+08	4.1239e+07	1.03114e+08	1.75095e+08	2.05727e+07	7.22263e+07	8.63059e+07	1.34471e+08	2.09135e+08	7.19566e+07	5.05687e+07	1.30343e+08	6.43975e+07	1.31534e+08	1.21425e+08	9.93046e+07	1.22276	0.458387	0.785777	1.12898
M495T292_pos	495.241	291.513	Fluocinolone acetonide	0.985163	[M+H]+	C07007	HMDB0015181	Lipids and lipid-like molecules	Steroids and steroid derivatives	Pregnane steroids	6.89315e+06	2.69736e+07	2.98379e+07	490581	8.4335e+06	2.43724e+07	5.47169e+06	2.98639e+07	1.47409e+06	2.05189e+06	1.58298e+06	5.19271e+07	2.45469e+06	1.0882e+08	1.50478e+07	3.64031e+06	1.63228e+06	3.09133e+06	2.35087e+06	3.43623e+06	2.20935e+07	4.36708e+07	2.72741e+06	5.4579e+06	1.41361e+08	1.48367e+07	1.4756e+07	2.83205e+07	0.521035	0.316734	0.749312	0.57804
M166T8_pos	166.097	7.92651	Fluorene	0.728593	[M]+	C07715					7.98993e+07	7.34044e+07	1.02886e+08	7.41502e+07	5.30834e+07	1.96509e+08	8.24177e+07	7.86392e+07	9.14909e+07	9.74984e+07	7.93918e+07	1.95015e+08	9.51233e+07	8.17393e+07	7.60987e+07	8.90869e+07	8.35935e+07	7.3991e+07	8.81261e+07	6.15459e+07	8.92434e+07	7.16404e+07	8.80023e+07	1.92318e+08	9.10912e+07	9.09672e+07	9.99622e+07	9.05726e+07	1.10367	0.541242	0.817864	0.458455
M277T331_pos	277.089	330.843	Flutamide	0.996145	[M+H]+	C07653	HMDB0014642	Benzenoids	Benzene and substituted derivatives	Trifluoromethylbenzenes	2.70755e+07	2.93162e+07	1.13272e+08	4.38611e+06	1.44926e+08	2.02377e+06	4.60306e+08	3.84117e+07	1.36824e+08	4.21647e+06	5.2582e+06	6.87731e+07	1.1224e+07	1.32803e+07	6.69269e+06	1.17914e+09	2.06751e+07	5.86483e+07	2.54158e+06	4.89742e+06	3.70903e+06	2.51552e+07	2.10577e+07	6.90045e+06	4.41667e+08	8.09868e+06	8.04626e+07	1.37881e+08	0.583563	0.567694	0.831435	1.1215
M434T420_pos	434.189	420.474	Fluvastatin	0.985401	[M+Na]+	C07014		Organoheterocyclic compounds	Pyrroles	Substituted pyrroles	1.33792e+10	5.23823e+06	837833	4.4898e+06	939093	697832	1.64478e+09	669065	1.50095e+09	1.31821e+06	3.87881e+06	837480	1.51365e+06	1.92622e+06	1.2717e+06	1.52889e+06	2.54102e+06	1.19767e+06	803885	1.35253e+06	3.41179e+06	1.07216e+06	1.06589e+06	197430	919469	664910	1.27272e+09	1.38104e+06	921.565	0.225474	0.749312	5.09609
M308T105_pos	308.149	105.322	Foliosidine	0.794354	[M+H]+			Organoheterocyclic compounds	Quinolines and derivatives	Quinolones and derivatives	3.72738e+07	4.28553e+07	1.22367e+07	3.14884e+06	1.65585e+07	1.23957e+07	3.463e+06	2.23056e+07	8.92196e+06	2.45306e+06	2.61353e+06	4.99857e+07	2.63337e+07	3.10628e+07	3.11101e+07	5.87236e+07	1.8924e+06	1.63379e+07	2.27859e+07	2.98794e+07	1.97761e+07	8.73985e+07	1.59143e+07	4.9164e+07	2.92801e+07	9.67227e+07	1.85035e+07	3.7696e+07	0.490861	0.0435799	0.578371	0.823092
M269T399_pos	269.074	399.245	Formononetin	0.953065	[M+H]+	C00858	HMDB0005808	Phenylpropanoids and polyketides	Isoflavonoids	O-methylated isoflavonoids	1.93244e+07	3.58895e+06	975195	351673	1.44358e+07	1.61755e+06	2.22802e+07	7.29823e+06	3.15125e+06	6.58615e+06	4.10636e+06	7.89763e+06	1.84087e+07	7.22701e+06	4.11444e+06	2.2179e+06	4.245e+06	1.20449e+06	1.38979e+07	1.87831e+07	1.98559e+06	1.16217e+07	4.12734e+06	7.78e+06	2.46464e+06	1.2248e+07	8.46324e+06	7.07055e+06	1.19697	0.596446	0.845948	0.168232
M309T550_pos	309.165	549.822	Fructoselysine	0.935103	[M+H]+	C16488		Organic acids and derivatives	Carboxylic acids and derivatives	Amino acids, peptides, and analogues	1.10251e+08	1.64355e+09	5.19788e+08	6.76988e+08	8.00805e+08	8.42892e+08	1.73955e+08	1.19048e+09	1.6744e+09	7.22816e+08	7.31219e+08	8.30938e+08	3.02641e+08	1.75389e+09	1.65436e+09	3.68217e+09	3.86907e+08	5.71957e+08	8.67036e+08	1.09698e+09	2.64607e+09	2.09075e+09	1.03773e+09	2.77672e+08	7.59207e+08	1.25085e+09	7.86209e+08	1.39043e+09	0.565444	0.0565254	0.596671	3.5789
M407T245_2_pos	407.239	245.006	Fruleuile	0.92489	[M+H]+			Organic acids and derivatives	Carboxylic acids and derivatives	Amino acids, peptides, and analogues	617319	2.50119e+06	3.34101e+06	2.82221e+08	2.57741e+06	940752	1.32945e+07	3.48078e+06	2.28043e+10	4.1164e+06	3.68857e+06	931670	4.95101e+06	2.91281e+06	8.73299e+06	2.07503e+09	1.69153e+08	1.72811e+07	4.25262e+06	5.22271e+06	2.68296e+07	9.74183e+06	2.98901e+06	5.03517e+06	7.63061e+06	340625	1.779e+09	1.79627e+08	9.90386	0.372363	0.755588	7.27906
M706T204_pos	706.377	203.537	Fumonisin b2	0.863877	[M+H]+	C19242	HMDB0034703	Organic acids and derivatives	Carboxylic acids and derivatives	Fumonisins	2.37589e+06	1.64429e+06	141597	6.96816e+06	2.28929e+07	3.67325e+06	1.53955e+06	4.46999e+06	5.45342e+06	188043	720361	2.2406e+07	1.4035e+07	1.7335e+06	3.59186e+06	2.69854e+06	3.67374e+06	594685	5.9038e+06	5.15109e+06	176699	1.07897e+07	1.72918e+06	7.13741e+06	4.78921e+06	9.27475e+06	6.6545e+06	4.4034e+06	1.51122	0.356986	0.754519	0.29704
M226T106_pos	226.069	105.931	Furazolidone	0.978227	[M+H]+	C07999	HMDB0014752	Organoheterocyclic compounds	Furans	Nitrofurans	1.17438e+07	3.13469e+07	4.00564e+07	1.83437e+07	6.05265e+06	1.16677e+07	3.3622e+06	5.39777e+07	996195	3.06895e+06	1.47742e+08	5.08748e+06	2.54716e+07	4.21431e+06	4.01325e+07	1.06211e+06	3.47425e+06	1.12561e+08	9.37282e+06	4.59262e+06	8.30887e+07	5.96858e+06	3.4179e+07	1.29345e+07	3.01108e+06	1.30475e+07	2.7609e+07	2.5203e+07	1.09547	0.870728	0.960828	0.658059
M454T262_pos	454.293	262.233	Fuziline	0.994776	[M+H]+			Lipids and lipid-like molecules	Prenol lipids	Diterpenoids	3.88218e+07	3.75171e+07	4.28881e+07	1.28341e+06	4.54185e+07	4.10557e+07	1.58977e+06	3.44383e+07	9.40951e+06	3.58328e+07	3.71403e+07	1.72957e+07	3.45865e+07	9.21979e+07	2.18402e+07	1.26407e+07	253087	2.89316e+07	3.28297e+07	3.62105e+07	4.06954e+07	2.51104e+07	4.43755e+07	3.64504e+07	1.95681e+07	4.30244e+07	2.90214e+07	3.33945e+07	0.869047	0.563065	0.829011	0.528839
M843T541_pos	843.284	541.487	G1s neuac(2-3) a	0.984701	[M+2Na]2+			Organic oxygen compounds	Organooxygen compounds	Carbohydrates and carbohydrate conjugates	215991	1.20165e+07	1.00724e+07	63876.4	7.33743e+06	6.93974e+06	1.27303e+06	7.85205e+06	8.80161e+06	1.19135e+07	1.48925e+07	3.64883e+06	5.24255e+06	3.6812e+06	1.03035e+07	1.55746e+06	5.85749e+06	6.57999e+06	3.4569e+06	5.66619e+06	7.87496e+06	7.43763e+06	5.7296e+06	5.14862e+06	3.23557e+06	4.76074e+06	6.94385e+06	5.48384e+06	1.26624	0.324754	0.749312	0.21213
M913T547_pos	913.317	546.69	G2f	0.796172	[M+H+K]2+			Organic oxygen compounds	Organooxygen compounds	Carbohydrates and carbohydrate conjugates	3.40592e+06	3.34442e+06	9.20166e+06	6.86441e+06	5.24226e+06	2.98877e+06	84914.6	7.47644e+06	5.2417e+06	1.16346e+07	4.05627e+06	4.3612e+06	3.08296e+06	2.36577e+06	7.11887e+06	217893	3.88854e+06	8.39722e+06	1.77969e+06	5.99009e+06	1.20238e+06	2.85509e+06	8.9354e+06	3.43776e+06	1.14732e+06	2.43947e+06	5.15273e+06	3.82888e+06	1.34575	0.263452	0.749312	0.239616
M749T491_pos	749.281	490.654	G2s2 neuac(2-6,2-3)	0.710689	[M+2H+Na]3+						7.5178e+06	1.35161e+07	3.18594e+06	2.22835e+06	3.74108e+06	7.68458e+06	6.34148e+06	1.47902e+07	6.48471e+06	6.08846e+06	1.83828e+07	6.74398e+06	6.84716e+06	6.08489e+06	7.95901e+06	2.50194e+06	6.85526e+06	5.94449e+06	4.28832e+06	1.0473e+07	5.8969e+06	9.05989e+06	5.70713e+06	5.68106e+06	3.3489e+06	5.49656e+06	7.96559e+06	6.0998e+06	1.30588	0.210026	0.749312	0.159893
M1026T547_1_pos	1025.85	547	G3	0.965084	[M+2Na]2+			Organic oxygen compounds	Organooxygen compounds	Carbohydrates and carbohydrate conjugates	2.10581e+06	2.76079e+06	4.37638e+06	192273	3.41134e+06	2.01239e+06	498623	3.60907e+06	1.64282e+06	5.22131e+06	3.05903e+06	1.50619e+06	2.89705e+06	911094	3.32028e+06	144267	1.61876e+06	2.65285e+06	2.31606e+06	3.16567e+06	143267	2.73304e+06	3.31939e+06	2.79635e+06	1.13295e+06	1.37945e+06	2.56101e+06	1.9718e+06	1.29881	0.26069	0.749312	0.162122
M629T138_pos	629.314	138.186	Gambogic acid	0.940523	[M+H]+	C10062		Organoheterocyclic compounds	Benzopyrans	1-benzopyrans	1.67061e+07	1.0155e+07	452806	858399	138450	126399	7.68017e+07	2.50192e+06	3.02855e+06	2.75489e+06	252774	2.10002e+06	107221	4.24252e+06	451940	3.60408e+06	2.99596e+07	437775	3.106e+06	965043	1.1945e+06	1.16327e+06	1.67486e+06	379832	6.95176e+06	1.09174e+06	8.92186e+06	4.24792e+06	2.10029	0.459666	0.785777	0.357767
M595T274_pos	595.286	273.794	Ganoderic acid h	0.700222	[M+Na]+			Lipids and lipid-like molecules	Prenol lipids	Triterpenoids	2.45712e+06	1.04046e+06	4.31662e+06	4.9427e+06	3.86947e+06	3.76073e+06	3.20061e+06	1.20603e+06	2.91738e+07	1.94475e+06	4.37158e+06	3.18269e+06	8.87622e+06	1.76757e+06	5.65131e+06	6.10688e+06	2.1938e+07	5.09947e+06	1.31068e+06	966085	1.86808e+06	2.31476e+06	2.87029e+06	2.32719e+06	3.66219e+06	5.29826e+06	5.56483e+06	4.70621e+06	1.18244	0.738677	0.905529	0.222133
M603T334_pos	603.368	334.121	Garcinol	0.934462	[M+H]+	C09929		Lipids and lipid-like molecules	Prenol lipids	Monoterpenoids	3.09174e+06	1.26416e+07	6.1437e+06	5.96422e+06	2.74746e+06	9.64931e+06	100630	1.8478e+07	4.75972e+06	2.64598e+06	1.22704e+07	2.82714e+06	995031	2.24487e+06	1.23662e+07	1.25072e+06	4.34193e+06	90622.2	7.64945e+06	1.08236e+07	6.8924e+06	7.82523e+06	4.69611e+06	3.70718e+06	8.85039e+06	4.23394e+06	6.33192e+06	5.76713e+06	1.09793	0.758657	0.912831	0.120028
M419T27_pos	419.134	27.2398	Gardenin	0.969432	[M+H]+			Phenylpropanoids and polyketides	Flavonoids	O-methylated flavonoids	6.98055e+06	2.77368e+07	950624	263014	2.81383e+06	5.36249e+06	168747	7.0764e+06	250399	1.7757e+06	5.96302e+06	7.0162e+06	3.26663e+06	1.30033e+07	2.4019e+07	1.61121e+07	106638	1.27347e+06	1.92369e+07	2.26286e+06	1.25495e+07	9.31031e+06	470884	1.34317e+07	5.34316e+06	2.7615e+07	5.35573e+06	1.11335e+07	0.481048	0.0854671	0.670301	0.48391
M359T432_pos	359.124	432.381	Gardenin b	0.991343	[M+H]+	C15109		Phenylpropanoids and polyketides	Flavonoids	O-methylated flavonoids	935086	3.97984e+07	6.05391e+07	1.7689e+07	1.9305e+07	1.07877e+07	1.07176e+07	4.03741e+07	4.13974e+06	9.63296e+07	3.45327e+07	2.31182e+07	5.28983e+07	2.38045e+07	1.70059e+07	1.76703e+07	2.26663e+07	2.426e+07	3.99266e+07	4.45245e+07	1.0975e+07	1.88805e+07	4.28957e+07	2.10697e+07	6.90165e+07	1.80186e+07	3.1628e+07	2.85165e+07	1.10911	0.722953	0.898977	0.483106
M427T392_pos	427.143	392.14	Gardenoside	0.989333	[M+Na]+	C09779		Lipids and lipid-like molecules	Prenol lipids	Terpene glycosides	3.32457e+07	6.35052e+06	1.24066e+07	198023	1.39657e+07	8.83075e+06	338229	1.74444e+07	1.55968e+07	1.70983e+08	3.92265e+06	1.40777e+07	1.15591e+07	6.47261e+06	2.99239e+07	3.3349e+06	1.0432e+06	3.36516e+07	9.16824e+06	2.45434e+07	2.46125e+06	1.46469e+07	1.12968e+08	1.65167e+07	1.73488e+06	1.46871e+07	2.3763e+07	2.08579e+07	1.13928	0.847737	0.95208	0.523008
M639T241_pos	639.356	241.166	Geldanamycin, 17-demethoxy-17-[[2-(dimethylamino)ethyl]amino]-	0.983948	[M+Na]+						3.42662e+06	3.11332e+06	1.86994e+06	2.53613e+06	1.22911e+06	908828	4.32851e+07	613973	802242	1.26109e+06	1.42208e+06	1.82582e+06	705353	1.26528e+06	1.59145e+06	6.43059e+06	2.95828e+06	1.07531e+06	436704	1.22281e+06	1.11596e+06	709741	3.55022e+06	1.13237e+06	576338	481175	4.84612e+06	1.73432e+06	2.79424	0.347426	0.75401	0.258611
M323T245_pos	323.197	244.738	Gelsemine	0.86168	[M+H]+	C09207					4.67399e+06	6.20508e+06	5.98714e+06	8.15709e+07	5.54837e+06	9.50626e+06	2.30686e+06	1.11645e+07	3.85601e+09	5.84878e+06	4.32948e+06	1.65116e+07	7.01842e+06	3.45735e+07	1.09273e+07	6.06178e+08	4.02515e+07	4.73176e+06	1.28859e+07	1.73993e+07	9.07095e+06	6.23775e+06	7.66923e+06	1.48349e+06	1.86604e+07	2.87373e+07	3.08976e+08	6.14466e+07	5.02836	0.416102	0.770799	2.92482
M249T376_pos	249.098	375.615	Genipin	0.853093	[M+Na]+	C09780	HMDB0035830	Lipids and lipid-like molecules	Prenol lipids	Monoterpenoids	1.02314e+06	5.90283e+06	1.84023e+06	3.15283e+06	2.40986e+06	3.02189e+06	6.60608e+06	1.04725e+07	1.49393e+06	2.63142e+06	1.87401e+06	2.16922e+07	2.93691e+06	4.28103e+06	4.17022e+06	1.10474e+06	5.99096e+06	4.11325e+06	8.85395e+06	5.3179e+06	3.82227e+06	1.56888e+06	3.64764e+06	3.09623e+06	1.64092e+06	3.1266e+06	5.00445e+06	3.90266e+06	1.28232	0.515464	0.809122	0.156368
M379T372_pos	379.101	371.68	Gentiopicroside	0.911078	[M+Na]+	C09782		Organic oxygen compounds	Organooxygen compounds	Carbohydrates and carbohydrate conjugates	254295	1.95059e+07	2.41464e+06	645977	9.72939e+06	9.50712e+06	107968	2.85426e+07	2.74394e+06	5.67795e+06	7.03099e+06	1.59707e+07	1.41879e+07	2.24511e+07	2.73669e+07	4.17544e+06	2.05094e+06	5.02624e+06	1.94871e+07	3.09749e+07	7.8685e+06	1.50493e+07	5.37211e+06	1.60257e+07	3.87572e+06	2.27395e+07	8.94764e+06	1.40357e+07	0.637493	0.175826	0.749312	0.480317
M333T267_pos	333.152	267.017	Gibberellin a4	0.987675	[M+H]+	C11864		Lipids and lipid-like molecules	Prenol lipids	Diterpenoids	1.36551e+07	2.77656e+07	1.44663e+07	2.4452e+07	8.09805e+06	7.57999e+06	1.04345e+08	3.3471e+06	7.73094e+06	1.03065e+07	1.2e+07	8.93569e+06	1.22249e+07	4.58972e+06	1.28594e+07	1.76801e+07	1.47518e+07	1.48118e+07	4.09042e+06	8.27032e+06	1.08269e+07	1.31022e+07	1.51395e+07	9.43028e+06	5.96749e+06	8.00137e+06	1.96083e+07	1.07324e+07	1.82701	0.242482	0.749312	0.473904
M431T440_pos	431.151	440.375	Ginkgolide a	0.944934	[M+Na]+	C07601		Lipids and lipid-like molecules	Prenol lipids	Terpene lactones	1.41451e+06	1.56357e+07	7.90601e+06	7.74626e+06	8.45972e+06	8.62346e+06	262743	2.17722e+07	9.6521e+06	8.87895e+06	1.65958e+07	6.47503e+06	1.22229e+07	5.10171e+06	1.47483e+07	1.25792e+06	1.76873e+06	1.09782e+07	3.68341e+06	8.3362e+06	1.80622e+07	9.37581e+06	1.2898e+07	5.17536e+06	1.23172e+06	6.86026e+06	9.66503e+06	7.65214e+06	1.26305	0.370821	0.755357	0.303764
M361T177_pos	361.139	177.171	Ginkgolide b	0.961681	[M+H-CH4O3]+	C07602					3.67241e+07	1.0684e+08	1.74242e+07	1.74745e+06	1.12963e+08	7.67953e+07	8.85315e+06	1.20115e+08	5.03188e+06	2.0986e+07	1.91008e+08	1.35631e+08	1.98719e+07	8.54949e+07	5.47329e+07	4.7913e+07	1.19499e+06	2.01326e+07	5.5369e+07	1.12442e+08	1.50541e+08	9.82526e+07	1.36763e+07	2.03682e+07	1.78726e+08	4.09787e+07	6.56917e+07	6.76786e+07	0.970641	0.931484	0.982437	0.576553
M767T344_pos	767.491	343.721	Ginsenoside rg3	0.871266	[M+H-H2O]+			Lipids and lipid-like molecules	Prenol lipids	Triterpenoids	2.53985e+06	1.35457e+06	4.044e+06	8.84148e+06	1.13284e+06	4.90221e+06	5.08622e+06	724537	6.24244e+06	2.95577e+06	1.65288e+06	7.4826e+06	2.34246e+06	4.48381e+06	1.77e+06	2.82664e+06	6.85898e+06	1.23134e+06	2.93683e+06	1.88281e+06	4.91996e+06	2.32335e+06	1.45385e+06	2.51628e+06	1.8594e+06	2.93246e+06	3.79245e+06	2.92275e+06	1.29756	0.311677	0.749312	0.212458
M767T370_pos	767.491	369.621	Ginsenoside rg3 (r-form)	0.880906	[M+H-H2O]+			Lipids and lipid-like molecules	Prenol lipids	Terpene glycosides	1.44988e+06	100832	313227	4.05088e+06	731459	2.50941e+06	2.27974e+06	305086	3.81547e+06	260582	250133	1.23859e+06	73829.6	476763	365548	357093	2.18589e+06	754681	593223	731459	1.45253e+06	884358	629787	462632	421659	884962	1.33685e+06	784660	1.70374	0.19625	0.749312	0.163163
M605T295_pos	605.426	295.138	Ginsenoside rh2	0.841856	[M+H-H2O]+	C22128		Lipids and lipid-like molecules	Prenol lipids	Triterpenoids	219657	366948	130093	2.36136e+06	1.3692e+06	428873	386193	1.42473e+06	97229.6	1.28741e+06	300666	840882	651352	3.50739e+06	427283	1.01492e+06	92415.5	199445	565694	3.02001e+06	149805	1.23234e+06	2.11623e+06	928000	59514.7	134294	758815	1.03441e+06	0.733572	0.464169	0.789065	0.0579661
M420T241_pos	420.184	240.581	Glandicoline b	0.735456	[M+H]+			Organoheterocyclic compounds	Indoles and derivatives	Pyridoindoles	698980	2.97746e+06	5.14803e+06	3.32212e+06	3.99493e+06	4.65135e+06	1.16885e+07	4.978e+06	2.16905e+06	2.96329e+06	1.13911e+06	1.37951e+06	9.35096e+06	685877	2.38528e+06	2.39686e+06	2.81286e+06	2.43694e+06	6.6635e+06	7.93955e+06	6.26851e+06	2.93536e+06	1.4229e+06	1.70853e+06	1.96302e+06	2.48071e+06	4.18933e+06	3.23845e+06	1.29362	0.386862	0.760767	0.163602
M491T356_pos	491.242	355.683	Glimepiride	0.906023	[M+H]+	C07669	HMDB0014367	Benzenoids	Benzene and substituted derivatives	Benzenesulfonamides	76889.9	7.49016e+06	2.73232e+06	7.60546e+06	1.71916e+06	2.99288e+06	411835	3.98601e+07	3.74356e+06	2.03395e+06	3.87645e+06	1.08305e+07	2.93514e+06	3.64691e+07	1.68707e+07	1.12521e+07	53115.7	1.02972e+06	9.56787e+06	1.31177e+07	3.16859e+06	1.59424e+07	2.81938e+06	2.89799e+07	1.79874e+07	2.11221e+07	6.63911e+06	1.37215e+07	0.483845	0.104489	0.688715	0.560463
M327T353_pos	327.047	352.932	Gliotoxin	0.80444	[M+H]+	C10595		Organoheterocyclic compounds	Diazinanes	Piperazines	183978	6.50628e+06	1.3118e+06	76170.5	3.57268e+06	1.82355e+06	2.12701e+06	8.96455e+06	84990.3	2.27399e+06	2.41918e+06	656520	3.19412e+06	2.53348e+06	2.54434e+06	517868	2.2459e+06	5.48614e+06	2.85204e+06	4.95186e+06	3.37232e+06	2.29209e+06	4.89539e+06	1.5084e+06	594712	1.83016e+06	2.55345e+06	2.74036e+06	0.931791	0.827176	0.944967	0.147599
M390T519_pos	390.176	518.924	Gln-Asp-Lys	0.921764	[M+H]+			Organic acids and derivatives	Carboxylic acids and derivatives	Amino acids, peptides, and analogues	2.61121e+06	75904.6	345815	460747	479744	821054	182863	650629	9.80922e+06	146911	125534	525482	222756	727491	603162	2.37567e+06	2.17157e+07	1.37045e+06	452896	274037	8.34105e+06	154002	271012	153599	145213	319992	1.26599e+06	2.83879e+06	0.445961	0.401752	0.764812	0.276487
M432T237_pos	432.221	237.2	Gln-Glu-Arg	0.984166	[M+H]+			Organic acids and derivatives	Carboxylic acids and derivatives	Amino acids, peptides, and analogues	3.47332e+06	1.82783e+07	1.20803e+07	547182	7.04042e+06	8.12939e+06	210373	1.33381e+07	6.85157e+06	1.12436e+07	6.28222e+06	8.96995e+06	2.1084e+07	7.5922e+06	2.84942e+07	9.49186e+07	4.15126e+06	6.04671e+06	8.20489e+07	6.77822e+07	2.6058e+07	3.55141e+07	2.3375e+07	1.89214e+07	1.94895e+07	9.1538e+06	9.04066e+06	3.25804e+07	0.277487	0.0105344	0.451117	0.856192
M416T354_pos	416.264	354.339	Gln-Leu-Arg	0.967978	[M+H]+			Organic acids and derivatives	Carboxylic acids and derivatives	Amino acids, peptides, and analogues	3.93967e+06	1.70456e+07	2.78802e+06	597445	3.68516e+06	3.67902e+06	601860	2.18283e+07	768481	7.19722e+06	4.35651e+06	6.42871e+06	4.28363e+06	1.36085e+07	1.25293e+07	1.11142e+07	840615	3.37338e+06	3.02888e+07	2.8241e+07	3.41297e+06	1.12563e+07	4.51735e+06	1.94221e+07	1.55449e+07	2.69967e+07	5.93843e+06	1.39343e+07	0.426173	0.0221088	0.501244	0.609492
M375T524_pos	375.224	524.023	Glu-Ala-Arg	0.964421	[M+H]+			Organic acids and derivatives	Carboxylic acids and derivatives	Amino acids, peptides, and analogues	5.83138e+08	2.01643e+08	5.45416e+07	4.24551e+07	9.07468e+07	8.07784e+07	1.90012e+08	1.48717e+08	1.80514e+08	7.62177e+07	3.23471e+07	1.47388e+08	9.79504e+07	1.54155e+08	8.34679e+07	1.46473e+08	6.79218e+07	1.10073e+07	8.40159e+07	1.55829e+08	1.32551e+08	1.71436e+08	2.57095e+07	1.3901e+08	9.96395e+07	1.09427e+08	1.48188e+08	1.06203e+08	1.39533	0.326631	0.749312	0.683376
M432T335_pos	432.259	334.652	Glu-Lys-Arg	0.958656	[M+H]+			Organic acids and derivatives	Carboxylic acids and derivatives	Amino acids, peptides, and analogues	1.06052e+07	4.72682e+07	1.26766e+07	1.32884e+06	8.1203e+06	1.50463e+07	353791	2.8281e+07	3.1635e+06	1.99567e+07	1.26308e+07	8.1925e+06	9.75245e+06	3.2785e+06	2.98734e+07	1.48208e+07	341856	2.8538e+07	3.15668e+07	2.37116e+07	2.99839e+07	1.43358e+07	2.14135e+07	3.16559e+07	2.69506e+07	2.86162e+07	1.36443e+07	2.19298e+07	0.622183	0.0827063	0.66572	0.662356
M375T423_pos	375.224	423.413	Glu-Val-Lys	0.866805	[M+H]+			Organic acids and derivatives	Carboxylic acids and derivatives	Amino acids, peptides, and analogues	8.05926e+07	1.42369e+06	825794	9.78894e+06	4.15922e+06	1.66266e+07	2.82353e+06	2.08596e+06	4.93224e+07	1.07035e+06	255323	6.68105e+06	3.49169e+06	3.07502e+07	2.70752e+06	1.31509e+07	5.8598e+07	690181	3.61415e+06	2.11434e+06	1.10522e+07	9.32642e+06	618478	1.52489e+06	380890	1.6439e+06	1.37805e+07	1.04748e+07	1.31559	0.687559	0.88206	0.467717
M355T32_pos	355.07	32.4171	Glutathione, oxidized	0.701331	[M+H-C10H14O6N2]+	C00127	HMDB0003337	Organic acids and derivatives	Carboxylic acids and derivatives	Amino acids, peptides, and analogues	2.41137e+07	2.96766e+07	2.67969e+07	3.05268e+07	3.67255e+07	2.08494e+07	8.74299e+07	2.54563e+07	1.68732e+07	3.01623e+07	2.78573e+07	6.21814e+07	2.3767e+07	3.05081e+07	2.8249e+07	2.45442e+07	1.41997e+07	4.82716e+07	2.98613e+07	3.24103e+07	4.10126e+07	3.11595e+07	2.71416e+08	5.86943e+07	2.30223e+07	3.48231e+07	3.4032e+07	5.13979e+07	0.662129	0.378762	0.759261	0.551565
M347T158_pos	347.16	157.689	Gly-Asp-Arg	0.860389	[M+H]+			Organic acids and derivatives	Carboxylic acids and derivatives	Amino acids, peptides, and analogues	5.23102e+06	1.37608e+07	1.42042e+07	4.30989e+07	2.01109e+07	2.00351e+07	8.91655e+07	2.55601e+07	1.60127e+08	2.61806e+07	1.17925e+07	1.80022e+07	2.63922e+07	8.95127e+06	2.41548e+07	3.77024e+07	9.99559e+06	1.29574e+07	1.45552e+07	2.91204e+07	1.49412e+07	3.97256e+07	1.71117e+07	9.94532e+06	1.71354e+07	2.2954e+07	3.64354e+07	1.99423e+07	1.82704	0.188558	0.749312	0.813019
M900T262_pos	899.634	262.227	Glycochenodeoxycholic acid	0.918566	[2M+H]+	C05466	HMDB0000637	Lipids and lipid-like molecules	Steroids and steroid derivatives	Bile acids, alcohols and derivatives	191637	859450	2.10001e+06	2.6616e+06	3.82949e+06	2.05363e+06	1.38287e+06	985677	1.51247e+06	1.35707e+06	446026	1.10068e+06	921909	3.07261e+07	217618	790507	719967	230047	1.41221e+06	3.02409e+06	954254	317508	1.71917e+06	1.53939e+06	183375	2.32577e+06	1.4925e+06	3.39693e+06	0.439368	0.417066	0.770799	0.132581
M488T276_1_pos	488.298	276.444	Glycocholate	0.99201	[M+Na]+	C01921	HMDB0000138	Lipids and lipid-like molecules	Steroids and steroid derivatives	Bile acids, alcohols and derivatives	5.4961e+08	2.05183e+09	1.43084e+07	5.08956e+06	3.81037e+07	4.56226e+07	1.37768e+06	3.07546e+08	1.03804e+06	1.22435e+07	6.49885e+07	9.89301e+07	2.26166e+08	1.87927e+09	2.87469e+08	1.01526e+09	79701.7	5.56323e+06	8.19592e+08	3.09633e+08	4.52104e+07	1.87777e+08	9.80388e+07	7.22553e+08	5.877e+07	1.0499e+08	2.62835e+08	4.25708e+08	0.617407	0.46237	0.787485	2.43551
M414T262_pos	414.3	262.114	Glycodeoxycholic acid	0.98485	[M+H-2H2O]+	C05464	HMDB0000631	Lipids and lipid-like molecules	Steroids and steroid derivatives	Bile acids, alcohols and derivatives	3.4346e+08	5.46234e+08	6.70025e+08	3.47487e+06	9.14026e+08	1.24319e+09	669621	8.62292e+08	1.25762e+07	1.10877e+09	5.03322e+08	4.38176e+08	6.42476e+08	3.86541e+09	6.3158e+08	2.30398e+08	1.09322e+06	3.41916e+08	8.65293e+08	1.05089e+09	7.48333e+08	4.88504e+08	6.26889e+08	9.72342e+08	2.6181e+08	1.21501e+09	5.60669e+08	8.6919e+08	0.645047	0.299683	0.749312	2.74205
M625T319_pos	625.258	319.334	Grossamide or its isomer (not validated)	0.815741	[M+H]+						2.69499e+06	2.32309e+06	1.73728e+06	2.45025e+06	575439	1.9616e+06	2.20612e+06	1.95795e+06	4.16409e+07	2.8356e+06	1.68108e+06	2.18206e+06	5.58812e+06	745129	4.56284e+06	2.37654e+06	3.37999e+08	288142	1.37329e+06	1.40386e+06	814659	2.92604e+06	926941	968900	1.33102e+06	495710	5.37188e+06	2.74009e+07	0.196048	0.406333	0.765632	1.04148
M457T367_pos	457.089	367.009	Guaiaverin	0.886171	[M+Na]+			Phenylpropanoids and polyketides	Flavonoids	Flavonoid glycosides	109822	1.2919e+06	729967	2.70292e+06	837796	1.79107e+06	2.11221e+06	1.97481e+06	1.98701e+06	1.38276e+06	2.95e+06	3.7136e+06	2.55473e+06	5.72055e+06	6.39048e+06	1.00699e+06	266875	837362	4.13897e+06	3.75087e+06	3.32711e+06	8.00448e+06	987457	6.01866e+06	1.10842e+06	7.16382e+06	1.85682e+06	3.74785e+06	0.495435	0.0271053	0.514022	0.23855
M152T254_pos	152.057	254.294	Guanine	0.994753	[M+H]+	C00242	HMDB0000132	Organoheterocyclic compounds	Imidazopyrimidines	Purines and purine derivatives	5.463e+06	6.14603e+07	1.56213e+07	5.62441e+06	7.18406e+07	5.0847e+06	3.09789e+06	2.91567e+07	3.76646e+07	1.5965e+07	4.7452e+06	3.34647e+07	9.51296e+07	5.36241e+07	1.86651e+07	2.6845e+08	5.49705e+06	1.01559e+07	5.24031e+07	5.45485e+07	8.28966e+06	5.50763e+07	6.41054e+06	1.85495e+07	2.72679e+07	6.18001e+07	2.95629e+07	4.92875e+07	0.599805	0.355061	0.754519	0.641916
M368T370_pos	368.014	369.629	Guanosine 3',5'-cyclic monophosphate	0.988551	[M+Na]+	C00942	HMDB0001314	Nucleosides, nucleotides, and analogues	Purine nucleotides	Cyclic purine nucleotides	1.18837e+07	2.79439e+07	1.3321e+07	1.72929e+06	7.28557e+06	2.14835e+07	574335	1.88556e+07	5.42012e+06	2.38482e+07	3.70577e+07	6.23994e+07	2.7209e+07	6.16623e+07	7.99713e+07	2.89256e+07	2.15088e+06	1.26818e+07	6.32475e+07	2.89175e+07	4.78984e+07	5.10115e+07	2.7351e+07	6.16075e+07	2.62337e+07	5.44694e+07	1.99239e+07	4.20099e+07	0.474268	0.00960077	0.451117	0.978207
M213T443_1_pos	213.123	443.142	Harmine	0.718199	[M+H]+	C06538	HMDB0030311	Alkaloids and derivatives	Harmala alkaloids		2.90926e+09	6.37811e+08	5.65845e+08	4.89674e+08	3.35889e+08	5.25717e+08	2.98854e+08	6.75989e+08	2.28771e+08	6.50212e+08	2.08146e+08	1.25692e+09	2.19484e+08	1.51984e+09	5.11465e+08	3.88518e+08	1.23099e+09	2.64344e+08	3.01791e+08	4.33907e+08	1.74628e+08	9.17152e+08	2.7187e+08	2.17962e+08	1.17233e+08	2.35043e+08	6.92505e+08	5.06519e+08	1.36719	0.435834	0.778885	1.79852
M437T94_pos	437.236	94.2141	Hc toxin	0.991611	[M+H]+	C15676		Organic acids and derivatives	Carboxylic acids and derivatives	Amino acids, peptides, and analogues	2.12957e+07	1.14625e+08	1.82315e+07	2.424e+07	3.29673e+06	1.25014e+06	3.76407e+07	5.98807e+06	1.02855e+07	6.42636e+07	2.66077e+07	4.50625e+07	2.07045e+06	3.69109e+07	6.93203e+06	3.43966e+07	1.98765e+07	5.6349e+06	6.81475e+06	1.02787e+07	933264	4.91608e+06	3.7788e+06	3.42156e+06	1.75029e+08	1.56996e+07	2.88352e+07	2.4971e+07	1.15475	0.80692	0.935439	0.213304
M413T29_pos	413.305	28.8354	Hecogenin	0.95576	[M+H-H2O]+	C08902		Lipids and lipid-like molecules	Prenol lipids	Triterpenoids	5.11316e+07	9.60585e+07	1.41384e+08	8.72215e+07	8.81831e+07	8.37419e+07	1.94942e+07	1.42501e+08	3.04665e+07	7.38683e+07	8.45085e+07	1.00568e+08	8.19494e+07	1.12471e+08	9.15097e+07	7.06991e+07	1.74708e+07	1.06382e+08	8.32307e+07	1.22165e+08	9.27466e+07	9.35464e+07	7.13474e+07	7.64829e+07	4.75449e+07	7.85592e+07	8.31598e+07	8.18581e+07	1.0159	0.918106	0.977815	0.80754
M107T239_pos	107.049	239.193	Helicin	0.821011	[M+H-C6H10O6]+			Organic oxygen compounds	Organooxygen compounds	Carbohydrates and carbohydrate conjugates	1.43138e+07	7.09351e+06	2.55023e+06	1.08756e+07	1.6186e+06	2.9564e+06	1.15683e+07	4.38178e+06	1.11607e+07	1.5311e+06	3.74584e+06	2.42833e+06	2.28835e+06	4.38739e+06	3.06923e+06	2.48984e+06	247542	1.94333e+06	1.85573e+06	2.4006e+06	4.21548e+06	4.64355e+06	1.28915e+06	1.53525e+06	1.81871e+06	2.16945e+06	5.88558e+06	2.46656e+06	2.38615	0.0151183	0.478358	0.389261
M659T327_pos	659.358	327.369	Heliotrine n-oxide	0.751549	[2M+H]+						166146	480453	3.8399e+06	2.68054e+06	3.59249e+06	4.69693e+06	1.94987e+06	2.73161e+06	209066	1.91687e+06	721787	529770	808589	3.162e+06	930288	1.23693e+06	242993	78311.1	1.27549e+06	1.02732e+06	636257	1.17243e+06	737195	104986	665766	639538	1.87108e+06	916116	2.0424	0.056718	0.597551	0.204992
M552T338_pos	552.135	338.404	Hepcinat	0.994275	[M+Na]+			Nucleosides, nucleotides, and analogues	Pyrimidine nucleosides	Pyrimidine 2'-deoxyribonucleosides	180958	4.99511e+06	1.65734e+06	961423	6.77272e+06	3.7481e+06	84522.2	7.64823e+06	4.29307e+06	3.02228e+06	3.63315e+06	7.07636e+06	1.46743e+07	7.97321e+06	3.3973e+06	7.34932e+06	4.02278e+06	1.5403e+06	5.00619e+07	1.47491e+07	3.824e+06	1.41118e+07	4.39498e+06	3.18628e+06	2.66253e+06	1.51169e+07	4.51904e+06	1.01839e+07	0.443745	0.143593	0.741553	0.373768
M787T490_pos	787.237	490.413	Heptacarboxylporphyrin i	0.925529	[M+H]+			Organoheterocyclic compounds	Tetrapyrroles and derivatives	Porphyrins	192017	9.32417e+06	6.89085e+06	349814	4.67573e+06	1.35395e+07	1.28988e+06	9.56544e+06	1.40205e+06	7.22077e+06	1.54887e+07	7.4011e+06	5.15266e+06	3.94488e+06	1.31545e+07	185083	4.46084e+06	2.51562e+06	5.01874e+06	5.50584e+06	6.35914e+06	5.91537e+06	5.13144e+06	7.49556e+06	3.65485e+06	3.51047e+06	6.34559e+06	5.14248e+06	1.23395	0.456957	0.785026	0.198968
M286T43_pos	286.274	42.5898	Heptadecasphing-4-enine	0.963376	[M+H]+			Organic nitrogen compounds	Organonitrogen compounds	Amines	2.4485e+09	463232	563365	182862	2.06072e+06	2.13168e+06	3.52779e+07	1.57252e+06	2.23183e+06	1.87032e+06	1.35974e+06	1.26172e+06	151385	205194	955826	2.87314e+06	248111	584315	3.13606e+06	3.62616e+06	2.72556e+06	1.70991e+06	156271	2.33989e+06	442191	302621	1.92125e+08	1.48502e+06	129.376	0.320802	0.749312	1.73533
M252T90_pos	252.269	89.8263	Heptadecasphinganine	0.983626	[M+H-2H2O]+			Organic nitrogen compounds	Organonitrogen compounds	Amines	2.14053e+09	9.1034e+08	5.6999e+08	1.6747e+07	3.30204e+07	7.09709e+08	7.17496e+08	2.05581e+08	1.50755e+08	6.28186e+07	2.61254e+09	4.06171e+07	1.08272e+08	2.19497e+08	1.68834e+08	2.89661e+08	1.29227e+07	2.09185e+08	2.91505e+07	8.81534e+06	9.84085e+08	2.34666e+07	1.13509e+08	3.21846e+07	1.17618e+08	3.65412e+07	6.36801e+08	1.72728e+08	3.68672	0.068121	0.635958	3.34656
M613T335_pos	613.261	334.82	Herbimycin a	0.841765	[M+K]+	C11225					1.76163e+07	4.89383e+07	2.75745e+07	694868	7.33867e+07	1.08878e+08	678630	6.50208e+07	3.34737e+06	8.00923e+07	2.26613e+07	5.88815e+07	1.32128e+08	4.65028e+07	1.10382e+08	5.68716e+07	4.12553e+07	3.97935e+07	7.94784e+07	2.49383e+08	4.74197e+07	2.78053e+08	7.35621e+07	9.35558e+07	7.15853e+07	7.71953e+07	4.9223e+07	9.73107e+07	0.505833	0.0597537	0.609937	1.15004
M330T247_pos	330.227	246.648	Hetisine	0.890876	[M+H]+	C08687		Lipids and lipid-like molecules	Prenol lipids	Diterpenoids	8.21201e+07	1.42897e+08	9.07157e+06	1.26683e+08	1.67546e+07	1.20818e+07	2.75336e+07	8.99667e+07	2.4279e+08	1.24313e+07	1.54969e+07	1.12373e+08	1.91152e+07	1.84981e+08	1.26448e+08	4.82333e+08	5.44507e+07	1.33777e+07	1.329e+08	1.96069e+08	2.91292e+07	8.17277e+07	1.08847e+07	1.70257e+08	6.80739e+07	9.26988e+07	6.99473e+07	1.2641e+08	0.553336	0.167545	0.749312	1.36747
M341T178_2_pos	341.305	177.603	Hexadecylacetylglycerol	0.985339	[M+H-H2O]+			Lipids and lipid-like molecules	Glycerolipids	Diradylglycerols	3.9863e+06	7.83824e+07	1.29898e+08	4.51837e+07	1.10694e+08	8.48925e+06	1.30227e+08	2.37948e+07	1.12762e+08	2.84423e+07	2.08585e+07	4.25895e+07	1.90858e+07	5.08741e+07	3.40641e+07	1.02357e+09	2.29679e+08	5.38746e+07	4.95055e+07	3.95419e+06	9.46997e+06	5.51819e+07	3.6827e+07	3.4047e+07	1.10775e+09	7.87542e+06	5.80303e+07	2.07436e+08	0.27975	0.178208	0.749312	2.13019
M283T72_2_pos	283.175	71.5849	Hexaethylene glycol	0.984361	[M+H]+		HMDB0061822	Organic oxygen compounds	Organooxygen compounds	Ethers	3.89041e+08	3.69735e+08	1.41739e+08	8.0539e+07	5.92658e+07	7.45289e+07	2.42886e+08	1.08136e+08	2.0618e+08	2.62908e+08	8.97673e+08	1.94694e+09	9.29359e+07	6.65586e+08	9.59872e+07	2.9164e+08	6.13046e+07	1.42728e+08	1.22332e+08	2.21413e+08	7.77576e+07	5.19813e+07	1.39598e+08	6.46837e+07	2.05814e+09	1.44701e+08	3.74808e+08	3.18296e+08	1.17755	0.790191	0.926828	0.903433
M102T38_pos	102.128	37.9159	Hexylamine	0.99341	[M+H]+	C08306	HMDB0032323	Organic nitrogen compounds	Organonitrogen compounds	Amines	3.64172e+07	2.23247e+07	6.08534e+07	6.57866e+07	4.77117e+07	3.58454e+07	1.89685e+07	4.60009e+07	4.47153e+07	3.07377e+07	3.88144e+07	2.7351e+07	6.16401e+07	4.43177e+07	2.94626e+07	3.15363e+07	7.51292e+07	3.70354e+07	5.17696e+07	4.95179e+07	6.44252e+07	4.21012e+07	2.75137e+07	4.78167e+07	9.63459e+07	4.88954e+07	4.13205e+07	4.96821e+07	0.831699	0.231015	0.749312	0.279741
M414T312_pos	414.192	311.96	Hexylglutathione	0.961208	[M+Na]+	C02886		Organic acids and derivatives	Carboxylic acids and derivatives	Amino acids, peptides, and analogues	995504	3.4079e+06	2.47896e+06	69610.3	1.584e+06	5.29798e+06	2.68207e+06	1.00642e+07	1.86471e+06	5.45279e+06	1.21536e+06	3.35295e+06	3.94617e+06	923495	3.68691e+06	1.45984e+06	2.88114e+06	1.01933e+06	6.48265e+06	8.92917e+06	2.83986e+06	4.7253e+06	3.3494e+06	1.96507e+06	2.69142e+06	3.73159e+06	3.26248e+06	3.43732e+06	0.949135	0.855967	0.955438	0.151762
M269T326_pos	269.161	326.175	His-Leu	0.976115	[M+H]+	C05010		Organic acids and derivatives	Carboxylic acids and derivatives	Amino acids, peptides, and analogues	1.94809e+08	1.30018e+07	3.68665e+06	2.6607e+07	7.61121e+06	5.00216e+06	3.51558e+07	5.66893e+06	1.04522e+08	4.63825e+06	5.47998e+06	6.63124e+06	8.10013e+06	3.16847e+06	3.08169e+06	1.17115e+08	1.75474e+09	8.47342e+06	4.48247e+06	2.57808e+06	4.88631e+07	3.82904e+06	5.42793e+06	1.39689e+06	5.04791e+06	5.82371e+06	3.2378e+07	1.51079e+08	0.214311	0.387421	0.76092	2.45728
M253T415_pos	253.129	414.53	His-Pro	0.938717	[M+H]+			Organic acids and derivatives	Carboxylic acids and derivatives	Amino acids, peptides, and analogues	1.33629e+08	1.05252e+07	1.01553e+07	9.00537e+06	8.48425e+06	2.69232e+07	1.14222e+07	9.60617e+06	8.75593e+07	3.20836e+06	6.67921e+06	1.58551e+07	1.58586e+07	1.18086e+08	1.10218e+07	6.95289e+06	4.11936e+08	4.51719e+06	6.74513e+06	1.71083e+07	7.39494e+07	7.11964e+07	1.09471e+07	2.04797e+07	2.6526e+06	5.25389e+06	2.68394e+07	5.85266e+07	0.458583	0.344971	0.753936	1.21846
M411T203_pos	411.253	202.617	His-Val-Arg	0.982636	[M+H]+			Organic acids and derivatives	Carboxylic acids and derivatives	Amino acids, peptides, and analogues	1.22539e+07	3.52665e+06	8.46841e+06	3.07713e+06	1.09649e+07	8.29254e+06	3.0002e+06	5.03493e+06	8.16591e+06	6.12652e+06	4.25094e+06	4.64295e+06	1.26365e+07	4.74719e+06	9.68402e+06	4.84465e+06	804985	8.5622e+06	1.1113e+07	3.54628e+06	1.6245e+06	5.65984e+06	1.12489e+06	4.9175e+06	1.95324e+06	1.32392e+07	6.95703e+06	5.52473e+06	1.25925	0.337186	0.750883	0.223207
M301T20_pos	301.075	20.0878	Hispidulin	0.947652	[M+H]+	C10058	HMDB0128581	Phenylpropanoids and polyketides	Flavonoids	O-methylated flavonoids	4.33283e+06	7.11332e+06	9.23397e+06	4.00571e+06	7.34355e+06	4.66746e+06	8.77476e+06	5.92668e+06	5.747e+06	2.99699e+06	6.84142e+06	5.24153e+06	4.77723e+06	9.45195e+06	1.00552e+07	6.37035e+06	4.22661e+06	7.29231e+06	5.98289e+06	7.48304e+06	7.95481e+06	8.88849e+06	3.17296e+06	5.54054e+06	6.56058e+06	5.20504e+06	5.92327e+06	6.78345e+06	0.873194	0.269582	0.749312	0.157016
M940T471_pos	940.448	471.203	Hoiamide b	0.778115	[M+H]+			Organic acids and derivatives	Peptidomimetics	Depsipeptides	5.3831e+06	245706	365656	5.03163e+06	6.12986e+06	111842	1.235e+06	1.3123e+06	2.15976e+06	89545.5	99319.2	757117	8.43497e+06	5.52953e+06	4.34583e+06	4.0075e+06	7.19334e+06	3.26895e+06	4.867e+06	7.97789e+06	1.39013e+06	4.02006e+06	5.24696e+06	4.94417e+06	172438	1.84885e+06	2.41198e+06	4.21636e+06	0.572054	0.0816827	0.665331	0.148271
M276T444_1_pos	276.144	444.049	Homatropine	0.908622	[M+H]+	C07814					2.33343e+07	1.2906e+08	3.8548e+06	3.55125e+07	4.50849e+06	5.39332e+06	350235	1.1173e+08	2.90735e+08	7.35973e+06	1.56956e+07	1.86571e+07	7.99928e+06	2.78758e+07	1.245e+07	1.43382e+07	1.71626e+07	4.16696e+06	1.53954e+07	1.64414e+07	2.18461e+07	1.86822e+07	6.25008e+06	1.3462e+07	4.31429e+07	8.26899e+07	5.03224e+07	2.2608e+07	2.22587	0.255737	0.749312	0.810927
M183T313_pos	183.076	313.37	Homovanillic acid	0.837919	[M+H]+	C05582	HMDB0000118	Benzenoids	Phenols	Methoxyphenols	1.53538e+07	7.83361e+07	7.09406e+07	1.58286e+07	1.2112e+08	6.47356e+07	2.97278e+07	9.00328e+07	3.09614e+07	1.03585e+08	4.01362e+07	6.7257e+07	1.58253e+08	4.48009e+07	1.15742e+08	3.79329e+07	750731	8.29688e+07	8.03095e+07	1.46562e+08	5.01577e+07	1.26231e+08	6.90429e+07	6.97504e+07	5.20637e+07	7.07436e+07	6.81745e+07	7.28504e+07	0.935814	0.773914	0.920993	0.908951
M257T306_pos	257.186	305.516	Huperzine b	0.993626	[M+H]+	C09866					5.08074e+07	7.22337e+07	3.2671e+07	1.74425e+07	6.15058e+07	5.57022e+07	1.42394e+07	8.50463e+07	4.11966e+07	4.94136e+07	3.68351e+07	7.02471e+07	6.74962e+07	4.60348e+07	5.39601e+07	5.20438e+07	8.50365e+06	4.32879e+07	7.18176e+07	1.11756e+08	5.53596e+07	5.64063e+07	3.49181e+07	4.57841e+07	3.28269e+07	7.58013e+07	5.03721e+07	5.29616e+07	0.951106	0.776978	0.921045	0.671222
M322T309_pos	322.132	309.447	Hydrocodone	0.779974	[M+Na]+	C08024	HMDB0015091				1.18914e+06	577710	1.34454e+06	655951	1.53681e+06	209065	5.1713e+06	6.53855e+06	1.72719e+07	625689	247678	1.0267e+08	3.58892e+06	1.41986e+06	4.67838e+06	1.8687e+06	990658	1.2478e+06	6.04248e+06	5.21958e+06	200837	1.95656e+07	5.07794e+06	4.14051e+06	1.03588e+06	1.04888e+07	1.08944e+07	4.76746e+06	2.28516	0.445233	0.778885	0.406073
M363T77_pos	363.217	77.1864	Hydrocortisone	0.787739	[M+H]+	C00735	HMDB0000063	Lipids and lipid-like molecules	Steroids and steroid derivatives	Hydroxysteroids	1.61793e+07	1.26147e+07	1.56772e+07	3.17445e+07	1.7184e+07	1.70253e+07	1.1267e+07	1.66774e+07	4.53221e+07	1.06462e+07	3.00771e+06	3.94747e+07	2.30229e+07	1.64845e+07	2.65344e+07	3.77741e+07	3.99978e+06	1.57071e+07	3.75078e+07	6.62088e+07	1.35356e+07	2.86382e+07	1.18324e+07	2.57697e+07	1.98216e+07	1.85607e+07	1.99879e+07	2.4798e+07	0.806029	0.391617	0.76219	0.28047
M111T148_pos	111.055	147.728	Hydroquinone	0.930898	[M+H]+	C00530	HMDB0002434	Benzenoids	Phenols	Benzenediols	1.44022e+09	8.08225e+07	6.29437e+07	1.65049e+08	5.91129e+07	1.49522e+08	4.99314e+07	1.7165e+08	1.36997e+08	2.13494e+08	1.03902e+08	1.51164e+08	3.75815e+07	6.17501e+07	1.21384e+08	9.18491e+07	4.99344e+07	9.2078e+07	1.64826e+08	5.75719e+07	3.86065e+07	4.542e+07	1.61277e+08	1.65829e+08	1.34573e+08	2.19772e+08	2.17107e+08	1.08067e+08	2.00901	0.306159	0.749312	1.2644
M336T243_pos	336.184	242.92	Hydroxychloroquine	0.990537	[M+H]+	C07043	HMDB0015549	Organoheterocyclic compounds	Quinolines and derivatives	Aminoquinolines and derivatives	2.50352e+08	1.01255e+07	3.67523e+07	2.2403e+06	8.52478e+06	1.01264e+07	9.9779e+06	1.45566e+07	5.84099e+07	1.09067e+07	6.18912e+06	2.53627e+10	3.97805e+06	1.0902e+08	1.64671e+07	4.05674e+06	1.14561e+07	1.34057e+07	1.8652e+07	1.62504e+07	5.43727e+06	1.39532e+07	7.94632e+06	1.23347e+07	618305	1.34238e+07	1.98345e+09	1.86939e+07	106.101	0.323318	0.749312	6.88996
M347T72_pos	347.087	72.2987	Hydroxydehydronifedipinecarboxylic acid	0.971433	[M+H]+			Organoheterocyclic compounds	Pyridines and derivatives	Phenylpyridines	2.89143e+08	1.86656e+09	6.61323e+08	1.42101e+07	683349	540705	2.26461e+07	7.66207e+07	7.62024e+06	437089	338150	506980	229270	1.24763e+06	1.02871e+06	331470	4.00343e+06	387317	481890	2.00194e+07	3.02407e+08	1.52593e+06	97156.2	336592	261317	131391	2.2622e+08	2.55584e+07	8.8511	0.188569	0.749312	1.5852
M293T349_2_pos	293.063	349.064	Hydroxyflutamide	0.990903	[M+H]+	C14204	HMDB0060949	Benzenoids	Benzene and substituted derivatives	Trifluoromethylbenzenes	1.38685e+07	6.02347e+07	7.83069e+07	271821	3.04837e+08	881438	3.70357e+06	3.68382e+07	1.92271e+08	2.88179e+06	2.05148e+06	4.66091e+07	1.77507e+07	8.14491e+07	1.27667e+07	7.73917e+08	5.26196e+06	3.81503e+07	7.66172e+07	1.25151e+08	1.41123e+06	1.43587e+08	1.25999e+07	6.80231e+07	1.95216e+08	9.51409e+07	5.85004e+07	1.2533e+08	0.466771	0.290491	0.749312	1.12741
M77T197_pos	77.0387	196.579	Hydroxyurea	0.860769	[M+H]+	C07044	HMDB0015140	Organic acids and derivatives	Carboximidic acids and derivatives		161587	989428	267253	1.57653e+07	250396	122728	3.38859e+07	123334	2.62161e+06	209074	100256	1.105e+06	258162	858164	1.54763e+06	1.57014e+06	1.24802e+07	73973.1	1.08727e+06	97878.9	242438	118215	421343	75183.1	1.24107e+06	273788	4.29693e+06	1.54518e+06	2.78086	0.349891	0.75401	0.322516
M137T188_1_pos	137.046	188.403	Hypoxanthine	0.999113	[M+H]+	C00262	HMDB0000157	Organoheterocyclic compounds	Imidazopyrimidines	Purines and purine derivatives	6.60117e+07	1.00784e+07	2.3988e+07	5.28045e+06	2.07463e+07	2.37958e+06	1.06946e+07	2.18451e+07	5.46476e+06	7.11798e+07	3.56246e+06	3.43438e+07	1.35356e+07	2.85408e+07	1.21857e+07	1.53684e+09	8.79803e+06	1.83035e+07	6.06678e+07	9.64966e+07	3.28261e+06	4.716e+07	4.48144e+07	2.42486e+07	3.57891e+08	5.40398e+07	2.22393e+07	1.76405e+08	0.126069	0.197832	0.749312	1.91146
M230T379_2_pos	230.186	378.896	Icaridin	0.828897	[M+H]+			Organoheterocyclic compounds	Piperidines	Piperidinecarboxylic acids and derivatives	1.57641e+09	6.9432e+06	4.18033e+06	9.895e+07	6.46207e+06	4.90579e+06	4.18261e+09	1.08326e+07	9.03782e+08	1.75715e+06	4.47252e+06	9.67438e+06	3.89006e+06	3.42211e+07	6.65541e+06	2.63721e+07	4.91359e+08	6.926e+06	3.91858e+06	7.16228e+06	4.49923e+06	2.2962e+06	764415	1.19674e+07	1.57947e+07	3.10764e+06	5.24221e+08	4.7311e+07	11.0803	0.166748	0.749312	3.55018
M531T560_pos	531.178	560.206	Icariin	0.987	[M+H-C6H10O4]+	C17555		Phenylpropanoids and polyketides	Flavonoids	Flavonoid glycosides	1.39968e+07	5.91087e+07	2.3651e+07	2.68102e+06	9.18087e+06	3.19075e+07	2.15736e+07	4.85133e+07	1.68783e+07	1.55869e+07	3.64664e+07	3.034e+07	2.42684e+07	3.71986e+07	2.85907e+07	2.46102e+07	1.45789e+07	2.09908e+07	2.62901e+07	3.84176e+07	4.67561e+07	7.31672e+07	3.03322e+07	2.52505e+07	4.11625e+07	2.79875e+07	2.57041e+07	3.34871e+07	0.76758	0.205471	0.749312	0.576969
M339T32_1_pos	339.197	31.7675	Ile-Phe	0.7293	(M+CH3COO+2H)+			Organic acids and derivatives	Carboxylic acids and derivatives	Amino acids, peptides, and analogues	763346	784023	1.72645e+06	2.65465e+06	3.4845e+06	1.94168e+06	239767	2.17278e+06	3.27662e+06	1.27719e+06	2.87389e+06	4.47779e+06	2.64993e+06	2.03372e+06	2.23024e+06	2.67959e+06	5.13782e+06	1.63846e+06	2.15692e+06	2.0034e+06	2.07032e+06	1.86857e+06	1.35455e+06	2.36562e+06	1.60393e+06	2.01869e+06	2.17866e+06	2.24322e+06	0.971222	0.88098	0.96497	0.0655598
M229T269_2_pos	229.155	269.482	Ile-Pro	0.985474	[M+H]+			Organic acids and derivatives	Carboxylic acids and derivatives	Amino acids, peptides, and analogues	2.00528e+08	1.88833e+08	1.04763e+08	3.97943e+07	7.47921e+07	1.27682e+08	2.91581e+07	1.49922e+08	2.36597e+08	6.17428e+07	6.38809e+07	2.11391e+08	5.90913e+07	7.099e+08	1.60101e+08	1.4754e+08	2.90553e+08	4.97184e+07	8.59395e+07	1.21099e+08	5.40073e+07	1.7596e+08	5.09109e+07	4.65835e+07	2.83369e+07	3.82123e+07	1.1909e+08	1.50682e+08	0.790344	0.569203	0.831827	0.929695
M233T264_pos	233.149	264.031	Ile-Thr	0.99358	[M+H]+			Organic acids and derivatives	Carboxylic acids and derivatives	Amino acids, peptides, and analogues	6.86459e+07	1.16387e+06	875354	1.62906e+06	766511	875368	5.28156e+06	2.05962e+06	5.56401e+07	853427	932617	985095	1.34534e+06	6.05926e+06	1.87897e+06	3.7568e+07	1.06315e+08	1.16721e+06	5.25325e+06	2.59421e+06	1.90761e+06	1.56618e+07	1.29715e+06	2.52583e+06	1.53346e+06	2.37743e+06	1.08503e+07	1.43184e+07	0.757786	0.740466	0.906528	0.638697
M328T424_pos	328.114	423.75	Imazamox	0.774768	[M+Na]+	C18598		Organic acids and derivatives	Carboxylic acids and derivatives	Amino acids, peptides, and analogues	7.64189e+06	3.3302e+06	1.13628e+06	863637	3.17351e+06	1.31913e+06	563855	698106	2.65473e+06	2.68333e+06	3.22163e+06	2.50526e+06	5.01184e+06	6.37928e+06	3.95259e+06	6.85836e+06	1.69968e+07	641913	3.58037e+06	4.75988e+06	5.48259e+06	4.10747e+06	2.19654e+06	3.4778e+06	2.22752e+06	4.12704e+06	2.67718e+06	4.98371e+06	0.537188	0.0741571	0.649134	0.295817
M227T224_pos	227.143	223.982	Indalone	0.928774	[M+H]+	C19142		Organoheterocyclic compounds	Pyrans	Pyranones and derivatives	8.37532e+07	4.89167e+07	4.24981e+06	3.15696e+06	2.19779e+07	8.67221e+06	4.4901e+06	6.05465e+07	1.22749e+07	8.41043e+06	1.44566e+07	1.52131e+07	1.65339e+07	9.46769e+07	1.42929e+07	4.9408e+07	5.20488e+06	3.61708e+06	9.35036e+07	2.6716e+07	7.2065e+06	3.25126e+07	4.78606e+06	3.15511e+07	6.84801e+06	1.28849e+07	2.32809e+07	2.94776e+07	0.789785	0.586622	0.841852	0.531359
M175T417_pos	175.071	417.4	Indole-3-acetamide	0.859303	[M+H]+	C02693	HMDB0029739	Organoheterocyclic compounds	Indoles and derivatives	Indoles	1.96476e+09	4.45953e+07	3.77562e+06	4.26456e+07	4.52614e+06	2.57151e+07	2.91983e+09	2.20731e+07	8.56553e+06	4.6253e+07	1.69366e+07	3.909e+07	1.11583e+07	4.06553e+07	1.76552e+07	3.17941e+07	6.86929e+06	6.26471e+06	3.41675e+07	3.02994e+07	6.23684e+07	6.23975e+07	4.09843e+06	3.89579e+07	1.69806e+07	2.2664e+07	3.96148e+08	2.88594e+07	13.7268	0.166946	0.749312	2.92469
M258T502_pos	258.145	501.955	Indolmycin	0.885708	[M+H]+			Organoheterocyclic compounds	Indoles and derivatives	Indoles	3.45416e+07	1.10159e+07	6.53739e+06	2.45305e+07	7.80049e+06	9.70575e+06	5.15778e+06	5.62489e+06	8.18617e+06	5.99631e+06	2.21093e+07	2.36474e+07	1.11679e+07	1.9116e+07	1.73482e+07	2.19162e+07	1.18755e+07	7.24204e+06	1.03453e+07	8.4862e+06	1.29896e+06	2.17188e+07	1.39455e+07	7.64779e+06	7.28755e+06	1.16753e+07	1.35401e+07	1.23003e+07	1.1008	0.695936	0.886392	0.153965
M321T213_pos	321.221	212.97	Iprovalicarb	0.967252	[M+H]+	C18866		Benzenoids	Benzene and substituted derivatives	Toluenes	2.92085e+06	7.85933e+06	7.76376e+06	197155	8.80144e+06	2.78056e+07	1.06131e+07	3.1714e+07	6.20542e+06	2.64192e+07	1.63462e+07	8.6351e+06	1.30719e+07	6.47962e+06	1.34403e+07	2.8672e+06	9.39343e+06	1.56861e+07	1.87237e+07	2.12953e+07	9.59683e+06	2.46993e+07	7.14485e+06	1.2427e+07	4.40126e+06	1.40419e+07	1.29502e+07	1.23228e+07	1.05091	0.850338	0.953571	0.291122
M429T335_pos	429.246	334.846	Irbesartan	0.987911	[M+H]+	C07469	HMDB0015163	Benzenoids	Benzene and substituted derivatives	Biphenyls and derivatives	6.92856e+06	2.86943e+07	2.48676e+07	1.57635e+06	1.61336e+07	4.39319e+07	2.65105e+06	2.39707e+07	4.24782e+06	1.9596e+07	2.29568e+07	2.42458e+07	2.70745e+07	1.27069e+07	4.12477e+07	2.4305e+07	6.15095e+06	2.59901e+07	1.88009e+07	2.78448e+07	4.07335e+07	1.7524e+07	1.54395e+07	3.06413e+07	4.40836e+07	2.23827e+07	1.89904e+07	2.52193e+07	0.75301	0.197253	0.749312	0.520929
M254T337_2_pos	254.161	337.475	Irgarol	0.914448	[M+H]+	C10927		Organoheterocyclic compounds	Triazines	1,3,5-triazines	2.74613e+07	6.71888e+07	3.61218e+07	8.86592e+07	2.87239e+07	4.72134e+07	3.59203e+07	5.17575e+07	6.52787e+08	2.34849e+07	6.01686e+07	6.50021e+07	5.37033e+07	8.34793e+07	9.346e+07	4.43008e+07	2.04487e+08	4.88233e+07	7.60924e+07	3.36221e+07	1.09247e+08	6.65398e+07	9.1912e+07	5.65983e+07	2.41308e+07	4.76358e+07	9.52456e+07	7.54099e+07	1.26304	0.686061	0.881615	0.95859
M587T336_pos	587.3	336.152	Irinotecan	0.881718	[M+H]+	C16641	HMDB0014900				1.69686e+06	734355	3.76712e+07	186267	1.75851e+07	3.88135e+07	296754	1.08401e+07	1.32097e+07	1.40982e+07	5.05191e+06	1.72953e+07	8.16955e+06	3.1654e+07	3.13348e+06	9.55319e+06	310255	940728	1.94232e+07	9.60485e+06	4.31051e+06	1.56756e+07	1.04543e+07	3.93828e+06	6.73348e+06	5.62125e+06	1.27422e+07	9.33485e+06	1.36501	0.438394	0.778885	0.412071
M860T524_pos	860.305	523.506	Iso-a-pentasaccharide	0.827982	[M+Na]+			Organic oxygen compounds	Organooxygen compounds	Carbohydrates and carbohydrate conjugates	103580	2.27951e+07	8.94479e+06	9.44096e+06	1.28239e+07	1.3463e+07	1.05858e+07	1.32695e+07	417071	1.8781e+07	1.31936e+07	6.87426e+06	5.90751e+06	5.09007e+06	1.38403e+07	2.16339e+07	3.98699e+06	9.39494e+06	9.43416e+06	2.3076e+07	1.65025e+07	2.80793e+07	6.15467e+06	8.99078e+06	1.01497e+07	5.39717e+06	1.05077e+07	1.24408e+07	0.844616	0.493771	0.798594	0.223679
M232T284_2_pos	232.154	284.303	Isobutyryl-l-carnitine	0.973002	[M+H]+		HMDB0000736	Lipids and lipid-like molecules	Fatty Acyls	Fatty acid esters	3.04937e+08	1.2098e+09	1.35764e+08	4.08336e+07	3.04562e+08	1.06195e+08	4.44447e+06	1.17501e+09	2.70819e+09	1.50348e+08	8.46319e+07	9.28636e+08	3.65158e+08	2.09785e+09	4.77768e+08	1.8903e+09	1.30781e+08	1.38916e+08	1.02231e+09	1.00002e+09	1.35639e+08	5.70278e+08	1.96026e+08	7.06133e+08	2.4831e+08	5.97818e+08	5.78346e+08	7.08627e+08	0.81615	0.644544	0.86592	2.82857
M383T431_pos	383.204	430.835	Isocorynoxeine	0.948345	[M+H]+						1.97747e+07	1.53879e+08	4.4402e+07	3.82104e+06	9.89767e+07	1.09644e+08	514650	1.47908e+08	9.623e+06	3.18254e+07	1.71794e+07	1.02857e+08	1.69528e+08	4.56725e+08	2.35253e+08	6.86324e+07	5.63765e+06	5.73638e+07	7.09805e+07	9.29461e+07	6.321e+07	1.41217e+08	3.97021e+07	9.70918e+07	1.40736e+07	5.7359e+07	6.99949e+07	1.07707e+08	0.649863	0.325341	0.749312	1.05475
M207T43_pos	207.124	42.6325	Isoeugenyl acetate	0.711256	[M+H]+		HMDB0032348				4.64266e+06	5.76319e+06	1.80489e+07	2.31595e+07	1.85004e+07	1.80218e+07	7.00789e+06	6.41313e+06	1.85093e+07	1.67372e+07	1.34577e+06	5.9084e+07	1.58976e+07	2.34492e+06	2.99808e+08	2.05166e+08	4.13195e+07	3.73293e+06	6.17047e+07	1.72224e+07	1.6901e+07	6.82094e+06	1.63924e+07	1.94071e+07	4.20731e+06	1.91365e+07	1.63947e+07	5.49357e+07	0.298435	0.145711	0.743587	0.910861
M556T211_pos	556.231	211.393	Isoflavone base + 1o, 1meo, o-hex+c7h12no	0.837	[M+H]+			Phenylpropanoids and polyketides	Isoflavonoids	Isoflavonoid O-glycosides	6.81981e+06	5.70486e+06	6.24583e+06	6.97262e+06	6.42641e+06	7.07975e+06	8.01749e+06	1.04945e+07	8.19628e+06	9.09457e+06	1.03353e+07	5.53752e+06	7.26809e+06	9.24278e+06	8.81617e+06	1.49849e+07	1.11583e+07	1.07674e+07	2.07191e+07	7.36916e+06	7.29828e+06	4.29871e+06	9.61537e+06	1.37568e+07	1.53243e+07	7.76914e+06	7.55331e+06	1.08554e+07	0.69581	0.0171732	0.484717	0.363482
M190T207_pos	190.05	206.976	Isofraxidin	0.997319	[M+H-CH5O]+	C17480		Phenylpropanoids and polyketides	Coumarins and derivatives	Hydroxycoumarins	2.33998e+08	1.98971e+08	8.89192e+06	4.89173e+07	3.58036e+06	2.15497e+08	1.66623e+07	5.1533e+07	8.08831e+07	2.52028e+06	1.28606e+08	2.44928e+08	1.75447e+07	2.14371e+08	4.28743e+07	1.99633e+08	4.93657e+07	2.7228e+07	2.80119e+07	1.66354e+08	2.73617e+08	2.18678e+08	4.96393e+06	1.04849e+08	8.57533e+07	3.8121e+07	9.63487e+07	1.11832e+08	0.861545	0.6754	0.877418	0.336993
M292T273_pos	292.157	273.159	Isopropalin	0.881437	[M+H-H2O]+	C19063		Benzenoids	Benzene and substituted derivatives	Aniline and substituted anilines	7.20341e+07	3.48563e+06	743207	1.03501e+06	2.99762e+06	3.71639e+06	1.01623e+07	6.24947e+06	9.2274e+07	2.30851e+06	354601	4.31057e+09	1.12939e+06	1.06707e+07	1.7027e+06	1.08035e+06	2.62332e+06	6.44158e+06	9.08807e+06	2.36376e+06	1.26333e+06	2.06444e+06	4.1852e+06	3.0816e+06	2.07307e+06	3.34085e+06	3.46697e+08	3.84454e+06	90.1791	0.309797	0.749312	2.89189
M194T86_pos	194.104	86.1031	Isoproterenol	0.994048	[M+H-H2O]+	C07056	HMDB0015197	Benzenoids	Phenols	Benzenediols	3.41862e+07	8.30273e+06	1.07485e+07	5.17344e+07	3.02682e+06	8.71077e+06	4.47514e+08	1.80788e+07	9.69025e+07	8.35677e+06	9.21456e+06	3.26808e+07	2.40214e+06	2.23788e+07	2.36316e+07	4.0018e+07	7.12465e+07	6.07992e+06	8.82632e+06	6.80232e+06	2.18536e+06	1.16198e+07	6.23306e+06	8.04197e+06	1.18871e+07	9.06752e+06	5.62969e+07	1.75399e+07	3.20965	0.263182	0.749312	1.01488
M229T416_pos	229.118	415.86	Isoproturon	0.78783	[M+Na]+	C11005		Benzenoids	Benzene and substituted derivatives	N-phenylureas	5.74989e+07	2.17375e+07	1.31201e+07	8.99556e+06	9.92557e+06	1.95782e+08	2.72139e+07	1.01637e+07	5.65676e+07	9.82723e+06	1.3142e+07	8.46337e+07	3.75256e+06	1.41755e+07	1.14243e+07	773771	1.77926e+07	4.96604e+06	5.29592e+06	2.41708e+07	1.40368e+07	8.88467e+06	5.21964e+06	7.96797e+06	8.74773e+06	6.10151e+06	3.94123e+07	9.96595e+06	3.9547	0.0583561	0.605089	0.899953
M103T601_pos	103.087	600.582	Isovaleric acid	0.781698	[M+H]+	C08262	HMDB0000718	Lipids and lipid-like molecules	Fatty Acyls	Fatty acids and conjugates	4.46874e+07	4.56769e+07	1.82674e+08	1.98387e+07	8.34784e+07	1.58502e+08	1.4105e+08	1.07003e+08	2.80525e+07	9.55322e+07	1.53872e+08	9.48451e+07	1.19712e+08	1.41703e+08	1.43484e+08	2.0474e+07	1.18761e+08	8.8534e+07	1.23379e+08	9.06681e+07	1.4045e+07	4.38558e+07	7.86062e+07	1.76601e+08	1.52003e+08	2.84915e+07	9.80711e+07	9.38926e+07	1.0445	0.843554	0.951113	0.512386
M697T136_pos	697.361	136.076	Izenamide c	0.906006	[M+Na]+			Organic acids and derivatives	Peptidomimetics	Depsipeptides	324574	1.61697e+06	606438	89517.5	90723.1	1.30293e+07	1.36418e+09	1.01285e+06	1.10025e+06	232827	224467	7.18583e+06	120038	1.16869e+06	630504	2.09579e+08	2.40216e+07	5.64807e+06	1.8698e+07	312070	1.15234e+07	1.27521e+06	2.9798e+06	108677	1.15034e+06	304136	1.06909e+08	2.13384e+07	5.01015	0.427301	0.77546	1.2901
M298T502_pos	298.137	502.212	Janex 1	0.744148	[M+H]+			Organoheterocyclic compounds	Diazanaphthalenes	Benzodiazines	1.086e+08	1.49501e+07	1.19376e+07	2.0505e+06	2.90138e+07	1.19333e+07	1.08294e+07	1.14008e+07	2.03304e+07	7.21503e+06	7.13521e+06	5.78656e+07	4.35471e+07	8.86322e+07	2.0135e+07	1.42372e+07	4.14988e+06	8.76591e+06	6.20008e+06	6.18717e+06	9.45796e+06	4.77378e+07	2.04907e+07	3.87166e+06	1.02045e+07	1.383e+07	2.59084e+07	1.95308e+07	1.32654	0.549364	0.822114	0.368086
M175T6_1_pos	175.098	6.26983	Jasmonic acid	0.870602	[M+H-2H2O]+	C08491	HMDB0032797	Lipids and lipid-like molecules	Fatty Acyls	Lineolic acids and derivatives	2.70696e+07	3.52903e+07	2.92739e+07	4.70615e+07	2.03466e+07	3.435e+07	1.419e+07	4.28624e+07	1.78809e+07	3.79334e+07	9.12551e+06	5.45047e+07	1.30529e+06	1.65997e+07	3.61522e+07	1.02519e+07	3.8716e+07	2.35506e+07	4.37662e+07	2.3229e+07	2.32945e+07	1.41327e+07	9.81591e+07	8.40984e+07	3.35877e+07	5.94849e+07	2.85534e+07	3.88479e+07	0.735005	0.244053	0.749312	0.409921
M426T249_pos	426.285	249.162	Jervine	0.825569	[M+H]+	C10811		Lipids and lipid-like molecules	Steroids and steroid derivatives	Steroidal alkaloids	8.53586e+07	7.59223e+07	4.06515e+07	8.80263e+06	9.36972e+07	8.12356e+07	7.50618e+06	1.18319e+08	2.16999e+08	6.92077e+07	5.74708e+07	6.32192e+07	6.19776e+07	5.95395e+07	8.61244e+07	5.84598e+07	9.07781e+06	2.45452e+07	1.86316e+08	1.06758e+08	4.86702e+07	2.43937e+08	6.17061e+07	1.11397e+08	7.59685e+07	1.84886e+08	7.54129e+07	9.6722e+07	0.779688	0.386135	0.760767	0.899104
M243T192_pos	243.113	192.453	Kanamycin a	0.865893	[M+2H]2+	C01822	HMDB0015303	Organic oxygen compounds	Organooxygen compounds	Carbohydrates and carbohydrate conjugates	6.61517e+06	1.69192e+07	6.29803e+06	9.07562e+06	8.02711e+06	1.08528e+07	6.72611e+06	4.15776e+07	3.64529e+07	1.27227e+07	6.99428e+06	1.15715e+07	1.14727e+07	7.45652e+06	2.19183e+07	1.08904e+07	7.81712e+06	7.78597e+06	2.05146e+07	3.99644e+07	1.58962e+07	2.49492e+07	8.12602e+06	1.06973e+07	1.18277e+07	2.69925e+07	1.42543e+07	1.65259e+07	0.862543	0.592803	0.844562	0.284639
M595T479_pos	595.148	479.051	Keracyanin	0.867549	[M]+	C08620	HMDB0031458	Phenylpropanoids and polyketides	Flavonoids	Flavonoid glycosides	167416	3.54832e+06	1.34019e+06	5.02055e+06	5.16198e+06	1.77179e+06	1.58489e+06	2.95015e+06	4.03892e+06	2.58158e+06	761186	1.35206e+06	2.58332e+06	7.45878e+06	4.44522e+06	6.24767e+06	1.15262e+07	409688	2.18437e+06	858621	1.41656e+06	2.02609e+06	1.50837e+06	3.25643e+06	1.17694e+06	2.72066e+06	2.52787e+06	3.47966e+06	0.726471	0.346003	0.75401	0.167103
M109T33_2_pos	109.101	32.9796	Kinoprene	0.973141	[M+H-C10H16O2]+	C19042		Lipids and lipid-like molecules	Prenol lipids	Sesquiterpenoids	4.74962e+07	4.64386e+07	3.53609e+07	8.77829e+07	3.5528e+07	4.27112e+07	2.16814e+07	5.75382e+07	6.2676e+07	3.55059e+07	4.74135e+07	4.56077e+07	7.04255e+07	5.36924e+07	4.93854e+07	8.97255e+07	9.03936e+07	6.51518e+07	3.67255e+07	4.63839e+07	4.65807e+07	6.75753e+07	5.99341e+07	7.63608e+07	3.35389e+07	3.41677e+07	4.89359e+07	5.76627e+07	0.848657	0.23755	0.749312	0.25707
M188T182_pos	188.092	181.839	L-abrine	0.891284	[M+H-CH3NH2]+	C02983		Organic acids and derivatives	Carboxylic acids and derivatives	Amino acids, peptides, and analogues	2.77979e+07	3.63037e+07	3.42864e+07	2.42485e+07	9.01563e+06	2.85992e+07	1.68034e+06	9.07452e+07	3.96509e+07	2.68994e+07	2.6655e+08	2.06383e+07	3.97485e+06	9.8665e+06	2.70337e+07	9.95439e+06	3.80181e+06	2.21796e+07	2.14641e+07	1.84694e+07	1.70818e+08	8.759e+06	4.1349e+07	2.33577e+07	2.53998e+07	2.40319e+07	4.69531e+07	3.1268e+07	1.50163	0.49619	0.799316	0.545745
M162T379_1_pos	162.113	378.828	L-carnitine	0.999188	[M+H]+	C00318	HMDB0062496	Organic nitrogen compounds	Organonitrogen compounds	Quaternary ammonium salts	4.07788e+09	3.98748e+09	1.69444e+09	1.06846e+09	1.62469e+09	2.24254e+09	2.06734e+09	2.56144e+09	8.13115e+09	9.4315e+08	2.90312e+09	3.25559e+09	1.67968e+09	3.39468e+09	2.66925e+09	3.99485e+09	3.81724e+09	6.63659e+08	3.01915e+09	1.87314e+09	1.73906e+09	2.58666e+09	1.94827e+09	2.30024e+09	1.55261e+09	2.05965e+09	2.78746e+09	2.43219e+09	1.14607	0.55046	0.822815	3.51227
M241T467_pos	241.031	467.445	L-cystine	0.914901	[M+H]+	C00491	HMDB0000192	Organic acids and derivatives	Carboxylic acids and derivatives	Amino acids, peptides, and analogues	1.89129e+08	6.49431e+06	4.1966e+07	1.01295e+07	3.67027e+07	1.89342e+08	9.2031e+06	3.95762e+07	4.50316e+07	1.88386e+07	5.32757e+07	6.02194e+08	2.4573e+07	1.50123e+08	1.00104e+08	6.7646e+07	3.47145e+08	2.68407e+07	2.21352e+07	3.20479e+07	8.48563e+07	7.08011e+07	3.29571e+07	4.06792e+07	3.58787e+07	3.0579e+07	9.74197e+07	8.01379e+07	1.21565	0.740542	0.906528	0.595043
M276T419_2_pos	276.144	419.108	L-glutarylcarnitine	0.99036	[M+H]+		HMDB0013130	Lipids and lipid-like molecules	Fatty Acyls	Fatty acid esters	1.71699e+08	2.91653e+09	3.07874e+08	3.7852e+07	3.24363e+08	7.44945e+08	1.11501e+07	3.31113e+09	2.79431e+08	2.2251e+08	3.16682e+09	2.20679e+09	9.67583e+08	4.90382e+09	1.88868e+09	1.0931e+09	1.84428e+07	6.13208e+08	2.16469e+09	2.50764e+09	2.68726e+09	2.80753e+09	3.83996e+08	2.774e+09	3.63432e+09	3.10125e+09	1.12836e+09	2.1983e+09	0.513287	0.0521545	0.593561	7.38072
M189T560_pos	189.135	560.094	L-homoarginine	0.794472	[M+H]+	C01924	HMDB0000670	Organic acids and derivatives	Carboxylic acids and derivatives	Amino acids, peptides, and analogues	2.79538e+08	3.04861e+07	2.78942e+07	1.99493e+07	9.19861e+06	2.41333e+07	4.34738e+08	2.08507e+07	4.48823e+07	1.36921e+07	3.21223e+07	1.77024e+07	1.01136e+07	3.11839e+07	1.26045e+07	8.10334e+07	6.97077e+06	1.14006e+07	1.74595e+07	1.4196e+07	8.59729e+07	1.92355e+07	1.49343e+07	1.53443e+07	4.80164e+07	2.13649e+07	7.42539e+07	2.9209e+07	2.54216	0.232096	0.749312	1.04669
M116T542_pos	116.071	541.963	L-hydroxyarginine	0.99925	[M+H-CH5ON3]+	C05933	HMDB0004224	Organic acids and derivatives	Carboxylic acids and derivatives	Amino acids, peptides, and analogues	1.27152e+09	4.44259e+07	6.15874e+07	1.91295e+07	4.77605e+07	6.18064e+07	2.18616e+08	5.62808e+07	1.4131e+09	3.4072e+07	1.93649e+08	3.25989e+08	4.73931e+07	9.7567e+07	6.30481e+07	2.14445e+08	4.79682e+08	4.00947e+07	1.82522e+07	5.62312e+07	1.11932e+08	8.33302e+07	4.41166e+07	4.74533e+07	1.18552e+08	5.15265e+07	2.91949e+08	1.0971e+08	2.6611	0.193479	0.749312	2.38615
M150T313_pos	150.057	312.757	L-methionine	0.995137	[M+H]+	C00073	HMDB0000696	Organic acids and derivatives	Carboxylic acids and derivatives	Amino acids, peptides, and analogues	3.72614e+08	1.15271e+07	3.92074e+07	3.39504e+07	1.006e+07	5.91797e+06	7.68636e+08	2.32037e+07	1.39608e+08	1.28501e+07	7.32963e+06	2.58535e+07	2.98602e+06	5.79512e+06	1.50284e+07	1.32189e+06	4.13825e+08	1.06596e+07	2.25336e+07	1.0876e+07	2.60354e+07	4.89299e+06	2.8592e+06	1.93027e+07	1.49755e+07	2.06755e+07	1.11827e+08	4.37524e+07	2.5559	0.332841	0.749312	1.49054
M118T327_pos	118.086	326.981	L-norvaline	0.997426	[M+H]+	C01826	HMDB0013716	Organic acids and derivatives	Carboxylic acids and derivatives	Amino acids, peptides, and analogues	3.80362e+09	3.73738e+08	5.87092e+06	5.13978e+08	4.09312e+08	7.91474e+08	3.12631e+06	2.40391e+08	3.33093e+08	3.8518e+08	6.72689e+08	1.55754e+09	2.54104e+08	2.78805e+08	3.49853e+08	8.3679e+08	1.51233e+09	2.88402e+08	4.38892e+08	8.94337e+08	8.30007e+08	2.62761e+08	4.32371e+08	4.23305e+08	6.33268e+08	2.18414e+08	7.18778e+08	5.69195e+08	1.2628	0.620021	0.854967	1.32826
M400T201_2_pos	400.342	201.313	L-palmitoylcarnitine	0.997272	[M+H]+	C02990	HMDB0000222	Lipids and lipid-like molecules	Fatty Acyls	Fatty acid esters	2.30195e+09	3.02227e+08	9.13271e+07	8.30368e+08	3.31077e+08	2.11372e+07	7.43019e+08	1.71385e+08	1.05932e+09	1.05663e+08	4.19464e+08	2.04845e+08	1.63694e+08	6.10999e+08	3.19606e+08	9.33857e+08	4.08436e+08	1.08756e+08	1.74263e+08	5.36859e+07	5.70519e+07	1.52021e+08	1.87412e+08	1.56397e+08	3.09841e+08	2.71783e+07	5.18883e+08	2.69193e+08	1.92755	0.194424	0.749312	2.86469
M130T556_pos	130.086	555.689	L-pipecolic acid	0.998504	[M+H]+	C00408	HMDB0000716	Organic acids and derivatives	Carboxylic acids and derivatives	Amino acids, peptides, and analogues	8.16122e+09	5.42085e+08	2.23102e+08	5.34168e+07	1.41534e+08	5.07617e+08	2.86277e+09	2.16494e+08	3.93153e+08	1.68778e+08	9.1982e+08	8.32061e+08	2.61916e+08	4.72273e+08	4.26242e+08	7.5766e+08	3.30849e+09	3.99065e+08	1.50972e+08	6.25342e+07	8.6347e+08	5.92303e+08	3.00064e+08	2.11514e+08	2.69125e+08	9.99072e+07	1.17569e+09	6.0874e+08	1.93135	0.398648	0.763922	3.70339
M446T213_pos	446.236	212.84	L-serine, n-(1-oxohexadecyl)-o-phosphono-	0.745008	[M+Na]+			Organic acids and derivatives	Carboxylic acids and derivatives	Amino acids, peptides, and analogues	3.88139e+06	1.576e+07	2.26818e+07	108902	1.92673e+07	4.28159e+07	2.355e+06	4.81912e+07	2.20048e+06	4.04806e+07	2.5548e+07	2.00231e+07	2.2661e+07	1.25768e+07	2.59343e+07	7.57601e+06	643433	2.98011e+07	3.03981e+07	5.5776e+07	2.03494e+07	3.4297e+07	1.65397e+07	2.30532e+07	1.16033e+07	2.53182e+07	2.04596e+07	2.26051e+07	0.905087	0.719025	0.897498	0.51263
M650T302_pos	650.256	302.045	L-valinamide, n-(4-methoxy-1,4-dioxobutyl)-l-alanyl-l-alanyl-l-prolyl-n-(4-methyl-2-oxo-2h-1-benzopyran-7-yl)-	0.725434	[M+Na]+			Organic acids and derivatives	Carboxylic acids and derivatives	Amino acids, peptides, and analogues	314484	782941	539703	1.12345e+06	951156	3.1319e+06	159235	3.42639e+06	204150	1.50364e+06	176528	242260	1.21353e+06	105362	434151	235792	3.58921e+06	719456	574923	2.02649e+06	209884	5.3631e+06	882544	705458	686877	332981	1.05918e+06	1.22048e+06	0.867841	0.762442	0.915438	0.0413185
M329T139_pos	329.186	139.069	Labetalol	0.956129	[M+H]+	C07063	HMDB0014736	Benzenoids	Benzene and substituted derivatives	Benzoic acids and derivatives	9.28268e+06	3.14405e+09	7.9134e+06	5.39475e+06	1.02159e+07	8.39627e+06	9.87896e+06	3.72406e+09	5.0787e+07	7.5711e+07	1.88868e+08	1.39991e+07	2.17802e+07	7.88486e+06	2.19017e+07	1.70686e+07	7.43112e+06	1.07332e+07	1.05395e+09	1.52974e+07	1.11389e+07	1.36599e+07	7.92112e+06	1.26257e+07	1.38282e+07	2.0088e+07	5.59256e+08	9.33484e+07	5.99106	0.213468	0.749312	2.24994
M365T451_pos	365.105	451.389	Lactose	0.977754	[M+Na]+	C00243	HMDB0000186	Organic oxygen compounds	Organooxygen compounds	Carbohydrates and carbohydrate conjugates	1.18501e+07	2.0226e+07	4.2927e+06	1.60704e+07	2.43874e+07	8.81038e+06	2.03169e+06	2.50938e+07	1.11259e+07	2.64855e+07	6.18939e+06	6.08196e+07	3.58857e+07	1.16674e+08	3.14273e+07	8.19586e+09	2.87268e+07	7.61523e+06	7.88959e+07	1.54803e+08	1.58975e+07	4.54322e+07	1.13102e+07	6.5448e+07	5.06472e+07	6.76733e+07	1.94822e+07	6.82339e+08	0.0285521	0.300388	0.749312	3.46448
M445T340_pos	445.122	339.774	Lamiide	0.792087	[M+Na]+	C11644		Lipids and lipid-like molecules	Prenol lipids	Terpene glycosides	2.93876e+06	1.47559e+06	389293	81633.7	4.17974e+06	860356	2.04219e+06	6.5554e+06	141490	595601	8.52105e+06	1.28775e+07	4.42173e+06	3.89704e+06	1.86176e+06	7.32633e+06	339228	1.59057e+06	5.56124e+06	7.08084e+06	4.39189e+06	9.61578e+06	2.59283e+06	3.25579e+06	1.3959e+06	8.63077e+06	3.46772e+06	4.42615e+06	0.783461	0.485278	0.795583	0.1836
M705T471_pos	705.175	471.175	Laminaritetraose	0.978743	[M+K]+			Organic oxygen compounds	Organooxygen compounds	Carbohydrates and carbohydrate conjugates	420288	2.49621e+06	3.92111e+06	151832	6.27175e+06	1.19458e+06	2.70267e+06	1.51461e+06	5.24451e+06	1.41949e+07	72115.4	2.11255e+06	2.36554e+07	199841	2.3129e+06	2.87239e+06	508151	2.44195e+06	286301	3.07208e+06	585633	2.37901e+06	1.05178e+07	689073	2.4854e+06	2.29402e+06	4.91943e+06	2.35727e+06	2.08692	0.216734	0.749312	0.321515
M406T130_pos	406.241	130.15	Lappaconitine	0.756825	[M+H-C9H9O3N]+	C08694		Lipids and lipid-like molecules	Prenol lipids	Diterpenoids	2.31914e+07	3.18582e+07	9.09218e+07	921285	4.55177e+08	6.35747e+07	1.9439e+07	4.82964e+07	5.37864e+06	1.22347e+08	2.21329e+07	2.96235e+07	2.79087e+08	6.05564e+07	1.94002e+08	2.48064e+07	4.44853e+06	9.15724e+07	5.14202e+07	1.12126e+08	2.00169e+07	1.14125e+08	2.78849e+08	1.46351e+08	7.1389e+07	1.22579e+08	9.16884e+07	9.94033e+07	0.922388	0.856662	0.955438	1.02255
M613T324_pos	613.356	323.83	Lasalocid	0.971954	[M+Na]+			Lipids and lipid-like molecules	Prenol lipids	Terpene glycosides	1.58778e+06	1.04047e+07	7.20335e+06	8.80368e+06	1.25494e+06	1.1609e+07	3.82071e+07	6.05502e+06	194144	8.30689e+06	2.14433e+06	5.82652e+06	1.44389e+07	1.28252e+06	6.99459e+06	1.61337e+07	1.8152e+06	2.58283e+06	1.8807e+06	5.78105e+06	8.8738e+06	1.28426e+07	4.01635e+06	1.9008e+06	3.20516e+06	9.51097e+06	8.92587e+06	5.90925e+06	1.51049	0.32757	0.749312	0.26868
M412T354_pos	412.233	354.161	Lasiocarpine	0.832908	[M+H]+	C10341					3.44084e+06	3.13833e+07	7.60603e+06	51654.3	8.11272e+06	9.80051e+06	261279	4.04579e+07	1.16757e+06	2.35526e+07	1.34242e+07	8.45331e+06	1.19179e+07	1.02676e+07	2.18734e+07	1.66225e+07	2.04995e+06	7.6499e+06	2.46573e+07	3.31529e+07	1.13771e+07	1.75381e+07	1.02778e+07	2.42335e+07	1.53998e+07	1.92674e+07	1.22792e+07	1.64898e+07	0.744656	0.319516	0.749312	0.491618
M433T333_pos	433.306	333.145	Latanoprost	0.867803	[M+H]+			Lipids and lipid-like molecules	Fatty Acyls	Eicosanoids	5.52634e+06	1.80168e+06	2.15506e+06	5.36005e+06	4.79296e+06	4.44904e+06	3.3908e+06	4.8414e+06	1.37301e+06	2.73943e+06	2.82269e+06	6.15717e+06	1.0813e+07	2.12518e+06	4.1617e+06	1.80816e+06	2.74976e+06	4.72255e+06	4.5424e+06	7.03365e+06	6.25457e+06	3.91115e+06	6.19753e+06	6.70883e+06	2.6215e+06	4.83517e+06	4.32482e+06	4.43632e+06	0.974865	0.896034	0.970199	0.134717
M400T247_pos	400.269	246.618	Latanoprost ethylamide	0.977083	[M+H-H2O]+			Lipids and lipid-like molecules	Fatty Acyls	Eicosanoids	1.078e+08	2.92889e+08	2.73391e+07	9.0064e+07	5.52875e+07	4.34713e+07	2.31746e+07	2.13107e+08	7.32334e+08	4.39781e+07	3.66594e+07	1.30183e+08	5.59618e+07	7.24109e+07	2.31764e+08	3.05483e+08	1.23828e+08	6.06382e+07	2.87264e+08	3.93608e+08	7.2787e+07	1.95522e+08	4.9879e+07	2.79651e+08	9.70769e+07	1.98767e+08	1.42481e+08	1.82206e+08	0.781975	0.528977	0.812453	1.2243
M343T197_pos	343.296	196.888	Lauramidopropylbetaine	0.981934	[M]+			Organic acids and derivatives	Carboxylic acids and derivatives	Amino acids, peptides, and analogues	5.51731e+06	5.39044e+06	900213	3.30122e+06	2.61603e+06	1.33654e+07	3.92069e+06	3.5318e+06	9.07989e+07	4.48525e+06	1.90683e+07	3.45755e+06	6.94589e+06	346676	4.8505e+06	4.09381e+06	9.14261e+06	3.70939e+06	1.71244e+06	4.31646e+06	2.30324e+06	1.8474e+06	2.43063e+06	6.70366e+06	1.94218e+07	2.38807e+06	1.25615e+07	4.86667e+06	2.58112	0.269055	0.749312	0.422311
M344T211_pos	344.279	210.738	Lauroyl-l-carnitine	0.973095	[M+H]+		HMDB0002250	Lipids and lipid-like molecules	Fatty Acyls	Fatty acid esters	7.98164e+07	5.26285e+07	3.27397e+06	2.49201e+09	3.30105e+07	873137	8.43226e+06	1.63204e+07	5.81668e+09	3.01118e+07	3.61435e+07	6.12966e+06	1.56562e+07	2.25391e+08	8.17256e+07	3.96904e+08	3.09842e+09	1.41384e+07	1.31715e+08	2.8731e+06	1.12107e+07	4.7899e+07	8.74155e+06	3.09018e+07	4.6502e+07	4.87734e+06	6.60853e+08	3.15484e+08	2.09472	0.516544	0.809122	4.77377
M230T166_pos	230.248	166.036	Lauryldimethylamine oxide	0.9969	[M+H]+			Organic nitrogen compounds	Organonitrogen compounds	Aminoxides	1.49727e+08	1.45761e+08	3.20132e+08	1.13477e+08	2.49227e+08	4.2634e+08	2.14778e+08	2.25968e+08	2.14913e+08	2.37439e+08	5.11669e+08	2.11188e+08	2.49367e+08	2.08521e+08	2.73109e+08	1.79194e+08	1.31144e+08	2.7806e+08	1.73181e+08	3.45397e+08	3.47294e+08	2.72755e+08	3.29214e+08	2.64392e+08	3.26733e+08	3.49324e+08	2.51537e+08	2.67563e+08	0.940105	0.669194	0.875164	1.28882
M276T259_pos	276.088	259.467	Lavendustin c	0.940057	[M+H]+			Benzenoids	Benzene and substituted derivatives	Phenylmethylamines	4.93451e+07	4.00387e+07	4.70152e+06	408082	1.9112e+07	1.82308e+07	1.7206e+06	1.22139e+07	1.51204e+06	2.27058e+07	2.43232e+07	1.1968e+07	1.69118e+07	1.23332e+07	2.12451e+07	5.72003e+06	2.77962e+06	2.38337e+07	3.18584e+07	2.03854e+07	2.48488e+07	2.12619e+07	1.77574e+07	2.04099e+07	1.08133e+07	4.46195e+07	1.71686e+07	1.98359e+07	0.865532	0.605597	0.848958	0.405195
M286T294_2_pos	286.09	294.132	Letrozole	0.991119	[M+H]+	C08163	HMDB0015141	Benzenoids	Benzene and substituted derivatives	Diphenylmethanes	1.06687e+07	2.91217e+08	1.59386e+09	1.9999e+08	9.12835e+08	6.50916e+08	1.91864e+08	4.63864e+08	5.30296e+07	1.53484e+09	1.66471e+09	3.57256e+08	1.39919e+09	6.55361e+07	8.30721e+08	1.49838e+07	1.44061e+08	4.23262e+09	2.25328e+08	2.3952e+08	8.029e+07	1.27527e+08	3.0321e+09	5.79695e+08	1.55953e+08	2.70596e+08	7.1725e+08	7.69149e+08	0.932525	0.898731	0.97092	3.71565
M401T311_pos	401.287	311.168	Leu-Leu-Arg	0.926188	[M+H]+			Organic acids and derivatives	Carboxylic acids and derivatives	Amino acids, peptides, and analogues	2.06236e+07	1.71046e+06	1.20396e+06	2.58188e+06	723401	1.52879e+06	737566	2.11706e+06	1.37542e+07	748481	120191	497332	652837	352671	896686	3.80601e+06	1.68448e+07	399397	521130	1.48597e+06	495351	1.65571e+06	498995	161218	610648	731384	3.61537e+06	2.18923e+06	1.65144	0.509735	0.805383	0.250932
M451T390_pos	451.247	390.488	Leu-Tyr-Arg	0.950105	[M+H]+			Organic acids and derivatives	Carboxylic acids and derivatives	Amino acids, peptides, and analogues	7.00911e+06	1.47242e+07	1.24435e+07	3.42681e+06	1.11471e+07	3.63457e+07	3.17886e+06	1.83236e+07	2.13516e+06	7.25847e+06	1.23854e+07	1.15969e+07	2.26008e+07	2.60819e+07	1.42057e+07	7.43373e+06	1.19317e+07	4.57748e+06	1.26867e+07	1.94988e+07	1.77149e+07	1.43921e+07	1.06474e+07	1.37431e+07	5.21598e+06	8.34226e+06	1.25058e+07	1.28055e+07	0.976598	0.923209	0.979868	0.233828
M231T224_pos	231.17	224.053	Leu-Val	0.960095	[M+H]+			Organic acids and derivatives	Carboxylic acids and derivatives	Amino acids, peptides, and analogues	1.25321e+09	2.16966e+07	1.104e+07	7.12189e+07	2.56108e+07	1.90796e+07	1.18283e+08	2.01314e+07	7.01326e+08	3.73946e+06	1.90223e+07	2.33511e+07	1.2876e+07	2.13483e+07	7.60551e+06	1.74728e+08	1.62598e+09	1.4707e+07	1.66877e+07	2.5649e+07	2.17377e+07	3.12282e+07	3.80342e+06	1.94639e+07	1.88124e+07	8.94662e+06	1.76968e+08	1.53131e+08	1.15567	0.883635	0.966594	2.22771
M245T211_pos	245.186	210.626	Leucylleucine	0.942597	[M+H]+	C11332	HMDB0028933	Organic acids and derivatives	Carboxylic acids and derivatives	Amino acids, peptides, and analogues	1.1029e+09	6.2838e+06	6.07439e+06	6.07901e+08	9.10561e+06	7.16043e+06	1.43545e+08	1.5032e+07	6.60392e+09	2.83747e+06	3.81794e+06	1.36786e+07	7.00075e+06	1.22089e+07	4.52452e+06	2.72829e+08	1.13566e+09	6.50488e+06	1.78958e+07	1.12565e+07	9.84821e+06	1.70281e+07	3.7309e+06	6.40664e+06	5.19967e+06	1.15783e+07	6.56097e+08	1.16513e+08	5.6311	0.301958	0.749312	4.60339
M126T380_pos	126.091	380.424	Levetiracetam	0.99159	[M+H-CH3ON]+	C07841	HMDB0015333	Organic acids and derivatives	Carboxylic acids and derivatives	Amino acids, peptides, and analogues	4.50834e+07	3.79607e+07	3.34544e+06	7.0798e+06	3.61403e+06	1.53127e+07	3.26392e+07	1.10288e+07	1.36427e+07	3.13801e+07	8.0467e+06	1.44998e+07	7.80871e+06	3.5382e+07	1.00661e+07	5.88549e+06	5.94285e+06	2.98259e+06	9.0275e+06	6.53832e+06	7.08039e+07	8.51199e+06	2.91183e+06	2.09716e+07	6.9686e+06	3.33956e+07	1.78032e+07	1.6876e+07	1.05494	0.890342	0.96984	0.109998
M157T689_pos	157.061	688.658	Levorphanol	0.773108	[M+H-C6H15N]+	C08014	HMDB0014992				2.00597e+07	950702	1.35883e+06	2.02975e+06	886823	2.55614e+06	1.37011e+06	1.89261e+06	1.18377e+06	2.04248e+06	1.12331e+06	2.20616e+06	2.18765e+06	1.2351e+06	1.54811e+06	1.06096e+06	1.4229e+06	1.9009e+06	1.62015e+06	1.40666e+06	1.10866e+06	734219	1.97191e+06	2.54594e+06	1.25757e+06	2.16673e+06	3.06524e+06	1.53691e+06	1.99442	0.29609	0.749312	0.162573
M512T537_pos	512.197	537.22	Lewis a trisaccharide	0.950147	[M+H-H2O]+		HMDB0006582	Lipids and lipid-like molecules	Fatty Acyls	Fatty acyl glycosides	1.32283e+06	8.9411e+07	1.80615e+08	1.22188e+09	8.14624e+07	1.63962e+08	1.17472e+08	7.60871e+07	7.64557e+06	1.47933e+08	1.56229e+08	5.61739e+07	6.16555e+07	1.47668e+08	3.23157e+08	1.06741e+08	2.68788e+07	8.78201e+07	5.49603e+07	1.05855e+08	7.01085e+06	1.2662e+08	5.82103e+07	7.64961e+07	2.52248e+08	1.82225e+08	1.81681e+08	1.19684e+08	1.518	0.504706	0.80373	1.48185
M658T549_pos	658.256	548.848	Lewis b tetrasaccharide	0.986606	[M+H-H2O]+			Organic oxygen compounds	Organooxygen compounds	Carbohydrates and carbohydrate conjugates	1.0584e+07	3.43614e+06	9.2655e+06	3.62348e+08	2.48684e+06	6.72107e+06	1.75266e+07	2.67367e+07	2.71178e+07	1.01454e+07	1.26133e+07	3.92843e+06	8.04916e+06	6.29713e+06	3.90782e+07	8.25677e+06	1.15767e+07	3.61537e+07	8.56397e+06	1.63687e+07	4.82358e+06	2.09417e+07	1.31802e+07	1.36527e+07	8.37312e+06	1.53535e+07	3.85353e+07	1.55861e+07	2.47241	0.407806	0.766394	0.936759
M552T446_2_pos	552.19	446.449	Lewis x trisaccharide	0.993314	[M+Na]+		HMDB0006568	Lipids and lipid-like molecules	Fatty Acyls	Fatty acyl glycosides	3.44237e+06	1.4141e+09	1.03134e+09	6.6946e+08	1.32424e+09	5.49305e+08	1.47593e+08	2.30435e+09	3.43143e+07	1.86935e+09	9.94787e+08	9.44894e+08	9.64673e+08	3.98299e+08	1.93276e+09	4.49243e+08	3.26577e+07	2.89909e+09	1.81098e+09	1.93134e+09	5.96308e+08	2.18572e+09	1.60262e+09	1.77667e+09	1.15635e+09	9.10632e+08	9.4245e+08	1.36021e+09	0.692873	0.178078	0.749312	4.46076
M235T34_pos	235.18	33.5487	Lidocaine	0.96574	[M+H]+	C07073	HMDB0014426	Benzenoids	Benzene and substituted derivatives	Xylenes	5.2652e+08	9.00979e+07	1.58682e+06	9.10426e+06	930291	1.15228e+06	1.23004e+07	1.37302e+08	5.2291e+06	6.57516e+08	2.75127e+08	1.11029e+08	1.40048e+08	1.48523e+06	8.51686e+07	2.57564e+07	6.53041e+06	8.01263e+08	4.91193e+08	2.19833e+09	6.04531e+06	1.20244e+06	1.68376e+08	1.19397e+08	1.23786e+06	5.15226e+06	1.5138e+08	3.00856e+08	0.503164	0.418182	0.770799	1.40324
M317T566_pos	317.218	566.056	Lipoxin a4	0.869828	[M+H-2H2O]+	C06314	HMDB0004385	Lipids and lipid-like molecules	Fatty Acyls	Eicosanoids	1.91201e+07	1.91392e+07	4.40525e+06	1.93702e+06	4.87699e+06	8.10045e+06	1.29163e+07	4.85602e+06	9.49516e+06	3.3784e+06	4.6999e+06	9.93231e+06	1.8196e+07	4.95914e+07	1.17839e+07	4.54826e+06	1.05554e+07	9.12585e+06	6.38773e+06	1.48179e+07	3.37891e+07	6.78714e+06	3.02356e+06	2.92063e+07	6.27635e+06	1.06417e+07	9.31178e+06	1.5118e+07	0.615938	0.180666	0.749312	0.377681
[truncated: 7,096 more rows]

## Sheet: neg.
Met_ID	m/z	rt(s)	Name	Score	Adduct	KEGG_ID	HMDB	SuperClass	Class	SubClass	A-1	B-1	B-3	B-4	B-5	B-7	B-6	D-4	D-7	C-1	C-2	D-1	D-3	E-2	E-4	E-5	E-9	E-8	F-2	F-4	F-7	F-22	F-12	F-14	F-19	F-20	S12 Mean	S3 Mean	Fold Change	Pvalue	FDR	VIP
[truncated: 5,704 more rows]
