# Supplementary material for: Gut microbiota and metabolomic changes across preterm stages: potential associations with bronchopulmonary dysplasia
Source: Microbiol Spectr. 2026 Feb 6;14(3):e02740-25. doi: 10.1128/spectrum.02740-25 (PMC12955448; doi:10.1128/spectrum.02740-25)
Supplement: File S4 — Metabolites in the positive ion mode. [file spectrum.02740-25-s0004.xlsx]

## Sheet: Supplementary File 2
File S4: metabolites in the positive ion mode
Met_ID	Name	SuperClass	Fold Change	Pvalue	VIP	Regulated Type
M498T200_pos	M498T200_pos	NA	0.34285720013370546	7.710153147930721e-5	0.396572101831275	Unchange
M478T221_pos	M478T221_pos	NA	0.33008962807031106	9.875154254998607e-5	3.0759357933595495	Down
M343T267_pos	M343T267_pos	NA	0.20498789216846763	1.195169295693804e-4	0.5395888918108277	Unchange
M360T272_pos	M360T272_pos	NA	0.27705227347583083	1.1956133519069176e-4	0.7816800798440241	Unchange
M496T221_2_pos	1-palmitoyl-sn-glycero-3-phosphocholine	Lipids and lipid-like molecules	0.3080041947603079	1.2622467916455722e-4	25.60876120272639	Down
M342T421_pos	M342T421_pos	NA	0.2409414153354919	2.188287552607415e-4	0.956517931955815	Unchange
M341T465_pos	M341T465_pos	NA	0.39992114817499025	3.8061603773112147e-4	0.4711850791118192	Unchange
M299T468_pos	M299T468_pos	NA	0.4858889673719862	4.1575869375952575e-4	0.4686617807687124	Unchange
M312T215_pos	N,n-dimethylguanosine	NA	0.2669065165624291	4.221140004043913e-4	1.6794814275938827	Down
M402T111_pos	M402T111_pos	NA	0.338684605550799	4.353875061142832e-4	1.1847827674707117	Down
M399T40_pos	M399T40_pos	NA	0.38040412640558013	4.739250082984523e-4	0.637563989565164	Unchange
M401T41_pos	M401T41_pos	NA	0.2977311059172121	5.63684153006615e-4	0.586067933857643	Unchange
M455T407_2_pos	M455T407_2_pos	NA	0.4057030753922932	5.896619387390067e-4	2.0255738656882087	Down
M315T312_pos	Safranin	Organoheterocyclic compounds	0.36855725146793866	5.995704975596482e-4	0.4912163849216451	Unchange
M277T467_pos	M277T467_pos	NA	0.4650459708442516	6.626200245017992e-4	1.0141333126054768	Down
M496T221_3_pos	M496T221_3_pos	NA	0.3492967931175632	7.094677480449093e-4	2.766643414448044	Down
M623T443_pos	N-acetylneuraminic acid dimer	Organic oxygen compounds	0.4242841930411724	7.591927290306771e-4	1.099181610826108	Down
M310T78_pos	M310T78_pos	NA	0.429648701946013	7.930252527861952e-4	0.47020295245561	Unchange
M211T267_pos	M211T267_pos	NA	0.3972663001761377	8.17460843435657e-4	0.7331307562850271	Unchange
M678T449_pos	M678T449_pos	NA	0.2833674813384398	8.438904341920074e-4	0.8322883793159593	Unchange
M697T423_pos	M697T423_pos	NA	0.23762708755599135	8.494467446550138e-4	1.4663665771236514	Down
M355T317_pos	M355T317_pos	NA	0.3717538797680607	8.518577092509256e-4	0.711304015729389	Unchange
M671T407_pos	M671T407_pos	NA	0.3409532011967949	9.032591518371248e-4	1.2784198893982464	Down
M192T471_pos	M192T471_pos	NA	0.43683997438960503	9.099768944715506e-4	0.7024582253644734	Unchange
M558T222_pos	M558T222_pos	NA	2.131419723255362	9.568105930069352e-4	0.30365202627635235	Unchange
M496T237_pos	M496T237_pos	NA	0.23216936169506824	9.823563633101946e-4	3.581492722402707	Down
M560T506_pos	M560T506_pos	NA	0.43999366766271303	9.853981123892832e-4	0.622225792311608	Unchange
M329T336_pos	M329T336_pos	NA	0.3168883201808022	0.00103655937775473	0.3940731746414141	Unchange
M481T463_pos	M481T463_pos	NA	0.4597139052539483	0.00118664930586427	0.24184044107047617	Unchange
M456T407_1_pos	M456T407_1_pos	NA	0.4714170557762705	0.00128337721005426	0.6908165540604551	Unchange
M314T270_pos	M314T270_pos	NA	0.39246924579370474	0.00135818212758888	0.5747141844713567	Unchange
M221T411_pos	4-hydroxycyclophosphamide	Organic nitrogen compounds	0.22857118154697165	0.00145301680090298	2.654466401523564	Down
M383T47_pos	M383T47_pos	NA	0.5552564338803383	0.00156611660188029	0.6191930029870673	Unchange
M202T463_pos	M202T463_pos	NA	0.4914825799137447	0.00160362100562292	0.3636951323654974	Unchange
M280T410_pos	M280T410_pos	NA	0.22691991068150075	0.00161158319570986	7.321543274937865	Down
M274T353_pos	M274T353_pos	NA	0.3850259233461218	0.00162280075130502	0.6042041459144293	Unchange
M429T189_1_pos	M429T189_1_pos	NA	2.004333623583016	0.00165725157485	0.8869518390506174	Unchange
M287T248_pos	M287T248_pos	NA	0.21889355967276175	0.00168738610582025	2.6424705669927993	Down
M332T328_pos	M332T328_pos	NA	0.4156152028851401	0.00172227308173172	0.263534789265152	Unchange
M304T494_pos	M304T494_pos	NA	0.3582278874511701	0.00178794630755468	0.5873392209068273	Unchange
M672T407_pos	M672T407_pos	NA	0.3827139330085517	0.00185349670382158	0.5307975598230298	Unchange
M180T215_pos	.beta.-d-glucose	Organic oxygen compounds	0.30225414782437876	0.00190831980865122	2.1227590218771497	Down
M239T407_pos	M239T407_pos	NA	0.43430364337330457	0.00192812515252649	3.563274787146942	Down
M481T35_pos	M481T35_pos	NA	0.537312949337395	0.00193874562802428	0.8970850682221172	Unchange
M318T280_pos	M318T280_pos	NA	0.26253131632793475	0.00198208455324148	0.8752548465865051	Unchange
M258T411_pos	Glycerophosphocholine	Lipids and lipid-like molecules	0.2004488737576381	0.00200891523577007	8.578612362408023	Down
M494T223_pos	M494T223_pos	NA	0.2244474652813375	0.00212848474540387	3.7559444226364422	Down
M320T338_1_pos	M320T338_1_pos	NA	0.25355492323204126	0.00214740885685313	0.7021328397331085	Unchange
M166T244_pos	M166T244_pos	NA	0.4026661922465489	0.00216398065865665	1.2659653318996296	Down
M468T225_pos	1-myristoyl-sn-glycero-3-phosphocholine	Lipids and lipid-like molecules	0.11631838845506544	0.00220200859151859	5.073714664732083	Down
M570T252_pos	M570T252_pos	NA	0.4968582973354633	0.00233475557962927	0.31215859574871835	Unchange
M184T411_pos	M184T411_pos	NA	0.21442623045648937	0.00233731577014035	1.1978764155196997	Down
M843T462_pos	M843T462_pos	NA	0.3395041228517286	0.00250719545690478	0.4954228785005357	Unchange
M372T344_pos	M372T344_pos	NA	0.272921026291972	0.00258072248685931	0.9600190035784056	Unchange
M316T260_pos	M316T260_pos	NA	0.36229592629048346	0.00259028943471445	0.9826351849846428	Unchange
M413T226_3_pos	M413T226_3_pos	NA	2.1970608800868225	0.00259196866485591	0.48649915440333175	Unchange
M887T407_pos	M887T407_pos	NA	0.3397820729378855	0.00271882927771043	0.6719702648801079	Unchange
M719T422_pos	M719T422_pos	NA	0.33062452910255347	0.00272440432962676	0.8201438884272523	Unchange
M400T511_pos	M400T511_pos	NA	0.4667486203893985	0.00275442211675086	0.3784306411643864	Unchange
M78T478_1_pos	M78T478_1_pos	NA	0.31974675203675207	0.00280916995357174	0.5196558253642487	Unchange
M645T443_pos	M645T443_pos	NA	0.4850564392084477	0.00287053979994542	0.4873561102073478	Unchange
M312T246_pos	M312T246_pos	NA	0.17153577659449562	0.00290127695047375	0.7310348885199924	Unchange
M419T421_pos	M419T421_pos	NA	0.2905255232703794	0.00303158426125404	1.79850835017433	Down
M247T382_pos	M247T382_pos	NA	0.21499266490826524	0.00303907504037065	1.4231124094560956	Down
M129T400_pos	M129T400_pos	NA	0.3903873836783814	0.00311237786700931	2.387703884421722	Down
M351T367_pos	Aflatoxin g1	Phenylpropanoids and polyketides	0.3419159886172695	0.00318762151686115	1.4876219847967602	Down
M313T461_pos	Aflatoxin b1	Phenylpropanoids and polyketides	0.3432691298055692	0.00320112841727443	1.3319263311681353	Down
M538T476_pos	M538T476_pos	NA	0.4573329220157068	0.00324099033382001	0.2104734035132225	Unchange
M335T362_pos	M335T362_pos	NA	0.3716525957316358	0.00326944042735425	0.5662981389046409	Unchange
M427T317_1_pos	M427T317_1_pos	NA	0.4551700360133713	0.00330877103076387	0.67409779089353	Unchange
M784T491_pos	M784T491_pos	NA	0.2294656541855459	0.00339714537682304	1.0332025709539283	Down
M390T375_pos	M390T375_pos	NA	0.3637756271265977	0.00344849030266381	0.5358687260770931	Unchange
M199T268_pos	M199T268_pos	NA	0.4462533262385	0.00355686607765951	0.5244026596049438	Unchange
M332T427_pos	M332T427_pos	NA	2.4159221025077375	0.00359194317737233	0.19259104799930987	Unchange
M474T219_1_pos	M474T219_1_pos	NA	0.4082041598427833	0.00360315227141264	1.5227972308000906	Down
M473T383_2_pos	M473T383_2_pos	NA	0.3802940587928419	0.00370486122901312	0.5334953968589236	Unchange
M453T335_pos	Tafluprost	Lipids and lipid-like molecules	0.32642079227403725	0.00381113278702486	0.7045221640630303	Unchange
M352T198_2_pos	M352T198_2_pos	NA	0.42761239442428256	0.00381745075846534	1.358439409119661	Down
M458T208_pos	M458T208_pos	NA	0.5719131982609719	0.00384602908036151	0.4370587521535091	Unchange
M406T365_pos	M406T365_pos	NA	0.4002695701538467	0.0040230714105453	0.8127607430872809	Unchange
M425T486_pos	M425T486_pos	NA	0.4446759829225127	0.0040577830603426	0.5195571710410554	Unchange
M413T37_pos	M413T37_pos	NA	0.3554616339625103	0.00422286522085968	1.1585150141161438	Down
M381T41_pos	M381T41_pos	NA	0.4263557792450029	0.00432314586778175	0.6546626025884905	Unchange
M603T383_2_pos	M603T383_2_pos	NA	0.4029407957643216	0.00435794367906617	0.7932525830124574	Unchange
M736T501_1_pos	M736T501_1_pos	NA	3.080350913887624	0.00447274248747167	0.24393780414758703	Unchange
M242T408_pos	M242T408_pos	NA	0.24744431405932085	0.00454241874982092	0.9880854285005264	Unchange
M480T451_pos	M480T451_pos	NA	0.3744964858558097	0.00461788784434999	0.3953430075760922	Unchange
M258T221_pos	M258T221_pos	NA	0.4661858902011069	0.00469230426036173	0.771535326226542	Unchange
M698T478_pos	Lewis y tetrasaccharide	Organic oxygen compounds	0.29041931465184057	0.00477112273869299	2.8337245589502604	Down
M444T219_pos	M444T219_pos	NA	2.2183299485372077	0.0050286472174349	1.0435768276824504	Up
M601T443_pos	M601T443_pos	NA	0.47734045473706505	0.00503948708143461	0.45486764939272967	Unchange
M206T206_pos	M206T206_pos	NA	0.36209956954922257	0.0050589851572365	0.8441055249180837	Unchange
M381T331_pos	M381T331_pos	NA	0.5957580166087925	0.00517312612176026	0.3588766061944513	Unchange
M310T243_pos	M310T243_pos	NA	0.28411170858839874	0.0052268544704295	1.1976800197326625	Down
M201T303_pos	M201T303_pos	NA	0.4308266221017713	0.00524817143677488	0.8774844716489073	Unchange
M221T407_pos	M221T407_pos	NA	0.34204446046803455	0.00532182938372216	1.0387876239388143	Down
M125T215_pos	M125T215_pos	NA	0.328177431500561	0.00541213634076497	0.8285591453005383	Unchange
M391T383_2_pos	M391T383_2_pos	NA	0.43896314378413925	0.00569017687389128	0.5336106152440472	Unchange
M405T31_1_pos	M405T31_1_pos	NA	0.17966442765450874	0.00574449805985736	0.7070066133236128	Unchange
M343T252_pos	2-[(2'r,8r,8as)-2',4,4,7,8a-pentamethylspiro[2,3,4a,5-tetrahydro-1h-naphthalene-8,5'-oxolane]-2'-yl]acetic acid	Lipids and lipid-like molecules	0.2641676615002259	0.00580625803667866	0.7928296055131364	Unchange
M331T220_2_pos	11alpha-hydroxyprogesterone	Lipids and lipid-like molecules	0.3964940100847424	0.00589381556333247	0.4779436766885717	Unchange
M246T312_pos	M246T312_pos	NA	0.3844216625054775	0.00589846499302196	1.4169944832552217	Down
M468T35_pos	M468T35_pos	NA	0.7198809625653568	0.00590969365425177	0.39968881476772194	Unchange
M187T400_pos	M187T400_pos	NA	0.37559914948732287	0.00601403874266337	1.88990837639756	Down
M478T266_1_pos	M478T266_1_pos	NA	0.4121889265883191	0.00601675164146759	2.5563630951476015	Down
M401T431_pos	Reserpic acid	NA	0.17240063447750612	0.00605207040897868	0.6805177108003354	Unchange
M708T448_pos	7-benzyl-11,14,20-trimethyl-16-(2-methylpropyl)-10,13-di(propan-2-yl)-17-oxa-1,5,8,11,14-pentazabicyclo[17.3.0]docosane-2,6,9,12,15,18-hexone	Organic acids and derivatives	0.45691437173077537	0.00609442103658837	0.18575456586059513	Unchange
M373T345_2_pos	M373T345_2_pos	NA	0.24191512719893307	0.00611349937480772	0.5194144737807311	Unchange
M451T26_pos	M451T26_pos	NA	0.5931900308188774	0.00621876375375353	0.2046833047176371	Unchange
M320T428_pos	Chloroquine	Organoheterocyclic compounds	0.4217020414932301	0.00622351745748681	0.7960477896061301	Unchange
M446T364_pos	M446T364_pos	NA	0.5409654533583852	0.00624264474800636	0.6335893272519838	Unchange
M379T450_pos	M379T450_pos	NA	0.3630302316594146	0.00625175977579298	0.44263189105240486	Unchange
M110T337_pos	M110T337_pos	NA	0.6205797589599318	0.00629324248413411	0.7134614843831736	Unchange
M342T273_pos	Naltrexone	NA	0.3803522644541274	0.00634586806364646	0.8716771860581439	Unchange
M304T499_pos	M304T499_pos	NA	0.38584302266336296	0.00655609277194007	0.7776209084140794	Unchange
M539T383_pos	M539T383_pos	NA	0.40381223805588096	0.00657375411706285	1.7742599651463298	Down
M328T406_pos	M328T406_pos	NA	0.2874913679464402	0.00659228734442264	0.44997219963020385	Unchange
M280T406_pos	M280T406_pos	NA	0.5827996440020049	0.00663740882724839	0.362727171859799	Unchange
M576T197_1_pos	M576T197_1_pos	NA	1.5228404260771091	0.00664118238815334	0.5604370549533615	Unchange
M578T221_pos	M578T221_pos	NA	0.38753027130359174	0.00671571608779734	0.7766680966863617	Unchange
M342T343_pos	1h-pyrrole-2,5-dione, 3-[(3-chloro-4-hydroxyphenyl)amino]-4-(2-nitrophenyl)-	Organic acids and derivatives	0.2867518607135909	0.00679613560623739	0.3285151518322904	Unchange
M288T26_pos	Cyproheptadine	NA	0.13176167900602162	0.00680876663827947	2.515108869440283	Down
M376T282_pos	M376T282_pos	NA	0.4827689192679444	0.00685900130595645	0.7500806672122878	Unchange
M489T356_pos	M489T356_pos	NA	0.4461767113106868	0.00691549183626148	0.31699313539083257	Unchange
M105T417_pos	M105T417_pos	NA	0.4115272552178045	0.00718447221707664	1.3031068612480483	Down
M895T471_pos	M895T471_pos	NA	0.3832487289284735	0.00727712067321841	0.47668453403966654	Unchange
M762T488_pos	M762T488_pos	NA	0.43679956143133314	0.00730467786794574	0.5124164459369391	Unchange
M678T465_pos	M678T465_pos	NA	0.4089554083048336	0.00746027413981909	0.4686151755996683	Unchange
M251T393_2_pos	M251T393_2_pos	NA	0.27033094290099274	0.00757043645028315	1.60420083013033	Down
M364T249_pos	M364T249_pos	NA	0.3365379100207198	0.00760248208741084	0.2865100434149647	Unchange
M247T404_pos	Octanediamide, n1-(2-aminophenyl)-n8-phenyl-	Benzenoids	0.40942987666660585	0.00760641945543364	1.3514683817350586	Down
M116T230_pos	3-dehydrocarnitine	Organic acids and derivatives	0.4392805498208238	0.00765514224850138	0.69035989362646	Unchange
M540T365_pos	M540T365_pos	NA	0.5831589476903294	0.00769184150345086	0.40896190163779744	Unchange
M378T194_pos	M378T194_pos	NA	0.4851207500609783	0.00778389811763669	0.47765920437290565	Unchange
M523T417_pos	M523T417_pos	NA	2.195485906894324	0.00789793164312172	0.416025391598008	Unchange
M498T249_2_pos	M498T249_2_pos	NA	0.4925178631829445	0.00800623022905382	0.2965768661296769	Unchange
M479T34_1_pos	Cucurbitacin i	Lipids and lipid-like molecules	0.48401329511196456	0.00810935048627362	2.6884381172124545	Down
M358T361_pos	M358T361_pos	NA	0.3455840747926277	0.00812368901658711	0.9460757935813272	Unchange
M682T408_pos	M682T408_pos	NA	0.3955830660994913	0.00812700090359443	0.4199534229769375	Unchange
M568T216_pos	M568T216_pos	NA	0.16173223386932092	0.00820295080194682	1.4377825601154748	Down
M528T227_pos	M528T227_pos	NA	0.3745643855433898	0.00831252362998779	1.0366523869209194	Down
M227T400_pos	M227T400_pos	NA	0.4005069842967366	0.00834162969375183	1.024212445992963	Down
M451T335_pos	M451T335_pos	NA	0.32858204596963264	0.00834895313067443	0.5893923932748124	Unchange
M714T478_pos	M714T478_pos	NA	0.3300735960142789	0.00835152515691631	0.4241044996437918	Unchange
M356T354_pos	M356T354_pos	NA	0.41458107607452743	0.00836401293778406	0.5152423079594252	Unchange
M307T335_pos	Citalopram	Benzenoids	0.515956875087008	0.00838190965602517	0.49294400132766947	Unchange
M529T227_pos	M529T227_pos	NA	0.4523651984464294	0.0084475510346874	0.5569823247821374	Unchange
M245T358_pos	Amprenavir	Benzenoids	0.3505567776152028	0.00853506859622124	1.998661263472577	Down
M817T444_pos	M817T444_pos	NA	0.4686936568439546	0.00858842233809835	0.2737479766583096	Unchange
M523T99_pos	Angeloylgomisin h	Phenylpropanoids and polyketides	0.5338343552668431	0.00861916832133032	1.375558695228862	Down
M579T383_2_pos	M579T383_2_pos	NA	0.45397602542481474	0.00862810809652381	0.7701426512093762	Unchange
M463T360_1_pos	M463T360_1_pos	NA	0.37761318218736145	0.00863430345274007	0.2788372991816183	Unchange
M454T335_pos	M454T335_pos	NA	0.5298363783700241	0.00865806318795152	0.33062225818926877	Unchange
M790T168_pos	M790T168_pos	NA	2.3286367082707975	0.00868454368383661	1.066807564125322	Up
M388T197_pos	M388T197_pos	NA	0.43891574874987255	0.0086851024456197	1.0631387328650594	Down
M355T421_pos	M355T421_pos	NA	0.3996592064300204	0.00879928657930958	0.5312673739348168	Unchange
M326T236_pos	M326T236_pos	NA	0.5069518342081023	0.0090050903287115	0.5546478933069722	Unchange
M343T271_pos	M343T271_pos	NA	0.46016638318640063	0.00905272981392737	0.31233301608621195	Unchange
M511T227_pos	M511T227_pos	NA	0.37336336469677367	0.00910673361369285	0.7752085547259142	Unchange
M78T444_1_pos	M78T444_1_pos	NA	0.5047437711478535	0.00924682101328604	0.34854680006626204	Unchange
M374T261_pos	Arg-Ala-Lys	Organic acids and derivatives	0.44812996715202086	0.00932795456594786	2.4408388291565934	Down
M914T488_pos	M914T488_pos	NA	0.42439994987179264	0.00933315997880317	0.26059844102199026	Unchange
M451T356_1_pos	M451T356_1_pos	NA	0.4305572291275941	0.00936075266515587	0.5140930400454673	Unchange
M698T499_pos	M698T499_pos	NA	0.5695599883030796	0.00950640995711167	0.629990740953793	Unchange
M368T370_pos	Guanosine 3',5'-cyclic monophosphate	Nucleosides, nucleotides, and analogues	0.4742677799842699	0.00960076842050567	0.9782065712007376	Unchange
M428T271_pos	M428T271_pos	NA	0.5351532706599746	0.00962402943987775	0.4520109173485666	Unchange
M425T360_pos	M425T360_pos	NA	0.3921838390852167	0.00965211828617573	0.48350652798787574	Unchange
M238T463_pos	S-succinylcysteine	Organic acids and derivatives	0.5695684378698407	0.00972916521755873	1.2297680769024522	Down
M368T25_pos	M368T25_pos	NA	0.20884733756047452	0.00986953602993406	0.8648192762036262	Unchange
M269T383_pos	M269T383_pos	NA	0.4148143732146169	0.00990824271095229	6.567898904538164	Down
M184T215_pos	Miltefosine	Organic nitrogen compounds	0.3557825964173967	0.01000880317663173	4.34236979704979	Down
M375T383_pos	M375T383_pos	NA	0.42638635885901016	0.01009168427842555	1.7841607074582082	Down
M181T189_pos	M181T189_pos	NA	0.29970271841478	0.01014739577938826	0.713725514796803	Unchange
M290T24_pos	M290T24_pos	NA	0.21452669952520073	0.0101651156847575	0.30655824813433735	Unchange
M582T506_pos	M582T506_pos	NA	0.514359536541415	0.01020030007261397	0.6018765233363637	Unchange
M322T376_pos	M322T376_pos	NA	0.4976106193040684	0.01029683264814269	0.257595036419079	Unchange
M545T227_pos	M545T227_pos	NA	0.37604807436369303	0.01029784971498558	0.5973431564275563	Unchange
M372T233_pos	M372T233_pos	NA	0.28585751233541684	0.01036137071854533	0.9435509635988046	Unchange
M293T383_pos	M293T383_pos	NA	0.447573568618108	0.01042476080299731	3.112679823782172	Down
M105T383_pos	DL-cysteine	Organic acids and derivatives	0.5351020499862519	0.01045271074417567	4.267520947418625	Down
M432T237_pos	Gln-Glu-Arg	Organic acids and derivatives	0.27748744276632425	0.0105344341878641	0.8561916854316175	Unchange
M276T494_pos	M276T494_pos	NA	0.49802367594019026	0.01058815709323215	0.35183543835893155	Unchange
M496T266_pos	M496T266_pos	NA	0.4191068801133534	0.01062103327217404	1.9473183676002788	Down
M315T149_pos	M315T149_pos	NA	1.6492341693414572	0.0106393504689648	0.9276959569233252	Unchange
M187T383_pos	M187T383_pos	NA	0.45906056514877225	0.01064691603929195	3.818528883307133	Down
M525T193_pos	M525T193_pos	NA	0.3776076719927806	0.01068872788041466	0.752416702110091	Unchange
M556T187_pos	M556T187_pos	NA	0.41415830130367026	0.01083687061329723	0.5385968547270881	Unchange
M88T4_pos	M88T4_pos	NA	1.3579735098586732	0.01087630406084448	0.27329487898646204	Unchange
M470T216_pos	M470T216_pos	NA	3.0221949823926333	0.01088492007339896	0.4330627140275209	Unchange
M464T331_1_pos	M464T331_1_pos	NA	0.4394621680266158	0.01089101743325837	0.5336755078889424	Unchange
M118T709_pos	M118T709_pos	NA	1.37894074291487	0.01105469355456595	0.47614568125453344	Unchange
M531T426_pos	M531T426_pos	NA	2.4570177581717747	0.0111323302865985	0.3930775559705121	Unchange
M923T542_pos	M923T542_pos	NA	1.539582975032506	0.01121748064055276	0.16645858364928348	Unchange
M425T99_pos	N-[2-[[4-(diethylamino)butyl]amino]-6-(3,5-dimethoxyphenyl)pyrido[2,3-d]pyrimidin-7-yl]-n'-(1,1-dimethylethyl)urea	Organoheterocyclic compounds	0.513542701770558	0.01122835509398025	1.3155775220738484	Down
M370T198_pos	N-arachidonylmaleimide	Organoheterocyclic compounds	0.4693046316629438	0.01123303299395548	1.1752811303007158	Down
M502T270_pos	Fexofenadine	Benzenoids	0.4689030366395201	0.01152665646601055	0.45221971279433154	Unchange
M374T277_2_pos	M374T277_2_pos	NA	0.42629198253986383	0.01153430422364878	1.6029014518781006	Down
M456T265_pos	M456T265_pos	NA	0.5757279890231473	0.01167619094477062	0.2757109636261625	Unchange
M105T400_pos	M105T400_pos	NA	0.5039327078058056	0.01178251318201638	2.623117094845565	Down
M335T252_pos	M335T252_pos	NA	0.5244081957792557	0.01230498602532725	0.756496882196891	Unchange
M372T355_pos	M372T355_pos	NA	0.4540998105259698	0.01245328190617934	0.5632479282172549	Unchange
M414T70_pos	Echimidine n-oxide	NA	0.4976433197430568	0.01258631250649969	2.2986742026802345	Down
M233T502_pos	M233T502_pos	NA	0.4453055430990422	0.01259610050885117	1.3534276173736275	Down
M272T358_pos	M272T358_pos	NA	0.4586118686569121	0.0126254899752192	0.34583608708549607	Unchange
M344T263_pos	Dibucaine	Organoheterocyclic compounds	0.26780782554290883	0.0126341250012178	0.7287697744585712	Unchange
M274T370_pos	M274T370_pos	NA	0.5296508568689337	0.01267126025958619	2.086800374999656	Down
M697T444_1_pos	M697T444_1_pos	NA	0.4636382774965856	0.01267459043537858	3.438489585247571	Down
M230T327_pos	M230T327_pos	NA	0.3927344727677893	0.01274664796640731	3.804313862635957	Down
M130T248_pos	M130T248_pos	NA	0.22144218511664457	0.01276263452229609	1.9523972936648568	Down
M104T410_pos	M104T410_pos	NA	0.458635994107464	0.01283945965411673	2.234679948388541	Down
M393T354_pos	Swertisin	Phenylpropanoids and polyketides	0.434290045694986	0.01285013274989315	0.299035156960243	Unchange
M302T277_pos	M302T277_pos	NA	0.43437385532636297	0.01290091062546143	1.192862707677405	Down
M452T335_1_pos	M452T335_1_pos	NA	0.5736561240378953	0.01294304063930541	0.27856590758408756	Unchange
M413T54_pos	M413T54_pos	NA	0.41622706069994064	0.01300820800220446	0.9567996092925936	Unchange
M118T445_pos	M118T445_pos	NA	1.3444681270986436	0.01304527268675683	1.4492613804894834	Up
M292T490_pos	M292T490_pos	NA	0.5161941804357566	0.0130853628025722	0.7568839613641827	Unchange
M229T327_2_pos	L-leucyl-l-proline	Organic acids and derivatives	0.3989096415702691	0.01322372906802816	10.95866030316631	Down
M371T413_pos	1h-indazole-3-carboxamide, n-[(1s)-1-(aminocarbonyl)-2-methylpropyl]-1-(5-fluoropentyl)-	Organic acids and derivatives	1.8208385923093255	0.01325107533435079	0.48173808736365265	Unchange
M460T266_pos	M460T266_pos	NA	0.4386243908352201	0.01326127334358701	2.2302107552010044	Down
M349T54_pos	M349T54_pos	NA	2.6768068133955776	0.01328013333087753	0.3829716783424794	Unchange
M156T85_pos	M156T85_pos	NA	0.29452879937395066	0.01333667108960317	1.3860652614919693	Down
M308T212_pos	M308T212_pos	NA	0.5441178102992187	0.0133513061714561	0.20451339209915773	Unchange
M350T338_pos	M350T338_pos	NA	0.6376088642035327	0.01347005523999488	0.18115889189327183	Unchange
M413T356_pos	M413T356_pos	NA	0.45512116356483345	0.01351497097085823	0.9636313871122478	Unchange
M587T383_pos	M587T383_pos	NA	0.5041415089609605	0.01360937755129167	0.6859802356987827	Unchange
M386T333_pos	M386T333_pos	NA	0.33277845412517404	0.01361627905555167	0.4744201763251591	Unchange
M176T238_pos	M176T238_pos	NA	0.4267842205466468	0.01364390335763323	0.40190683143543615	Unchange
M265T248_1_pos	M265T248_1_pos	NA	0.207602083396179	0.01367965626979677	3.734579785579405	Down
M326T212_pos	M326T212_pos	NA	0.5590333198058347	0.0137280943388446	1.01261231054986	Down
M833T383_pos	M833T383_pos	NA	0.4059624569141524	0.01379952953383735	0.5260482016520159	Unchange
M227T383_pos	M227T383_pos	NA	0.5141269443051146	0.01392938155770703	2.040283517490716	Down
M184T417_pos	M184T417_pos	NA	0.5805082721209174	0.01394311065695162	0.5659496830592788	Unchange
M873T471_pos	M873T471_pos	NA	0.4057333678115994	0.01396180053823489	0.4999729710301295	Unchange
M703T383_pos	M703T383_pos	NA	0.3951133456051972	0.01396863575045494	0.8580963008540146	Unchange
M403T433_1_pos	M403T433_1_pos	NA	0.5110992699374219	0.01399644182997083	0.21343331418364425	Unchange
M788T489_pos	M788T489_pos	NA	0.3985884731456317	0.01399934516776015	0.36587587031369023	Unchange
M621T383_pos	M621T383_pos	NA	0.4274893305427468	0.0141433175446676	1.1599875069228274	Down
M595T31_pos	M595T31_pos	NA	1.479322353059814	0.0142449152453476	0.1687209194508631	Unchange
M257T335_pos	M257T335_pos	NA	0.42052077030911894	0.01428064199430967	0.7603922218597442	Unchange
M442T493_pos	M442T493_pos	NA	0.5192860973250103	0.01430100503273495	0.34881335739261327	Unchange
M547T227_pos	M547T227_pos	NA	0.31531401914951473	0.01434861183724578	0.9764164231057896	Unchange
M351T379_pos	M351T379_pos	NA	0.3653054266221192	0.01443452540186595	1.4608525809393964	Down
M264T121_pos	M264T121_pos	NA	1.7619636370456475	0.01451875794584692	0.7859146846205953	Unchange
M425T492_pos	M425T492_pos	NA	0.5633744327331172	0.01456855395132471	1.1167960725313848	Down
M330T375_1_pos	Sinomenine	NA	0.40417391638929095	0.01468674498177107	1.9852143690108344	Down
M727T383_pos	M727T383_pos	NA	0.4330670223693606	0.01479474272828358	0.7644133554628707	Unchange
M407T358_pos	M407T358_pos	NA	0.535725531483172	0.01480254357402303	0.5680187641038332	Unchange
M107T239_pos	Helicin	Organic oxygen compounds	2.386150924207188	0.01511830242003195	0.3892613331147583	Unchange
M575T446_1_pos	M575T446_1_pos	NA	0.46631847970016016	0.01513484281353111	0.9927495529384592	Unchange
M165T246_pos	M165T246_pos	NA	0.49755535477288027	0.01525322110284716	2.647914373401664	Down
M282T277_pos	M282T277_pos	NA	1.3861212989477296	0.01539970532975629	0.3809189605319072	Unchange
M295T333_1_pos	M295T333_1_pos	NA	0.386178563995227	0.01540868208835882	0.9276785624463062	Unchange
M144T502_pos	M144T502_pos	NA	0.523670445698041	0.0154202967414661	0.624931088524871	Unchange
M549T252_pos	M549T252_pos	NA	0.4994751090131906	0.01561277936938149	0.4394393075684508	Unchange
M515T383_pos	M515T383_pos	NA	0.4044648101487904	0.01569492112978345	1.603025463247013	Down
M564T445_1_pos	M564T445_1_pos	NA	0.4726477266589804	0.01585955999923687	0.9586373144453216	Unchange
M707T174_pos	1-myristoyl-2-palmitoyl-sn-glycero-3-phosphocholine	Lipids and lipid-like molecules	0.2504936523050531	0.01596817980794459	3.5969411211617137	Down
M645T383_pos	M645T383_pos	NA	0.48131165038526863	0.01600174819008656	0.8726304026721966	Unchange
M159T216_pos	M159T216_pos	NA	0.5801647454476079	0.01601277876243557	0.5292439876646663	Unchange
M119T406_pos	M119T406_pos	NA	0.5266711064155649	0.01612231273882715	0.3144110546055027	Unchange
M563T383_pos	M563T383_pos	NA	0.5397473864263953	0.01623949978966335	0.898562376504364	Unchange
M370T347_pos	M370T347_pos	NA	0.30859697608035397	0.01638249192793979	0.7651839819167169	Unchange
M350T366_pos	M350T366_pos	NA	0.34430868058753816	0.01653604662810063	0.4414054088224283	Unchange
M407T101_pos	M407T101_pos	NA	0.6112624728465326	0.01654637494605331	0.8541231982763031	Unchange
M578T425_1_pos	M578T425_1_pos	NA	0.418488013103154	0.01657421094282043	0.7345251963673327	Unchange
M377T483_pos	M377T483_pos	NA	0.47166431453311386	0.01666201282744808	0.6550191030521436	Unchange
M915T383_pos	M915T383_pos	NA	0.3848353580833277	0.01670253483878352	0.39218415057128264	Unchange
M809T383_pos	M809T383_pos	NA	0.407333842365692	0.01691179057301867	0.5832642479083131	Unchange
M342T247_pos	M342T247_pos	NA	0.30002302483247006	0.01700451739296426	0.8006004823810756	Unchange
M502T27_1_pos	M502T27_1_pos	NA	0.6512030496763151	0.01705092607780837	0.144713820847609	Unchange
M427T333_pos	M427T333_pos	NA	0.39125950399021314	0.0170531039500567	0.8953330761865596	Unchange
M453T132_pos	M453T132_pos	NA	0.4324003170926859	0.01707379759822324	1.4229291063788725	Down
M751T383_pos	M751T383_pos	NA	0.4794440300384568	0.01714280560393688	0.590141870364213	Unchange
M335T203_pos	M335T203_pos	NA	0.4642269982084399	0.01715059517075554	1.0192759159225155	Down
M556T211_pos	Isoflavone base + 1o, 1meo, o-hex+c7h12no	Phenylpropanoids and polyketides	0.6958096778030448	0.01717321177104784	0.36348157137756304	Unchange
M342T211_pos	M342T211_pos	NA	0.4830711799817205	0.01719883170229972	0.36406738734805594	Unchange
M513T139_pos	M513T139_pos	NA	0.5591898829047097	0.01720339179617002	0.8977652768913267	Unchange
M236T353_pos	(r)-.alpha.,.alpha.-diphenyl-2-pyrrolidinemethanol	Benzenoids	0.3354587219888325	0.01722463892597088	0.8814358083509445	Unchange
M576T30_1_pos	M576T30_1_pos	NA	2.4352833771997737	0.017266013503891	0.38616649980789447	Unchange
M131T217_pos	M131T217_pos	NA	0.4633654063149605	0.01730020954644826	0.3625989087535626	Unchange
M365T264_1_pos	M365T264_1_pos	NA	0.564870021735357	0.01731176004150115	1.009738321756704	Down
M497T383_2_pos	M497T383_2_pos	NA	0.5637319446229275	0.01742006477935373	0.7951707136968984	Unchange
M467T413_pos	Cyhalothrin	Lipids and lipid-like molecules	0.5200376126854585	0.01743010600687289	1.506287167514068	Down
M255T407_2_pos	M255T407_2_pos	NA	0.4323414707719921	0.01749574559410743	0.4585190127080624	Unchange
M312T287_pos	M312T287_pos	NA	0.3386920884726673	0.01755423078542132	0.3314473256560724	Unchange
M504T500_pos	M504T500_pos	NA	0.24821856294971867	0.01771244832784766	0.7500540501532645	Unchange
M129T383_pos	M129T383_pos	NA	0.5393164461286047	0.01796356070166217	3.8406989553029063	Down
M891T383_pos	M891T383_pos	NA	0.3544037146451547	0.01800614476982032	0.4307938363709091	Unchange
M597T383_pos	M597T383_pos	NA	0.3612557849989515	0.01804991403448031	0.8882273579973802	Unchange
M228T383_2_pos	M228T383_2_pos	NA	0.5267605693779953	0.01810464789346346	0.23895749217706977	Unchange
M151T161_pos	D-xylose	Organic oxygen compounds	0.2980814260405575	0.01820799644580788	2.2609396673608613	Down
M467T469_pos	Cyanidin 3-glucoside cation	NA	0.5662685309001279	0.018259798810569	0.40167009096921913	Unchange
M661T383_2_pos	M661T383_2_pos	NA	0.4764275540550719	0.01826170458001955	0.36965744469495976	Unchange
M469T99_pos	M469T99_pos	NA	0.5335864771465392	0.01832931004761364	0.30685288814846795	Unchange
M305T448_2_pos	M305T448_2_pos	NA	0.5814528220199348	0.01843319543456598	0.317342312973324	Unchange
M232T3_pos	M232T3_pos	NA	0.4177183886903951	0.01851427052822464	0.535890724784568	Unchange
M358T307_pos	M358T307_pos	NA	0.4919591531224576	0.01859577311270138	0.25266978706983384	Unchange
M785T383_pos	M785T383_pos	NA	0.3713653692542221	0.01868971460580387	0.640322548178706	Unchange
M393T192_pos	M393T192_pos	NA	0.3992540339888474	0.01874784765231471	2.529634393387687	Down
M537T55_1_pos	M537T55_1_pos	NA	1.6319986792292431	0.01876080784352738	0.6216315715738052	Unchange
M752T29_pos	M752T29_pos	NA	0.5264157872627522	0.01888593148778283	0.27154320428168643	Unchange
M523T232_pos	M523T232_pos	NA	0.5071981582297768	0.01936179577199863	0.3288169684363467	Unchange
M253T405_pos	M253T405_pos	NA	0.46855076164497506	0.01940841668630788	0.3484706354258707	Unchange
M623T461_pos	M623T461_pos	NA	0.570485574137619	0.01947741092836211	0.2419353040967456	Unchange
M398T436_pos	M398T436_pos	NA	0.5575108024695461	0.01948024199958462	0.3629999212420603	Unchange
M260T342_pos	M260T342_pos	NA	0.3667001878775433	0.01964291766673384	0.5938425192072775	Unchange
M736T318_pos	M736T318_pos	NA	0.5385008580128086	0.01965701074714901	0.26120351696470334	Unchange
M426T258_pos	M426T258_pos	NA	0.4100722331758011	0.01967467800700195	1.0578268327307032	Down
M298T589_pos	Desisopropyldisopyramide	Organic acids and derivatives	0.5415271954605736	0.01969407605825847	2.409772816239644	Down
M355T433_2_pos	M355T433_2_pos	NA	0.40350872549613664	0.01983097142449466	0.25915172401348524	Unchange
M296T411_pos	M296T411_pos	NA	0.2336323490447566	0.01985777936928197	2.2653619966930347	Down
M431T83_pos	M431T83_pos	NA	0.5678439290069218	0.01989155207014858	0.893900393213188	Unchange
M911T518_pos	M911T518_pos	NA	4.181584936674623	0.01989505436970494	0.6743598426552689	Unchange
M358T275_pos	M358T275_pos	NA	0.4543249848938976	0.01991382974629664	0.3683889428959233	Unchange
M263T388_pos	M263T388_pos	NA	0.5686044656242928	0.01997980920698041	0.6316146449797942	Unchange
M403T333_pos	M403T333_pos	NA	0.4990854402380184	0.02003946167038213	0.5004956183500506	Unchange
M420T111_pos	M420T111_pos	NA	0.5215304460053904	0.02009179467924466	0.5373928446284317	Unchange
M794T467_pos	M794T467_pos	NA	1.9125873748589597	0.02009930131411596	0.31990270245592994	Unchange
M403T258_1_pos	M403T258_1_pos	NA	0.5375874926942645	0.02022890413881345	0.17335922962177724	Unchange
M111T637_pos	M111T637_pos	NA	2.424092117743783	0.02027123692297819	1.4427991858678946	Up
M362T402_pos	M362T402_pos	NA	0.4228925000981496	0.02036067425541531	1.024790043636463	Down
M635T412_pos	M635T412_pos	NA	0.27795970645558327	0.02040848719814168	1.0608195285583544	Down
M241T374_pos	M241T374_pos	NA	0.4939037737394587	0.02043301392909344	1.7453769843370652	Down
M679T383_pos	M679T383_pos	NA	0.33052203052098844	0.02044615742954502	0.5620463634892341	Unchange
M145T383_pos	M145T383_pos	NA	0.5560249235424232	0.02055202610705052	0.8017882274522056	Unchange
M317T591_pos	Val-Ala-Lys	Organic acids and derivatives	0.6260138121033202	0.02060984046365547	0.3166785630618196	Unchange
M181T277_pos	M181T277_pos	NA	1.2714925303919185	0.02078522212552587	0.7726802410777021	Unchange
M121T383_pos	M121T383_pos	NA	0.5695943653281594	0.02082947379787414	0.24383077243842577	Unchange
M435T37_pos	M435T37_pos	NA	1.6965424982663788	0.02083690670112138	0.4520738624975281	Unchange
M621T502_1_pos	M621T502_1_pos	NA	0.4846458489493699	0.02088951408918023	0.48861196667088486	Unchange
M251T326_pos	Methaqualone	Organoheterocyclic compounds	0.41646329636688584	0.02102493103816197	0.66590079129745	Unchange
M430T146_pos	M430T146_pos	NA	0.5419410286344445	0.02117420866244439	0.5397552161768484	Unchange
M281T323_pos	M281T323_pos	NA	0.5285233004331038	0.02149225029893607	0.49489474127178457	Unchange
M685T383_2_pos	M685T383_2_pos	NA	0.5088475782975602	0.02174535076172769	0.4233287584809326	Unchange
M283T27_2_pos	M283T27_2_pos	NA	0.5140886887873889	0.02190068052641617	0.7328553511379802	Unchange
M329T263_pos	M329T263_pos	NA	0.47663146988351746	0.02191864632450096	0.5589144445206277	Unchange
M746T492_1_pos	M746T492_1_pos	NA	2.7480320816820663	0.02197205884916775	0.30280199420813786	Unchange
M409T186_1_pos	M409T186_1_pos	NA	0.4974163110803761	0.02197734626958987	0.6757307187555378	Unchange
M416T354_pos	Gln-Leu-Arg	Organic acids and derivatives	0.42617296661976056	0.02210879896345781	0.609492152088012	Unchange
M643T313_1_pos	M643T313_1_pos	NA	0.6529458513666091	0.02221792113555499	0.14363313705050004	Unchange
M314T290_pos	Ethylmorphine	Alkaloids and derivatives	0.4056035874674325	0.02222913844178586	0.7863026685279717	Unchange
M812T130_pos	M812T130_pos	NA	2.08434229160144	0.02227595276270298	0.9290127841705804	Unchange
M282T30_2_pos	M282T30_2_pos	NA	0.518908969071595	0.02227621396029781	0.5404464617432106	Unchange
M281T356_pos	M281T356_pos	NA	0.47552094458602	0.02229099008292446	1.10106245056232	Down
M229T377_pos	M229T377_pos	NA	0.35130871428007193	0.02232583300592792	2.7218782004004702	Down
M406T190_pos	M406T190_pos	NA	0.562278082901102	0.02235961506472691	0.4259743087670454	Unchange
M77T444_pos	M77T444_pos	NA	0.5196742109390928	0.02246209287847972	0.5671728131960957	Unchange
M290T368_pos	M290T368_pos	NA	0.481636565098114	0.02258424700188915	0.18882530353341168	Unchange
M293T40_pos	M293T40_pos	NA	0.626743843235304	0.02264586866540501	0.5515825691749172	Unchange
M328T250_pos	M328T250_pos	NA	0.3960425927800657	0.02268751251620848	1.156533749270551	Down
M398T84_pos	M398T84_pos	NA	0.306265288080216	0.0229108069120143	1.0200915474780026	Down
M224T307_pos	M224T307_pos	NA	0.5214177840208507	0.02299187517616698	0.5321717222880263	Unchange
M1062T488_pos	6's diln	Organic oxygen compounds	0.41972576449080673	0.02303528858776853	0.3329272378213247	Unchange
M231T401_pos	M231T401_pos	NA	0.44348201357870687	0.02308347580888486	0.9024164474403568	Unchange
M992T221_pos	M992T221_pos	NA	0.16724892356264087	0.02309520889633685	2.3071927889169173	Down
M755T366_pos	M755T366_pos	NA	0.4893928722725917	0.02310921235005128	0.33243941932998805	Unchange
M570T273_pos	Darunavir	Benzenoids	0.48515510706676407	0.02321077050574165	0.45941234192307967	Unchange
M418T179_pos	M418T179_pos	NA	0.660315998300404	0.02322229001834755	0.2673451396527711	Unchange
M415T475_pos	M415T475_pos	NA	0.5495937460374692	0.02325919501988901	0.18723919385255247	Unchange
M450T102_pos	M450T102_pos	NA	0.6243329900241228	0.02328943680540829	0.5607753934713501	Unchange
M299T448_pos	M299T448_pos	NA	0.5471568636106248	0.02329165861174273	0.3108156329683971	Unchange
M233T20_pos	M233T20_pos	NA	1.3209958797403938	0.02331542130820234	0.19176854550671615	Unchange
M198T336_2_pos	M198T336_2_pos	NA	0.32350346196648244	0.02338621666305024	1.001841996004885	Down
M374T340_pos	M374T340_pos	NA	0.4252533137612553	0.023464986705353	0.5064129061515514	Unchange
M585T311_pos	M585T311_pos	NA	0.36983604016090066	0.02346928052157124	0.4253835549587135	Unchange
M331T262_pos	M331T262_pos	NA	0.6073354481386658	0.02355776556005292	0.5322432745556243	Unchange
M241T354_pos	M241T354_pos	NA	0.4937822495390784	0.02361356633120158	1.9043787881937224	Down
M317T383_pos	M317T383_pos	NA	0.5271451886676444	0.02363016222311348	1.5290103085829505	Down
M845T541_1_pos	M845T541_1_pos	NA	1.4669604656370607	0.02373478131708365	0.08955558439808393	Unchange
M485T240_pos	M485T240_pos	NA	1.5072164226728195	0.02374549211904355	0.14833640371269685	Unchange
M121T331_pos	Salicylic acid	Benzenoids	0.16869168112635255	0.02376740805265013	0.9418916182923512	Unchange
M377T29_pos	M377T29_pos	NA	0.7703430740714236	0.02378809462316172	0.23892445862049683	Unchange
M235T384_pos	M235T384_pos	NA	0.5864173571607207	0.02383446941245184	0.8143093003389251	Unchange
M188T60_pos	M188T60_pos	NA	0.4352799190585393	0.02386474322116084	2.660823006384806	Down
M334T422_2_pos	Tebufenpyrad	Benzenoids	0.3665214270208854	0.02394326115306104	3.4444475392202274	Down
M507T365_pos	M507T365_pos	NA	0.5406474099101971	0.02399243091299809	0.5680339270484349	Unchange
M498T438_pos	M498T438_pos	NA	0.42214976943152727	0.02420785449599928	1.0341779330793703	Down
M162T356_pos	M162T356_pos	NA	0.47204333588185016	0.02422293228174487	0.2452152158661237	Unchange
M83T708_pos	4-methyl-1h-pyrazole	Organoheterocyclic compounds	1.7610702483181444	0.02425162339100993	2.3290476886956117	Up
M408T368_pos	M408T368_pos	NA	0.5106589079102062	0.02428064746936875	0.4857850490661654	Unchange
M330T263_2_pos	M330T263_2_pos	NA	0.45769156212533274	0.02436158219876233	1.9656678054235877	Down
M290T338_pos	M290T338_pos	NA	0.5122436795962968	0.02438945840003844	0.3016644560204137	Unchange
M258T344_2_pos	M258T344_2_pos	NA	0.5321930159940972	0.02444455107746473	0.23774246009868252	Unchange
M257T259_pos	M257T259_pos	NA	0.4372322341082148	0.02445715716198483	0.4597975923155923	Unchange
M251T383_pos	M251T383_pos	NA	0.5405187302774603	0.02456318507078858	1.4064534550831256	Down
M538T208_pos	M538T208_pos	NA	0.6317003561258818	0.02465810386418607	0.24804898190161076	Unchange
M767T383_2_pos	M767T383_2_pos	NA	0.4742254638880761	0.02473530535980096	0.2877993928968132	Unchange
M227T334_pos	M227T334_pos	NA	0.4690584410318243	0.02479289900100597	0.5697309547888267	Unchange
M302T329_pos	M302T329_pos	NA	0.43481787784908105	0.0248120173219795	0.2828286348251451	Unchange
M360T353_pos	M360T353_pos	NA	0.31225003522174427	0.02498575009838182	1.0623632297800598	Down
M621T502_2_pos	M621T502_2_pos	NA	0.41791201128309535	0.02531391224695113	0.3451018812162153	Unchange
M857T383_pos	M857T383_pos	NA	0.45719956852199434	0.02534841811469344	0.33975044653690706	Unchange
M329T316_pos	13,14-dehydro-15-cyclohexylcarbaprostacyclin	Lipids and lipid-like molecules	0.370021400675676	0.02535298274525492	0.651206774134217	Unchange
M373T233_pos	M373T233_pos	NA	0.3793218462434345	0.02539104635119495	0.4603548797083582	Unchange
M470T445_pos	(e,2s,3r,4r,5s)-4-acetyloxy-2-amino-3,5,14-trihydroxyicos-6-enoic acid	Lipids and lipid-like molecules	0.4595060524745972	0.02541064419000333	0.798374734298883	Unchange
M384T373_2_pos	M384T373_2_pos	NA	0.6032877657530028	0.02541657461408672	0.3114517283341974	Unchange
M322T494_pos	M322T494_pos	NA	0.4603827266725419	0.02553647477113706	0.9469269062614676	Unchange
M361T90_2_pos	M361T90_2_pos	NA	0.4475208109106312	0.02556212886545226	0.7665865752509835	Unchange
M554T252_pos	M554T252_pos	NA	0.6172182972569457	0.02563068892419432	0.6385946160364769	Unchange
M348T413_pos	M348T413_pos	NA	0.4531415668703994	0.02576607023597138	0.5554336726518905	Unchange
M291T462_pos	M291T462_pos	NA	0.5341166681445869	0.0258089658831331	0.4088032306635166	Unchange
M679T345_pos	M679T345_pos	NA	0.4403252105123765	0.02590077134437046	0.4304539598645015	Unchange
M791T383_pos	M791T383_pos	NA	0.5162274089493768	0.02601723924308125	0.2952399238146608	Unchange
M97T645_pos	1,2-dimethylimidazole	Organoheterocyclic compounds	1.5859035396595058	0.02602001730089536	1.1763099466638969	Up
M693T383_pos	M693T383_pos	NA	0.5382293455227691	0.02611713643748514	0.4907694781702998	Unchange
M185T30_pos	M185T30_pos	NA	0.6369292577883042	0.02612830486722938	0.5685199038325609	Unchange
M769T29_pos	M769T29_pos	NA	0.5575322902012022	0.02619197176611995	0.2734960860244203	Unchange
M669T383_pos	M669T383_pos	NA	0.5538330535614987	0.02631528371400423	0.5836971282860878	Unchange
M552T227_pos	M552T227_pos	NA	0.5149139892558083	0.02668179981122476	0.5748434140014191	Unchange
M359T355_pos	M359T355_pos	NA	0.4340472286567578	0.0267129865167021	0.37866399802378525	Unchange
M367T227_pos	M367T227_pos	NA	0.5811854895094795	0.02676837840099578	0.35463109471117016	Unchange
M775T383_pos	M775T383_pos	NA	0.5108351689829324	0.02687357955214821	0.39958423050709246	Unchange
M485T339_pos	M485T339_pos	NA	0.5836798624268169	0.02698686749567983	0.13278600178069822	Unchange
M400T220_pos	M400T220_pos	NA	1.6374299962952974	0.02699503076780161	0.4189849469382147	Unchange
M457T367_pos	Guaiaverin	Phenylpropanoids and polyketides	0.4954347597728613	0.02710533164972796	0.2385501910004688	Unchange
M663T410_pos	M663T410_pos	NA	0.4747474033917364	0.02721628970857556	0.4432007405186458	Unchange
M689T440_pos	M689T440_pos	NA	2.030599757138954	0.02738867079484186	0.3590272920032988	Unchange
M203T369_pos	M203T369_pos	NA	0.49575908041998473	0.02741236480408858	1.3296295586570277	Down
M258T495_1_pos	M258T495_1_pos	NA	0.5098872739965126	0.02741688113951248	0.3729922998252584	Unchange
M204T356_pos	Crotamiton	Benzenoids	0.3945463870102257	0.02749049737254181	3.36782865473454	Down
M261T433_2_pos	Farnesol	Lipids and lipid-like molecules	0.6419471964284313	0.02780578017715163	1.9778050382362675	Down
M79T499_1_pos	M79T499_1_pos	NA	1.9592125542460876	0.02781321275547463	0.17321310649713992	Unchange
M360T414_pos	M360T414_pos	NA	0.5101986714374789	0.0278922066644091	0.369595169138613	Unchange
M346T366_1_pos	1-pyrrolidineheptanoic acid, 2-[(1e,3s,4s)-3-hydroxy-4-methyl-1-nonen-6-yn-1-yl]-5-oxo-, (2r)-	Lipids and lipid-like molecules	0.477073507630536	0.02791589729003428	2.4558083674240003	Down
M776T168_1_pos	M776T168_1_pos	NA	1.9172695905769452	0.02794353712658353	0.44347641475197425	Unchange
M393T97_pos	M393T97_pos	NA	0.5461041726159488	0.02800259074726928	2.516169499486143	Down
M554T103_pos	M554T103_pos	NA	0.5560482779245087	0.028019600257809	0.3501530367763353	Unchange
M349T262_pos	M349T262_pos	NA	0.5685819832723648	0.0280783074373426	0.471952326802268	Unchange
M542T512_pos	M542T512_pos	NA	0.531696674291878	0.02842262085494322	0.1966641672633693	Unchange
M245T367_pos	M245T367_pos	NA	0.4883271198607398	0.02873983835539344	0.5457204914216899	Unchange
M278T439_pos	(methylenecyclopropyl)acetyl-l-carnitine	NA	0.47404366369776824	0.02878579298106832	1.221769466653708	Down
M341T31_2_pos	M341T31_2_pos	NA	1.683561503571013	0.02885802986921061	0.41084307281583426	Unchange
M330T370_pos	Camp	Nucleosides, nucleotides, and analogues	0.5191854516762735	0.02887235746536265	1.868222923434501	Down
M229T422_pos	M229T422_pos	NA	0.4687951315924884	0.02895495753185983	0.9129724194788608	Unchange
M459T323_1_pos	M459T323_1_pos	NA	0.4793402418996463	0.02896696954100148	0.8699371441562148	Unchange
M283T393_pos	7,3'-dimethoxyflavone	Phenylpropanoids and polyketides	0.43067655797790966	0.02901594133394801	0.8345170101702216	Unchange
M433T383_pos	M433T383_pos	NA	0.4552474117988304	0.0290179155707066	1.798412498084763	Down
M321T474_pos	M321T474_pos	NA	2.309426054418216	0.02902927030831088	0.3710065529497761	Unchange
M349T450_pos	Neohesperidose	Lipids and lipid-like molecules	0.5004486379759744	0.02908657145525872	0.33556119954677865	Unchange
M1018T546_pos	M1018T546_pos	NA	1.4062716277244616	0.02910934647580862	0.1088094910738842	Unchange
M293T74_pos	M293T74_pos	NA	0.6274867050140882	0.02938651101394909	0.4397622664122798	Unchange
M457T262_pos	M457T262_pos	NA	0.5680348828337808	0.02939805674261819	0.24690614026444907	Unchange
M151T84_pos	M151T84_pos	NA	0.5370524531422717	0.02945535093596837	0.6312587752886678	Unchange
M229T394_pos	M229T394_pos	NA	0.37462865119909416	0.02947692289007202	6.956641692702417	Down
M554T266_pos	M554T266_pos	NA	0.5197208821297304	0.02949400966036508	0.7866694272855802	Unchange
M474T261_pos	M474T261_pos	NA	0.6029155317151557	0.029553543945115	1.146243498888729	Down
M291T448_1_pos	M291T448_1_pos	NA	0.4904722211626113	0.02958071386538201	0.4876692904634445	Unchange
M510T227_pos	M510T227_pos	NA	0.47300108339329544	0.02962089751152928	1.238138454413121	Down
M371T331_2_pos	M371T331_2_pos	NA	0.4476503878769232	0.02969715951809904	0.4641581160652365	Unchange
M304T401_2_pos	Cocaine	Benzenoids	0.3789116308815339	0.02976959419538862	3.985157039766849	Down
M497T472_pos	M497T472_pos	NA	0.3992333309900869	0.02979812136070587	0.7950044469207029	Unchange
M510T219_pos	1-heptadecanoyl-sn-glycero-3-phosphocholine	Lipids and lipid-like molecules	0.439022765503556	0.02986584463618184	2.370541043129242	Down
M142T326_pos	M142T326_pos	NA	0.4795315707780272	0.02990073728836547	0.5377084929519815	Unchange
M626T313_pos	M626T313_pos	NA	0.5952332305469213	0.02995143356545894	0.1261926144787991	Unchange
M746T508_pos	M746T508_pos	NA	2.228267785235246	0.02997724404765555	0.37278306791519217	Unchange
M333T383_pos	M333T383_pos	NA	0.5492311243573648	0.03003002355708831	1.1762560465662013	Down
M636T428_pos	M636T428_pos	NA	2.480071066391025	0.03003891166639176	0.3900655979225788	Unchange
M220T343_pos	M220T343_pos	NA	0.4654500106694502	0.03017987709895291	0.5117590683164537	Unchange
M132T390_pos	M132T390_pos	NA	4.276325744107644	0.03028977798503437	5.283604084864624	Up
M382T225_2_pos	M382T225_2_pos	NA	0.38239982089349794	0.03034139171878755	0.6424410102938156	Unchange
M288T377_1_pos	M288T377_1_pos	NA	0.3248678401605346	0.03035303192174517	0.4665178289515895	Unchange
M464T342_pos	M464T342_pos	NA	0.5087702079607893	0.03043996276756444	0.5589734735203444	Unchange
M211T217_pos	10-hydroxydecanoate	Organic acids and derivatives	0.5553028957829536	0.03053586795967771	0.7011495520236252	Unchange
M586T442_pos	M586T442_pos	NA	0.39530908858102337	0.03057168426224259	1.3942588817242934	Down
M367T32_1_pos	M367T32_1_pos	NA	0.6376804986263096	0.0305836942398662	0.5237270022072676	Unchange
M459T345_pos	M459T345_pos	NA	0.5281508858319846	0.03068261522741191	0.28438398707356416	Unchange
M750T467_pos	M750T467_pos	NA	1.6770296932495692	0.0307338273974344	0.20811575331742052	Unchange
M285T383_pos	M285T383_pos	NA	0.5682092603164314	0.03092877792673475	0.8038880445478446	Unchange
M352T370_pos	Mecarbam	Organic acids and derivatives	0.5661355353680052	0.03095422283790221	0.4881926434252244	Unchange
M529T187_pos	M529T187_pos	NA	0.45022313179794865	0.03106174967746592	0.99959672884292	Unchange
M363T492_pos	M363T492_pos	NA	0.605456904426764	0.03117343529345817	0.2528922552744879	Unchange
M347T111_pos	M347T111_pos	NA	1.9077278168811276	0.03119622826685917	0.62195183518825925	Unchange
M313T410_pos	M313T410_pos	NA	0.5711727077014587	0.03127472388715672	0.3783351311366016	Unchange
M110T344_pos	M110T344_pos	NA	2.501498792302408	0.03131299839565501	0.6214289937894979	Unchange
M286T494_pos	M286T494_pos	NA	0.5029079253062019	0.03172679267365067	0.2805298655450699	Unchange
M352T372_pos	M352T372_pos	NA	0.4297707675555865	0.0318653365085668	0.4422161990625302	Unchange
M416T253_pos	Lithocholylglycine	Lipids and lipid-like molecules	0.42025235179287734	0.03193625243620812	2.686365395656589	Down
M457T383_pos	M457T383_pos	NA	0.5049010218325126	0.03193988798209283	1.1970396829527057	Down
M453T382_pos	M453T382_pos	NA	1.502017567223283	0.03198914736109705	0.267461556309385	Unchange
M393T56_pos	Prostaglandin f2.alpha.-1-glyceryl ester	Lipids and lipid-like molecules	0.42286242531519186	0.03215421720468756	0.5099348226952215	Unchange
M241T366_pos	M241T366_pos	NA	0.5119514905866164	0.0321944268217488	0.2678815152082289	Unchange
M282T463_pos	M282T463_pos	NA	0.580146031483632	0.03222831825573039	0.33930818458651946	Unchange
M298T220_pos	7-methylguanosine	Nucleosides, nucleotides, and analogues	0.3487711687163539	0.03224097811938371	0.9959065941395004	Unchange
M527T514_pos	M527T514_pos	NA	0.13344034362377516	0.03237264905574672	0.947484212017331	Unchange
M464T285_pos	M464T285_pos	NA	0.5795001941530427	0.03246074615415766	0.43047404674488304	Unchange
M382T424_pos	M382T424_pos	NA	0.4852587800069184	0.03276215415070018	0.5806454911276008	Unchange
M526T544_pos	M526T544_pos	NA	0.5875834527041779	0.03284201337786776	0.1814945161604434	Unchange
M104T221_pos	M104T221_pos	NA	0.5415165695947048	0.03300849849710834	1.520789961142946	Down
M585T437_pos	M585T437_pos	NA	0.6766245339309834	0.03303201699607785	0.09533949682405787	Unchange
M461T32_pos	M461T32_pos	NA	2.3015626292010376	0.03311231198393568	0.4793158433134848	Unchange
M366T86_pos	M366T86_pos	NA	0.5278510587319178	0.03314920272429517	0.6151431686227583	Unchange
M442T245_pos	M442T245_pos	NA	0.6297132943111343	0.03324819760749842	0.22662223140733223	Unchange
M445T338_pos	M445T338_pos	NA	0.6396143919809446	0.03337030089808834	0.1616705145068322	Unchange
M545T522_pos	M545T522_pos	NA	0.6196576406871324	0.0333903524741383	0.2074732864108858	Unchange
M326T259_pos	M326T259_pos	NA	0.5031396062496242	0.03340755820896458	0.5972180065336953	Unchange
M499T334_pos	M499T334_pos	NA	0.6089556035012739	0.03345634047737417	0.47960305560309674	Unchange
M140T401_pos	M140T401_pos	NA	0.6826463550522949	0.03350967251333191	0.5880369991588767	Unchange
M466T444_pos	M466T444_pos	NA	0.5299913373405593	0.03366262283939342	0.987887992611129	Unchange
M318T492_pos	Trp-Ile	Organic acids and derivatives	0.5342976833266319	0.03368396688890081	1.2347298574902632	Down
M568T457_2_pos	M568T457_2_pos	NA	1.77489144012677	0.03369473854038644	0.3888537232359063	Unchange
M731T170_pos	M731T170_pos	NA	0.3480011443897738	0.03383505246549593	1.1452678834509158	Down
M81T509_2_pos	M81T509_2_pos	NA	2.2233128152413357	0.03445894763121317	0.16720368828689064	Unchange
M516T122_pos	M516T122_pos	NA	0.4130790087405546	0.03449162316626648	0.9428719889069588	Unchange
M742T541_2_pos	M742T541_2_pos	NA	1.519993546081978	0.03450163859857869	0.2874694193210098	Unchange
M205T564_pos	M205T564_pos	NA	0.4312962180618478	0.03454926815549372	1.2899443128056605	Down
M80T37_pos	Pyridine	NA	1.4977361440045012	0.03460582358539715	0.5002901155990243	Unchange
M283T336_pos	M283T336_pos	NA	0.49567075674497424	0.03479996850765218	0.3606008598988627	Unchange
M255T384_pos	M255T384_pos	NA	0.5016670751757629	0.03480121789218332	0.3866716068832456	Unchange
M238T410_pos	M238T410_pos	NA	0.5985351040497137	0.03483777327602855	0.27735947793561405	Unchange
M738T435_pos	M738T435_pos	NA	0.6025393682104935	0.03501776814222286	0.2999684265201333	Unchange
M399T364_pos	M399T364_pos	NA	0.5993471991371573	0.03502118535819765	0.4794165837393544	Unchange
M487T553_pos	M487T553_pos	NA	0.6138567990654489	0.03503507135916894	2.168385490813701	Down
M251T37_pos	4-androstene-11.beta.,17.beta.-diol-3-one	Lipids and lipid-like molecules	0.6398576761256056	0.0351680743299061	1.1870192927152712	Down
M514T267_2_pos	M514T267_2_pos	NA	0.46598614914356784	0.03518542222996207	0.9236994626473688	Unchange
M80T415_3_pos	M80T415_3_pos	NA	1.8032530373683584	0.03531721930339791	0.5250187265517774	Unchange
M344T367_pos	6.beta.-naltrexol	NA	0.5055278742679716	0.03539873314677502	2.402733599267237	Down
M505T358_2_pos	M505T358_2_pos	NA	0.4935318673146072	0.03549408935364394	1.2253240103740484	Down
M345T256_pos	M345T256_pos	NA	1.8203961578288848	0.03560650019292403	0.3494765566551113	Unchange
M675T444_pos	M675T444_pos	NA	0.5614900035183779	0.03590493664548377	0.8913780844768971	Unchange
M344T494_2_pos	Prothioconazole	Benzenoids	0.41180680512345685	0.03595659634724397	1.6509481819930756	Down
M262T418_2_pos	Methapyrilene	Organic nitrogen compounds	0.5657274786431332	0.03600860750772367	4.810444900939659	Down
M529T374_pos	M529T374_pos	NA	0.4102831677187792	0.03605632963562302	1.2031605596378587	Down
M329T63_pos	M329T63_pos	NA	0.5409758586624461	0.03624269039434026	0.9558231167081556	Unchange
M334T326_pos	M334T326_pos	NA	0.5696241167443987	0.03630707526765444	0.44899740178231173	Unchange
M448T417_pos	M448T417_pos	NA	0.6603200821492475	0.03631266926741071	0.37460351954277704	Unchange
M520T220_pos	M520T220_pos	NA	0.33201867014297154	0.03633201782356063	2.554686451841503	Down
M184T382_pos	M184T382_pos	NA	0.5157156754593532	0.03639845324060124	2.243767222623986	Down
M512T186_2_pos	M512T186_2_pos	NA	0.3488679610201903	0.03664389489592748	1.4902753504505553	Down
M509T193_pos	M509T193_pos	NA	1.96334451906096	0.0367543580765864	0.34186204436322154	Unchange
M425T130_pos	M425T130_pos	NA	0.5940289609614624	0.03679822565233343	0.5382835845201356	Unchange
M709T383_pos	M709T383_pos	NA	0.5929674293527002	0.03683846991241385	0.3643703023308556	Unchange
M611T384_pos	M611T384_pos	NA	0.5825806642876348	0.03706448982437482	0.4675953076798635	Unchange
M374T277_1_pos	M374T277_1_pos	NA	2.3364060979096717	0.03710913658693822	0.5363961039463132	Unchange
M283T405_1_pos	M283T405_1_pos	NA	0.5824725830954078	0.0373607392546417	0.35372739250645147	Unchange
M414T217_pos	M414T217_pos	NA	1.7939811373990948	0.03738164401364525	0.405034108397303	Unchange
M719T445_pos	M719T445_pos	NA	0.5781099361948536	0.03749795003199151	0.5889254519662239	Unchange
M351T383_pos	M351T383_pos	NA	0.5322578659728487	0.03765059537740318	1.315142700911906	Down
M446T272_1_pos	M446T272_1_pos	NA	0.5915132082063296	0.0376673822009789	0.4278294240650381	Unchange
M215T277_3_pos	M215T277_3_pos	NA	0.3736653756549558	0.03768116767461189	0.31402601819782855	Unchange
M755T171_pos	M755T171_pos	NA	0.3467304990501247	0.03779167484588829	0.6316446116242977	Unchange
M457T37_1_pos	M457T37_1_pos	NA	1.5971814734428371	0.03820528546943074	0.6357468121282979	Unchange
M261T12_pos	M261T12_pos	NA	1.174626874866224	0.03821734547750259	0.21110593409502149	Unchange
M472T305_pos	M472T305_pos	NA	0.6406882756047013	0.0383861055894095	0.22385555196595305	Unchange
M194T494_pos	5,6-dihydroxyindole-2-carboxylic acid	Organoheterocyclic compounds	0.5216035414877301	0.03840847801515886	0.4236601089064673	Unchange
M285T25_pos	M285T25_pos	NA	0.6040853299190746	0.03843954393848518	0.4029650032193137	Unchange
M408T423_pos	M408T423_pos	NA	0.5230663293806131	0.03849769458346972	0.5960052514930021	Unchange
M1096T531_pos	M1096T531_pos	NA	2.0554837982478227	0.0385287288454194	0.435263513857891	Unchange
M163T553_pos	M163T553_pos	NA	4.590006747280065	0.03852910367219163	0.6058520547057165	Unchange
M386T423_pos	Sarafloxacin	Organoheterocyclic compounds	0.7116552489647432	0.0386117870909828	0.3193559900310437	Unchange
M249T663_pos	M249T663_pos	NA	2.3112766088799797	0.03886996988166591	0.38478455079718943	Unchange
M340T444_pos	M340T444_pos	NA	0.540026802438694	0.03890801784247098	0.3880769081903405	Unchange
M361T217_pos	M361T217_pos	NA	1.9724718055158743	0.03906134748109749	0.4131521701236658	Unchange
M481T383_pos	M481T383_pos	NA	0.5775207968760604	0.03906690217217323	1.0310089207096094	Down
M396T217_pos	M396T217_pos	NA	0.6063026466993489	0.03912115499413039	0.3437804266644634	Unchange
M314T445_1_pos	M314T445_1_pos	NA	0.5539008064096406	0.03919958827526784	0.29134299058447105	Unchange
M156T109_pos	M156T109_pos	NA	0.4002703930893043	0.03922032631014834	0.8569779992574096	Unchange
M345T368_pos	M345T368_pos	NA	0.5213596030554817	0.0392725817532294	1.1158965935187548	Down
M512T335_pos	M512T335_pos	NA	0.6492956568664556	0.03949955263562957	0.24694152257890292	Unchange
M524T245_pos	M524T245_pos	NA	0.617095090599165	0.03958886471428171	0.2282451055104001	Unchange
M509T383_pos	M509T383_pos	NA	0.6455790107101663	0.03963417209758758	0.3047910464499315	Unchange
M402T267_1_pos	M402T267_1_pos	NA	1.5461209312945638	0.03997294314429563	0.306841033140108	Unchange
M526T388_pos	M526T388_pos	NA	0.6121969445547912	0.04000184425425184	0.3250692151388442	Unchange
M290T433_pos	M290T433_pos	NA	0.3884554639850988	0.04016704516212674	0.5047003997864182	Unchange
M198T338_pos	M198T338_pos	NA	0.4728448419919839	0.04017794398764703	1.522955739078777	Down
M475T378_pos	1-oleoyl-2-hydroxy-sn-glycero-3-phospho-(1'-rac-glycerol)	Lipids and lipid-like molecules	2.094507577880889	0.04031512898131706	0.28313461186801786	Unchange
M530T227_pos	M530T227_pos	NA	0.5421874803225185	0.04050626901248796	0.6921852494258623	Unchange
M544T217_pos	M544T217_pos	NA	0.274474095273235	0.040522255427955	1.950137166867356	Down
M333T186_pos	4-imidazolidineheptanoic acid, 3-[(3r)-3-cyclohexyl-3-hydroxypropyl]-2,5-dioxo-, (4r)-rel-	Organoheterocyclic compounds	0.35899953532278023	0.04076516408223765	1.3351916194642035	Down
M294T211_pos	M294T211_pos	NA	0.5110475970467708	0.04084118573442165	0.31286532434977	Unchange
M241T330_3_pos	M241T330_3_pos	NA	0.5555102749331622	0.04085988915951449	3.401768650935533	Down
M530T200_pos	M530T200_pos	NA	0.3508124150581854	0.0408610879046063	0.5202238404159021	Unchange
M529T353_pos	Chaetoglobosin c	Alkaloids and derivatives	0.4531464648645463	0.04094809985370454	1.8442253913736264	Down
M295T527_pos	M295T527_pos	NA	2.1384536383438957	0.040982292659003	0.5705261124841373	Unchange
M369T552_pos	M369T552_pos	NA	0.4896307177078141	0.04098681721815277	0.27715404615587624	Unchange
M807T523_2_pos	M807T523_2_pos	NA	1.9074842573023625	0.04104668277140038	0.2066593940507164	Unchange
M1114T526_pos	M1114T526_pos	NA	1.862760080610808	0.04107333350401954	0.1838164095909095	Unchange
M656T449_1_pos	M656T449_1_pos	NA	0.32267326924458845	0.04140540152166938	1.6270446442795707	Down
M446T294_pos	Ile-Trp-Lys	Organic acids and derivatives	0.17423716759792185	0.04147144489111769	1.4572277167277936	Down
M494T335_pos	M494T335_pos	NA	0.6468285270182299	0.04168408486464992	0.3434602388806047	Unchange
M348T311_pos	Bisoprolol	Benzenoids	0.450401039720876	0.04225264160670936	0.8801452594365454	Unchange
M411T293_pos	M411T293_pos	NA	1.5760569310630044	0.04230551960296414	0.2360905405914276	Unchange
M481T224_1_pos	M481T224_1_pos	NA	0.40786903736803715	0.0423087755496272	2.95083800449195	Down
M231T61_pos	M231T61_pos	NA	0.4162913797017348	0.04243188291606851	1.8952414773267705	Down
M499T216_pos	M499T216_pos	NA	0.5647752009711935	0.04266500128574511	1.29354336285955	Down
M405T349_pos	M405T349_pos	NA	0.5612879007291485	0.04274654958399872	0.2472891703953952	Unchange
M450T505_pos	M450T505_pos	NA	0.5986977662483867	0.042988600215288	0.8466093455349026	Unchange
M328T273_pos	M328T273_pos	NA	0.25903092217935464	0.04303401807155265	1.1576665299542384	Down
M610T422_pos	M610T422_pos	NA	3.2930059390999142	0.04317687786126779	0.3523903868466155	Unchange
M435T28_pos	M435T28_pos	NA	0.5810216090784862	0.0431941423870937	0.1814419945521042	Unchange
M1097T536_pos	M1097T536_pos	NA	0.6050245845741486	0.04324885852475128	0.29726483644633095	Unchange
M789T152_pos	1-Stearoyl-2-oleoyl-sn-glycerol 3-phosphocholine (SOPC)	Lipids and lipid-like molecules	1.9227607642074065	0.04334257755605757	0.9578335300037698	Unchange
M170T372_pos	Cysteic acid	Organic acids and derivatives	2.00200087531172	0.04335580485156263	2.6307695092785885	Up
M308T105_pos	Foliosidine	Organoheterocyclic compounds	0.4908608392575228	0.04357994293092995	0.8230923872810589	Unchange
M125T383_pos	M125T383_pos	NA	0.515747795853536	0.04381667455614431	0.7991992247436357	Unchange
M285T413_pos	M285T413_pos	NA	0.4980978177878401	0.04402769023778966	0.4335011506900357	Unchange
M225T382_pos	M225T382_pos	NA	0.4605750446684759	0.0441247037408365	2.4678659929344984	Down
M462T378_pos	M462T378_pos	NA	0.4368687713250241	0.04416625645137188	0.36009018559691724	Unchange
M376T423_pos	Cyphenothrin	Lipids and lipid-like molecules	0.4969912544279322	0.04461325086744361	0.9440671954801364	Unchange
M560T188_1_pos	M560T188_1_pos	NA	1.6388229930543874	0.04468200471106091	0.2465676717324603	Unchange
M582T32_1_pos	M582T32_1_pos	NA	2.0821918216228092	0.04491533672867269	0.2671227350398409	Unchange
M134T45_pos	M134T45_pos	NA	0.5437971600750975	0.04493964235640292	1.4661630850485503	Down
M297T284_pos	M297T284_pos	NA	0.520699240727601	0.04499854649374413	0.5568806102096746	Unchange
M170T207_pos	4-aminobiphenyl	Benzenoids	0.4797967661105163	0.04503479693201652	0.4899685592793263	Unchange
M552T270_pos	M552T270_pos	NA	0.6543794227499993	0.04521050110894324	0.5060533044034821	Unchange
M1098T535_pos	M1098T535_pos	NA	0.6069837781264061	0.0454909449332807	0.16063633633221097	Unchange
M1098T536_pos	M1098T536_pos	NA	0.5797144648953245	0.045508033673411	0.22085442107398084	Unchange
M442T406_2_pos	Platensimycin	Benzenoids	3.553138796490402	0.04552414216596138	0.6488893613829723	Unchange
M282T125_pos	M282T125_pos	NA	4.035449605171766	0.04565796010185831	3.3063726959710875	Up
M717T415_pos	M717T415_pos	NA	4.289025002339487	0.04576897711498766	0.6016980019688171	Unchange
M548T39_pos	M548T39_pos	NA	0.8309894120202916	0.0457946257881224	0.1980009762026301	Unchange
M467T535_pos	M467T535_pos	NA	0.6155114584369922	0.04580358206496088	0.8685448728929714	Unchange
M650T335_pos	M650T335_pos	NA	0.7224797706856919	0.04596814413596558	0.12241662362297852	Unchange
M351T186_pos	M351T186_pos	NA	0.44531010623389145	0.04611122723709737	0.9263882291226988	Unchange
M86T306_pos	M86T306_pos	NA	3.2108910034713123	0.0462566021709064	4.945811323089878	Up
M247T341_pos	Marmesin	Phenylpropanoids and polyketides	0.4049565372705155	0.04639013144325447	1.2116289300125456	Down
M460T252_pos	M460T252_pos	NA	0.6440698739454677	0.04645873805901963	1.0921820039603765	Down
M319T205_pos	M319T205_pos	NA	1.4574228232064264	0.04646558793324441	0.6257218550530836	Unchange
M678T345_pos	Vitamin b12	Organoheterocyclic compounds	0.4618948476957397	0.04654877565954717	0.7466944456399772	Unchange
M627T383_2_pos	M627T383_2_pos	NA	0.6136256884487528	0.04667834683635522	0.4199369391965981	Unchange
M258T447_pos	M258T447_pos	NA	1.1229810453490352	0.0466899523997718	0.2989430714875945	Unchange
M361T32_pos	M361T32_pos	NA	2.7384744567624675	0.04688044168443871	0.4163736748897012	Unchange
M640T332_1_pos	M640T332_1_pos	NA	0.7180655954118684	0.04692621014805117	0.10266439995402064	Unchange
M152T372_pos	Chlordimeform	Benzenoids	2.0024893472359753	0.04696445873912368	0.8810064207241474	Unchange
M395T449_pos	M395T449_pos	NA	0.4940484267391641	0.04705611081024483	0.4037514292867104	Unchange
M522T144_pos	M522T144_pos	NA	0.527123915609135	0.047177594938328	0.9701848785723592	Unchange
M354T259_pos	M354T259_pos	NA	0.57721726743874	0.04721946327159799	0.48343367130283754	Unchange
M246T308_pos	M246T308_pos	NA	0.6111639612598889	0.04726307509864962	0.6870779110286135	Unchange
M404T411_pos	M404T411_pos	NA	0.5455029438915971	0.04728238367780832	1.057210199427958	Down
M379T279_pos	M379T279_pos	NA	0.4128464371977597	0.04743947666926015	0.37648837287103226	Unchange
M520T105_pos	M520T105_pos	NA	0.506886205382984	0.04772505566991252	0.5210134055991692	Unchange
M306T429_2_pos	Convolvamine	Benzenoids	0.35923501743105635	0.04778952067065552	2.6808122645137265	Down
M359T397_pos	M359T397_pos	NA	0.7335730144331667	0.04782305259164748	0.4096149203568825	Unchange
M224T286_pos	M224T286_pos	NA	0.599848263581839	0.04787499812252337	0.8534139421718452	Unchange
M72T705_pos	M72T705_pos	NA	1.750307131040267	0.04803726378155635	0.608220612946741	Unchange
M538T233_pos	M538T233_pos	NA	0.5495887210797743	0.04815070685453238	0.8250927877655426	Unchange
M430T292_pos	M430T292_pos	NA	0.36555010088991424	0.04824257610392409	1.06564066317144	Down
M508T199_pos	M508T199_pos	NA	2.044720891868435	0.04834877165566133	0.4833290851841499	Unchange
M577T344_pos	M577T344_pos	NA	1.8759430519279845	0.0483786895899642	0.35550629357423236	Unchange
M496T450_pos	M496T450_pos	NA	1.9701047983747777	0.04843140376772742	0.20127424594483528	Unchange
M283T66_pos	5.beta.-pregnane-3.alpha.,17.alpha.,20.alpha.-triol	Lipids and lipid-like molecules	2.780318070079885	0.0487590584374492	0.5883423030155721	Unchange
M226T202_pos	M226T202_pos	NA	0.5803283634845098	0.04876514834599203	0.960410375929976	Unchange
M440T249_pos	M440T249_pos	NA	0.5305362187365048	0.04878562686795747	0.45056317241104943	Unchange
M160T237_pos	M160T237_pos	NA	2.151894521521825	0.04881054491810664	0.2470098262465197	Unchange
M180T338_pos	M180T338_pos	NA	0.7644797726315845	0.04882970465064726	0.19369803935708788	Unchange
M476T270_pos	M476T270_pos	NA	0.6495692571612326	0.04902448159536669	1.07039868622748	Down
M443T99_pos	Ascorbyl stearate	Lipids and lipid-like molecules	0.5763715001378577	0.04910341836323551	1.211354897892776	Down
M452T335_2_pos	M452T335_2_pos	NA	0.5154212317370223	0.04920663189544056	0.2749993189001476	Unchange
M487T318_pos	M487T318_pos	NA	0.4341080584842768	0.0496258202037311	0.35959944664802307	Unchange
M255T29_pos	M255T29_pos	NA	0.7040063948505493	0.04966286153064368	1.4024714434932253	Down
M101T407_pos	M101T407_pos	NA	1.6795788233530684	0.04977806602738993	0.9693037314900804	Unchange
M321T407_pos	M321T407_pos	NA	0.6284589495632009	0.04979057124300995	0.5738576369549614	Unchange
M377T203_pos	M377T203_pos	NA	3.1451201939076157	0.04985751491771713	0.2360238645307545	Unchange
M522T219_pos	1-oleoyl-sn-glycero-3-phosphocholine	Lipids and lipid-like molecules	0.31057144318696656	0.04991799074005893	6.754632224284727	Down
M298T292_pos	Oxycodone	NA	0.5016054176087025	0.04994433500167923	0.8366547239327604	Unchange
M332T557_pos	M332T557_pos	NA	0.6709022429355431	0.05000391461001238	0.684574146834835	Unchange
M428T422_pos	M428T422_pos	NA	0.6491345556529932	0.05007156185144884	0.34565919534325046	Unchange
M208T372_pos	M208T372_pos	NA	4.057497341885345	0.05030623562702219	0.8701627477283463	Unchange
M300T228_2_pos	Nylidrin	Benzenoids	0.4735955363174435	0.0503183649588614	2.671137375515202	Unchange
M229T327_1_pos	M229T327_1_pos	NA	0.4035503913808649	0.05033631996404409	1.2669093262721858	Unchange
M523T644_pos	M523T644_pos	NA	1.1913736263023929	0.05054606317320685	0.5054671443557379	Unchange
M230T615_pos	M230T615_pos	NA	0.8783101258244005	0.05062827655867649	0.1317029688447424	Unchange
M415T383_pos	M415T383_pos	NA	0.6004437217418371	0.05067649559476516	0.6875050357837817	Unchange
M362T425_pos	M362T425_pos	NA	0.5130330421219639	0.05084323818619859	0.3304907107168728	Unchange
M577T7_pos	M577T7_pos	NA	1.5618469532793104	0.0508607948708716	0.116965734326383	Unchange
M657T244_pos	M657T244_pos	NA	1.7541755353193764	0.05089289934918031	0.3987987641000976	Unchange
M425T281_pos	M425T281_pos	NA	0.6258606997170113	0.05106607558832879	0.45285122078000734	Unchange
M334T68_pos	M334T68_pos	NA	0.6095461594554914	0.0511027976655781	1.3999588447517075	Unchange
M552T204_pos	M552T204_pos	NA	0.605407572222133	0.05110411371037879	0.4026703159211382	Unchange
M600T30_pos	M600T30_pos	NA	1.848099570153482	0.05110766269644552	0.3257823618607165	Unchange
M372T267_pos	M372T267_pos	NA	0.5386462017142765	0.05111817678740149	0.8384880487951889	Unchange
M228T71_pos	M228T71_pos	NA	0.5693937672245091	0.05112283718389526	0.3053306076071457	Unchange
M329T453_pos	M329T453_pos	NA	0.6474819744808846	0.05119407269021401	0.3962529372934024	Unchange
M398T232_2_pos	Salmeterol	Benzenoids	0.31408837903617565	0.05125817852033493	0.9784845781355982	Unchange
M225T217_pos	M225T217_pos	NA	0.6201190326105627	0.05126757026024365	0.5429478829826851	Unchange
M306T485_pos	M306T485_pos	NA	0.6862842470566023	0.05141635636225285	0.3614113601649106	Unchange
M494T186_pos	M494T186_pos	NA	0.624670976410525	0.05145409978196625	1.822833051744695	Unchange
M366T517_pos	M366T517_pos	NA	1.776605795715862	0.05145681364229793	2.010923403118643	Unchange
M416T58_pos	M416T58_pos	NA	0.4733352103456325	0.05148247158231348	0.39817688462613754	Unchange
M414T476_pos	M414T476_pos	NA	0.5845684254924849	0.05151996386451003	0.41968673656254096	Unchange
M478T252_pos	Cytochalasin a	Alkaloids and derivatives	0.6262299196019597	0.05159785302177241	1.5579696801501417	Unchange
M448T335_2_pos	M448T335_2_pos	NA	0.4475471455446742	0.05161572851249639	1.1070349818037115	Unchange
M241T228_pos	M241T228_pos	NA	0.5591295587957062	0.05165608726588348	0.32342159162036416	Unchange
M671T124_pos	M671T124_pos	NA	1.9312042392228503	0.05167146480138072	0.543482985949402	Unchange
M420T435_pos	M420T435_pos	NA	0.5558813687273513	0.05184115164506853	0.6773722735892973	Unchange
M310T527_pos	M310T527_pos	NA	0.5264554679677741	0.05190113837822722	0.8434113797641779	Unchange
M293T52_pos	M293T52_pos	NA	0.4655085413151897	0.05202187034789862	0.8314949400748992	Unchange
M421T350_2_pos	M421T350_2_pos	NA	0.3082274003177441	0.05212617190716356	0.2923120861058462	Unchange
M276T419_2_pos	L-glutarylcarnitine	Lipids and lipid-like molecules	0.513287043435813	0.05215445867114019	7.380722464578712	Unchange
M733T171_pos	1-oleoyl-2-myristoyl-sn-glycero-3-phosphocholine	Lipids and lipid-like molecules	0.4139112255755998	0.05215488432824759	4.253814714147169	Unchange
M335T461_pos	M335T461_pos	NA	0.5999235275606624	0.05226200163839149	0.3126219118947375	Unchange
M263T331_1_pos	M263T331_1_pos	NA	0.46888712766491897	0.05226650877453744	0.6871232855736161	Unchange
M456T262_pos	M456T262_pos	NA	0.5995475441953032	0.0522865346116526	0.45552291893815944	Unchange
M196T330_pos	M196T330_pos	NA	0.1643454059629798	0.05237159700438319	1.2114012465086337	Unchange
M354T253_pos	M354T253_pos	NA	0.5349961283980236	0.05255561448928505	0.3738749216569981	Unchange
M398T232_1_pos	M398T232_1_pos	NA	0.5235287357163652	0.05258859287522911	0.3102076555785903	Unchange
M310T109_pos	M310T109_pos	NA	0.5811545328200337	0.05274257995270119	0.37496509250910054	Unchange
M791T167_pos	M791T167_pos	NA	2.124197333968727	0.05274264567635119	0.4013940591409445	Unchange
M543T314_pos	M543T314_pos	NA	0.46006603369962834	0.05276735284869924	0.8108878946357635	Unchange
M821T541_pos	M821T541_pos	NA	1.625352443488956	0.05281850865685794	0.40737803414266355	Unchange
M605T292_pos	M605T292_pos	NA	0.45383336858581025	0.05294603620014551	0.15121731039583364	Unchange
M410T313_pos	Prostaglandin f2.alpha. serinolamide	Lipids and lipid-like molecules	0.32883993754690444	0.05301288212052475	0.5110355273796813	Unchange
M303T269_pos	Tetradecanedioic acid	Lipids and lipid-like molecules	0.3982893201458769	0.05310739208847707	0.5643729534050321	Unchange
M464T338_pos	M464T338_pos	NA	0.647744508689508	0.05323249830241498	0.17309502336667962	Unchange
M535T54_2_pos	M535T54_2_pos	NA	1.5578855633635948	0.05330091490111825	0.7429295567835311	Unchange
M290T177_pos	Benzamide, n-(5z,8z,11z,14z)-5,8,11,14-eicosatetraen-1-yl-4-hydroxy-	Benzenoids	0.6521481522127373	0.05352546649324764	0.3736638031369786	Unchange
M757T169_pos	M757T169_pos	NA	0.5015892264463139	0.05358229583283103	1.3708185153209418	Unchange
M276T406_pos	M276T406_pos	NA	0.390182969993033	0.05362114282186453	2.442087980017139	Unchange
M514T252_pos	M514T252_pos	NA	0.6390727612526887	0.05368976107049775	0.8956460383851016	Unchange
M370T13_pos	M370T13_pos	NA	1.858885734419446	0.05374071259324054	0.2159816052596179	Unchange
M410T416_pos	M410T416_pos	NA	0.4345036057675462	0.05380359277426406	0.3782784781392299	Unchange
M433T241_pos	M433T241_pos	NA	0.5206066033946838	0.05384603998062936	0.6026647033266361	Unchange
M146T380_pos	M146T380_pos	NA	2.393128579166569	0.05405230420906379	0.4770991180881458	Unchange
M375T494_pos	M375T494_pos	NA	0.3512336801887917	0.0542525797320445	0.7339491011890134	Unchange
M575T18_pos	M575T18_pos	NA	1.3896112488194707	0.05428546650792873	0.17752000585905636	Unchange
M743T428_pos	M743T428_pos	NA	0.5794952904847038	0.05429352702149957	0.4073246585897651	Unchange
M299T35_pos	M299T35_pos	NA	0.560321024623738	0.0542947405868578	1.200451155185445	Unchange
M441T389_pos	Prednisolone 21-sulfate	Lipids and lipid-like molecules	0.5607145169188801	0.05433399546676398	0.3019033026036149	Unchange
M391T28_pos	M391T28_pos	NA	0.6750585033669616	0.05433795222486652	0.2618966349265972	Unchange
M544T328_pos	M544T328_pos	NA	0.4044252937072941	0.05443782306742997	0.55013625286529	Unchange
M631T262_pos	M631T262_pos	NA	0.6941096799222494	0.05444294466533724	0.19247323238565955	Unchange
M348T393_pos	N-glycolylneuraminic acid	Organic oxygen compounds	1.7928582493819585	0.05446639660856436	0.7727774138821062	Unchange
M411T288_pos	15(r)-17-phenyltrinorprostaglandin f2.alpha.	Lipids and lipid-like molecules	0.4999620539194236	0.05457395539454579	0.757640672933892	Unchange
M618T235_2_pos	M618T235_2_pos	NA	1.5895043803460966	0.05470476798409861	0.3658670250138247	Unchange
M492T205_1_pos	M492T205_1_pos	NA	0.5971647680061585	0.05471207578762166	0.923144535838029	Unchange
M926T547_1_pos	M926T547_1_pos	NA	1.550242986293075	0.05473462567311028	0.15605085596548093	Unchange
M340T462_pos	Solstitialin a 13-acetate	Lipids and lipid-like molecules	2.005081791972372	0.05475547189010364	0.2914862566416719	Unchange
M562T267_pos	M562T267_pos	NA	1.9707316437778808	0.0548800748902024	0.1979414922171051	Unchange
M353T370_pos	M353T370_pos	NA	0.6335007634397944	0.05511100368831697	0.14629006832781227	Unchange
M398T384_pos	M398T384_pos	NA	3.2323588214358336	0.05519880866550044	0.44173177453724527	Unchange
M315T194_pos	M315T194_pos	NA	1.9735926788327096	0.05523565278537758	0.6923680167235977	Unchange
M381T368_pos	M381T368_pos	NA	0.4994604619363637	0.05530152459810875	0.7764767791786473	Unchange
M659T242_pos	M659T242_pos	NA	1.685589536843955	0.05531471376523472	0.4817712715591136	Unchange
M111T645_pos	1,8-octanediol	Lipids and lipid-like molecules	1.2615727831877652	0.05533248386205534	0.601778753131105	Unchange
M363T188_pos	M363T188_pos	NA	1.4701874148979726	0.05544769633630309	0.26015720109136603	Unchange
M388T494_pos	M388T494_pos	NA	0.5984500449641843	0.05562496731694508	0.2054097678634428	Unchange
M471T431_pos	Luteolin 7-glucoside	Phenylpropanoids and polyketides	0.4706212099850929	0.05570318891239521	0.3562090611691035	Unchange
M221T312_2_pos	M221T312_2_pos	NA	0.5421200484673881	0.05574711958730702	0.279349155233989	Unchange
M679T176_pos	1,2-ditetradecanoyl-sn-glycero-3-phosphocholine	Lipids and lipid-like molecules	0.3390549339048215	0.0557624313727401	0.9119293578092804	Unchange
M79T174_1_pos	M79T174_1_pos	NA	0.3915597639429062	0.05581727665470704	0.57898104622064	Unchange
M381T35_2_pos	1,24-dihydroxyvitamin d3	Lipids and lipid-like molecules	0.7421120805376769	0.05593398032708144	1.1136698246410222	Unchange
M305T558_pos	M305T558_pos	NA	0.2914940963562386	0.05616140456153321	0.7586050596819451	Unchange
M441T217_pos	M441T217_pos	NA	1.934886110668622	0.05617741462699222	0.4104971705424519	Unchange
M409T106_pos	M409T106_pos	NA	0.5801423069035424	0.05636101192276572	0.4277269509998508	Unchange
M399T383_2_pos	M399T383_2_pos	NA	0.6232043721104941	0.05639917422001632	1.132854112527903	Unchange
M309T550_pos	Fructoselysine	Organic acids and derivatives	0.5654436588756815	0.05652542266599015	3.5789045944320317	Unchange
M265T89_1_pos	M265T89_1_pos	NA	2.969090378021031	0.05655861617272189	0.9525655262921796	Unchange
M659T327_pos	Heliotrine n-oxide	NA	2.0424038485361833	0.05671798742985674	0.2049915553467989	Unchange
M388T329_pos	M388T329_pos	NA	0.27896980066398686	0.05693820915116137	0.4557875675682857	Unchange
M743T541_2_pos	M743T541_2_pos	NA	1.3954953573345257	0.05704984518208703	0.09836280422472432	Unchange
M448T354_pos	M448T354_pos	NA	0.41402560021281737	0.05708928934079855	0.3870335723119557	Unchange
M249T481_1_pos	Asp-Asp	Organic acids and derivatives	0.5756544817018929	0.05725740513663849	0.5585573426286027	Unchange
M401T437_pos	M401T437_pos	NA	0.2786082513638659	0.05731670370553271	0.4043576283361522	Unchange
M311T360_pos	M311T360_pos	NA	0.46493115159908965	0.05732578239502751	0.6799677249021098	Unchange
M96T531_1_pos	M96T531_1_pos	NA	2.4108703956169903	0.05734417724020765	0.2943672410982885	Unchange
M392T41_pos	M392T41_pos	NA	1.501706166480976	0.05738067376649066	0.4273158450215241	Unchange
M486T75_pos	M486T75_pos	NA	0.6946327388217342	0.05802676220143807	0.7464630564554602	Unchange
M376T273_pos	M376T273_pos	NA	0.5067018513158912	0.05825258841640658	0.4571472913660513	Unchange
M551T713_pos	M551T713_pos	NA	1.3386070755669954	0.0583110016794592	0.31787785623471154	Unchange
M229T416_pos	Isoproturon	Benzenoids	3.954701545227538	0.05835614379156515	0.8999531200491713	Unchange
M81T153_pos	M81T153_pos	NA	0.6558475570574671	0.05849292694775279	1.2323692759948628	Unchange
M508T211_pos	M508T211_pos	NA	0.6060084922143921	0.05873759795080698	0.4659261389197167	Unchange
M458T186_pos	M458T186_pos	NA	0.4534632165938914	0.05878675387726767	1.2821356893132558	Unchange
M1148T446_pos	M1148T446_pos	NA	0.5435162481803503	0.05896464386447434	0.7662042847918978	Unchange
M388T264_pos	M388T264_pos	NA	0.5309042743381249	0.05924289248628076	0.4013410639372283	Unchange
M459T389_pos	M459T389_pos	NA	1.7092117697333704	0.059471662867622	0.4669209263574829	Unchange
M486T217_pos	M486T217_pos	NA	1.5305396478741653	0.05965588064886835	0.7000072014042857	Unchange
M449T383_pos	M449T383_pos	NA	0.5625059173846286	0.05966487313135211	0.2950686733376107	Unchange
M274T664_pos	M274T664_pos	NA	0.6204002015945961	0.05969516055429629	0.4379471483852781	Unchange
M385T456_pos	M385T456_pos	NA	1.9693182361584556	0.05970964801508874	0.3373213820062713	Unchange
M464T270_pos	Met-Trp-Lys	Organic acids and derivatives	0.6646484710372839	0.05972388131491212	0.6887155738686607	Unchange
M613T335_pos	Herbimycin a	NA	0.5058331954109803	0.05975368724886432	1.1500393917310885	Unchange
M491T27_pos	M491T27_pos	NA	0.3918674058183106	0.06000229736175427	0.2824324986420916	Unchange
M257T28_pos	Abietic acid	Lipids and lipid-like molecules	0.6711905358636969	0.06002196527921338	0.6712726921570444	Unchange
M255T407_1_pos	M255T407_1_pos	NA	0.5370017896014343	0.06022918964425881	0.38259702984726746	Unchange
M496T281_pos	M496T281_pos	NA	0.6243357906779855	0.06026436089854423	0.5196927793286047	Unchange
M209T120_pos	M209T120_pos	NA	0.4664529419231854	0.06044330385156443	1.601383382232214	Unchange
M249T700_pos	M249T700_pos	NA	1.9500284112967352	0.0605848949897153	0.32180313104574126	Unchange
M309T383_pos	M309T383_pos	NA	0.6456964188642652	0.06076476090931021	0.375764988735088	Unchange
M396T265_pos	M396T265_pos	NA	0.4563939682939944	0.06083401072556425	0.3366517520589733	Unchange
M374T235_pos	Val-Lys-Lys	Organic acids and derivatives	0.3102122272792536	0.06084374457596709	0.7578732348200738	Unchange
M657T364_1_pos	M657T364_1_pos	NA	0.4938811713778528	0.06089241757154315	0.10815360232910869	Unchange
M352T376_pos	M352T376_pos	NA	0.41388924561844576	0.061078982351818543	0.24173162562515535	Unchange
M369T590_pos	M369T590_pos	NA	0.5757003593241908	0.06111909308566591	0.2507293781106646	Unchange
M145T337_pos	N-acetylcadaverine	Organic acids and derivatives	188.5591310301881	0.0611900049627789	5.049826267050497	Unchange
M415T255_pos	M415T255_pos	NA	0.43625765807002664	0.06119830777819674	1.1380141097888647	Unchange
M269T344_pos	M269T344_pos	NA	0.568068478847263	0.06134065320427949	0.18606056299230103	Unchange
M400T485_pos	M400T485_pos	NA	1.9183524961089715	0.06156146265740377	0.30620804437743576	Unchange
M568T457_3_pos	M568T457_3_pos	NA	1.7097820037121414	0.06158224264406595	0.7249710193426059	Unchange
M721T173_pos	M721T173_pos	NA	0.4835068807211293	0.06163313517458739	0.6884604786825508	Unchange
M300T106_pos	M300T106_pos	NA	3.0939246864993484	0.06210544210109065	2.2820214715771496	Unchange
M837T506_pos	M837T506_pos	NA	0.5434646514778899	0.06217076513311262	0.34354130179473646	Unchange
M409T229_pos	M409T229_pos	NA	2.7925697470556368	0.06221550828191107	0.7064984515365093	Unchange
M332T411_pos	M332T411_pos	NA	0.49873752162283214	0.0622642083291022	1.4247862324489768	Unchange
M87T400_pos	Diacetyl	Organic oxygen compounds	23.220529938286955	0.06227334578813785	1.1155181677443753	Unchange
M241T400_3_pos	M241T400_3_pos	NA	0.5696645995146828	0.06247501731043394	2.3958527020334732	Unchange
M327T295_pos	Clozapine	Organoheterocyclic compounds	0.4524099693547018	0.06247699865071597	0.2943841038267866	Unchange
M428T322_pos	M428T322_pos	NA	0.6060903389171892	0.0625587486643871	0.28851901190010165	Unchange
M314T25_pos	M314T25_pos	NA	0.24041118255404528	0.06261330972808177	0.8347375136960034	Unchange
M425T31_1_pos	M425T31_1_pos	NA	0.34175672448581046	0.06270508168805833	0.47704067407332407	Unchange
M521T383_pos	M521T383_pos	NA	0.6116507168075985	0.06282670451070185	0.6915732963762513	Unchange
M448T292_pos	M448T292_pos	NA	0.5895261556564737	0.06287054851545797	0.4864257290358937	Unchange
M428T313_pos	Pro-Arg-Arg	Organic acids and derivatives	0.35522807365145986	0.0630113112558646	0.4672529108593586	Unchange
M476T186_pos	M476T186_pos	NA	0.44556212104175047	0.06311134059574182	2.8013287448525066	Unchange
M526T204_pos	M526T204_pos	NA	0.5278794002950843	0.06332014964111005	0.9542620962350554	Unchange
M545T417_pos	M545T417_pos	NA	1.6643237204326182	0.06337354764535841	0.3838455866753231	Unchange
M271T231_pos	M271T231_pos	NA	0.470870069722558	0.06345675945079503	0.8394037027082089	Unchange
M628T438_pos	M628T438_pos	NA	0.6942442514655253	0.06348673097544177	0.11908406470958492	Unchange
M128T336_pos	Tillam	Organosulfur compounds	13.320671971159198	0.06355078087080215	1.553668322153056	Unchange
M264T90_pos	M264T90_pos	NA	2.592463517753397	0.06367757778311858	2.6025073142949675	Unchange
M458T270_1_pos	M458T270_1_pos	NA	0.6618033929147763	0.06400118595261513	0.938495642196066	Unchange
M483T188_2_pos	M483T188_2_pos	NA	0.518857766170188	0.06414135066088875	0.4627234396477809	Unchange
M360T494_pos	M360T494_pos	NA	0.5239936513093565	0.06423910410210477	0.2434077915154872	Unchange
M602T194_1_pos	M602T194_1_pos	NA	1.5633569905600515	0.06430736545171849	0.2736996458754442	Unchange
M397T321_pos	M397T321_pos	NA	0.5801495272799807	0.06439936707059044	0.45218062913873175	Unchange
M145T363_pos	M145T363_pos	NA	89.03861297062578	0.064762635780743	3.054963868128514	Unchange
M282T89_4_pos	Sphingosine	Organic nitrogen compounds	3.5625999763886846	0.06489349823318043	16.844488863095187	Unchange
M510T191_pos	M510T191_pos	NA	2.9848649638808995	0.06507889969262574	0.47482937438932354	Unchange
M269T130_pos	21-deoxycortisol	Lipids and lipid-like molecules	0.705189960666229	0.06515015420538049	0.6002715643313566	Unchange
M335T441_pos	M335T441_pos	NA	0.30148800280929816	0.0652041431073182	0.590308651752781	Unchange
M952T544_1_pos	M952T544_1_pos	NA	0.5672524737386038	0.06521482964974588	0.32502813900229177	Unchange
M335T387_2_pos	Nivalenol	Lipids and lipid-like molecules	0.42938663979659647	0.06536426264231227	1.3928269808137543	Unchange
M805T165_pos	M805T165_pos	NA	0.4990994826975077	0.06547514464994882	0.2951650947908825	Unchange
M346T292_pos	M346T292_pos	NA	0.5270507580579281	0.0654831442556237	0.8757660507584725	Unchange
M150T186_pos	Sulfometuron methyl	Benzenoids	2.800517278600998	0.06561513742302374	1.370272238928777	Unchange
M384T192_pos	M384T192_pos	NA	0.5460915511323023	0.06579264837675143	0.30404550692971855	Unchange
M226T365_pos	M226T365_pos	NA	0.7081781757957193	0.06588882618307601	0.4186681389620973	Unchange
M506T33_pos	M506T33_pos	NA	1.8072427441363927	0.06592456222057873	0.8633298880645438	Unchange
M630T262_pos	M630T262_pos	NA	0.6905873386633334	0.06601069313409227	0.35753037048494124	Unchange
M405T431_2_pos	M405T431_2_pos	NA	0.5844965227128817	0.066158604283137	0.2569100177056033	Unchange
M401T412_pos	M401T412_pos	NA	0.5419679846018617	0.06626974208541185	0.4869866232171052	Unchange
M617T547_pos	M617T547_pos	NA	1.9697260828581071	0.06643990213288566	0.2739757682931097	Unchange
M493T227_pos	M493T227_pos	NA	0.5419533001487976	0.066475261292352	0.5266939007606943	Unchange
M121T370_pos	M121T370_pos	NA	0.6104036939682799	0.06658514038895932	0.35352810759729664	Unchange
M414T254_pos	M414T254_pos	NA	0.4461867094447866	0.06708217421760598	2.258684004744137	Unchange
M656T212_pos	M656T212_pos	NA	1.662707617211864	0.06735400227859101	0.24982615311982984	Unchange
M492T33_pos	N-(1,3-dihydroxyoctadec-4-en-2-yl)tetradecanamide	Lipids and lipid-like molecules	1.430676163061402	0.06755534591490912	0.8757036156286941	Unchange
M113T60_pos	M113T60_pos	NA	0.5478768664788015	0.06759244864740911	0.4145021521718458	Unchange
M298T244_pos	M298T244_pos	NA	0.434070070816738	0.06778355786798722	0.7242449546434666	Unchange
M429T437_pos	M429T437_pos	NA	0.4681130484142493	0.06785890165466728	0.2340908899753138	Unchange
M186T607_pos	M186T607_pos	NA	1.409217722229428	0.06800396135479479	0.4639355636952252	Unchange
M319T407_pos	M319T407_pos	NA	0.5857556436540987	0.06802725088197012	0.19160290158498192	Unchange
M708T60_pos	M708T60_pos	NA	1.5803832904856838	0.06803478582044764	0.26126516301634667	Unchange
M252T90_pos	Heptadecasphinganine	Organic nitrogen compounds	3.6867186345766383	0.06812100987413776	3.346556880239816	Unchange
M366T494_pos	M366T494_pos	NA	0.5056708602731206	0.06833064988345997	0.4839850138948529	Unchange
M355T231_pos	M355T231_pos	NA	1.5443126561410203	0.06834447005894338	0.5280775619650883	Unchange
M509T53_pos	M509T53_pos	NA	1.5803833422217095	0.06841220982103377	0.6045479338643991	Unchange
M705T353_pos	M705T353_pos	NA	0.5924151568309464	0.06855274216675718	0.13732742621370547	Unchange
M96T713_pos	M96T713_pos	NA	1.4258485864940245	0.0687440655959901	0.7784155913741042	Unchange
M327T459_pos	M327T459_pos	NA	0.47740884127397776	0.06894816346319127	0.2496254801452776	Unchange
M424T256_pos	M424T256_pos	NA	0.6138377627947237	0.06896502041599203	0.6629323715970477	Unchange
M357T462_pos	M357T462_pos	NA	0.6382975395122442	0.0689915158210734	0.1707301129711452	Unchange
M140T274_pos	M140T274_pos	NA	1.310140821189265	0.06912674821988027	1.2498220623044434	Unchange
M400T377_pos	M400T377_pos	NA	0.6179899582604046	0.06925363941763278	0.17945672953415487	Unchange
M775T168_pos	M775T168_pos	NA	1.70606853142777	0.06928374845493053	0.6021410980466062	Unchange
M414T358_pos	Norbuprenorphine	NA	0.5686547281087835	0.06939765094887071	0.5856118863315433	Unchange
M365T492_pos	Cellobiose	Organic oxygen compounds	0.3401787888456199	0.06949033095095479	0.8124767534422125	Unchange
M97T54_pos	M97T54_pos	NA	2.1231541969868113	0.0695863639793041	0.7996192327093576	Unchange
M423T437_pos	M423T437_pos	NA	0.30118097179807074	0.06974503772875032	0.3706565724279821	Unchange
M256T28_pos	N-decanoyl-l-homoserine lactone	Organic acids and derivatives	0.739179669680661	0.06992489739239713	0.6108817616450007	Unchange
M213T217_pos	5-androsten-3.beta.,16.alpha.-diol-17-one	Lipids and lipid-like molecules	0.6694932340096287	0.07004800976397209	0.5492228141539127	Unchange
M396T243_pos	M396T243_pos	NA	0.6951921204942194	0.07025367840005539	0.41360449644775765	Unchange
M439T563_pos	15-ketofluprostenol	Lipids and lipid-like molecules	0.6304313445545088	0.0705672516032285	0.8095429109324493	Unchange
M203T562_pos	M203T562_pos	NA	3.9299657903683	0.07062371224052105	4.531995129877065	Unchange
M203T383_pos	M203T383_pos	NA	0.6426550443062998	0.07076663026879661	0.3360524346006856	Unchange
M615T29_pos	M615T29_pos	NA	1.194190154185028	0.07080759563244693	0.2331071215216895	Unchange
M429T66_pos	M429T66_pos	NA	0.5168971618961903	0.07104715913996053	0.8742785147631398	Unchange
M646T34_pos	M646T34_pos	NA	2.042361658987318	0.07108663499470022	0.4185116564332733	Unchange
M613T454_pos	M613T454_pos	NA	0.4023988229283296	0.07124691212356676	0.37101181147810414	Unchange
M99T552_pos	M99T552_pos	NA	1.2194906932380651	0.07129621703984193	0.4646367780023431	Unchange
M255T112_pos	M255T112_pos	NA	1.8490272454774044	0.07148004029962196	0.8874278279622944	Unchange
M116T31_pos	Sulfallate	Organic acids and derivatives	0.6875472739660552	0.07168146906626494	0.8805853049377658	Unchange
M765T428_pos	Eleutheroside e	NA	0.5117281736017167	0.07177470047612586	0.28281071699256216	Unchange
M625T331_pos	M625T331_pos	NA	0.5474135257298396	0.07185294262363773	0.3430276044724223	Unchange
M234T358_pos	M234T358_pos	NA	0.6275845591127868	0.0719635951114805	0.2439596665043215	Unchange
M534T187_pos	M534T187_pos	NA	0.49200540751379457	0.07201807950354647	1.293303475444762	Unchange
M494T270_pos	M494T270_pos	NA	0.6755734197690026	0.07228760310667098	1.1042398721671018	Unchange
M424T492_pos	M424T492_pos	NA	0.6902953583310371	0.07232331972998704	1.8350371251618904	Unchange
M714T318_pos	M714T318_pos	NA	0.6155216159296344	0.07237479164897616	0.23629526445163013	Unchange
M460T60_pos	M460T60_pos	NA	4.653591284473852	0.07244712783823617	1.980388717828762	Unchange
M503T372_2_pos	Crustecdysone	Lipids and lipid-like molecules	0.6039807900150984	0.07252482107472012	1.259625599427031	Unchange
M285T477_2_pos	M285T477_2_pos	NA	2.100897677105747	0.07270042574148095	0.23819171387747437	Unchange
M560T215_pos	M560T215_pos	NA	0.578235500301165	0.07287236587610327	0.34920350087927143	Unchange
M424T199_pos	M424T199_pos	NA	2.381540713177552	0.07288693928567534	0.630302579896301	Unchange
M799T383_pos	M799T383_pos	NA	0.5875298173744038	0.07302812701566369	0.2287600725627659	Unchange
M296T43_2_pos	M296T43_2_pos	NA	0.5822459566030035	0.07303194375301085	0.8338228646869615	Unchange
M199T338_pos	M199T338_pos	NA	0.5203672426372863	0.07342986320141706	0.414934867493099	Unchange
M527T233_pos	M527T233_pos	NA	0.5929899185805245	0.07352277604928101	0.2161562006641244	Unchange
M586T441_pos	M586T441_pos	NA	0.44448216169453625	0.07368061629521751	1.2823614673876205	Unchange
M442T328_pos	M442T328_pos	NA	0.5713104025205399	0.07392300248539757	0.32190863180019613	Unchange
M690T35_1_pos	M690T35_1_pos	NA	1.637886548749366	0.07397733073961393	0.26112243742001234	Unchange
M328T424_pos	Imazamox	Organic acids and derivatives	0.5371875941093983	0.07415712749399926	0.2958166773808076	Unchange
M951T544_pos	M951T544_pos	NA	0.6118841628523312	0.07419800581848841	0.34791095440299374	Unchange
M284T163_pos	M284T163_pos	NA	1.918014842987949	0.0741981197180676	0.5030855959139957	Unchange
M359T26_pos	M359T26_pos	NA	0.4677604588542565	0.074255325384214907	0.24082624880584505	Unchange
M481T323_pos	M481T323_pos	NA	0.7079673301581799	0.07430935202612032	0.19164902911286807	Unchange
M315T270_pos	M315T270_pos	NA	0.6775556330652047	0.07435344573537526	0.16105781604851552	Unchange
M503T257_pos	M503T257_pos	NA	0.5503263195550769	0.0743653782183577	0.2171451463131943	Unchange
M590T262_pos	M590T262_pos	NA	0.7081006857397505	0.07438197189254804	0.556624817976085	Unchange
M577T370_pos	M577T370_pos	NA	2.1651248823796214	0.07441430081112684	0.247316719964919	Unchange
M507T188_pos	M507T188_pos	NA	1.663397841643021	0.07443789906403388	0.280713621516059	Unchange
M567T26_pos	M567T26_pos	NA	0.6191303328883654	0.07455755068032345	0.2018625199207652	Unchange
M140T242_pos	M140T242_pos	NA	0.6563951638827603	0.07457222825140507	1.6992770585798342	Unchange
M247T601_1_pos	M247T601_1_pos	NA	1.5077096666277174	0.07457951130995041	0.4327764353153497	Unchange
M554T181_pos	M554T181_pos	NA	1.8970106709931296	0.07458855561763204	0.3531269338247494	Unchange
M297T286_pos	M297T286_pos	NA	0.41125704734978413	0.07464632383551076	0.5455335048686819	Unchange
M550T227_pos	M550T227_pos	NA	0.46386841986963107	0.07474556604866371	0.465623074876424	Unchange
M564T447_pos	M564T447_pos	NA	0.546576626773223	0.07484832293704408	0.9378878799205124	Unchange
M621T371_pos	M621T371_pos	NA	2.398308625777339	0.07494109734446866	0.2298423660941048	Unchange
M504T321_pos	2-hexadecanoylthio-1-ethylphosphorylcholine	Organic nitrogen compounds	0.31665273983929104	0.07503152417482503	0.5325755632646687	Unchange
M1136T525_pos	M1136T525_pos	NA	1.501968374946281	0.07510806140782039	0.2407652755165334	Unchange
M632T270_pos	M632T270_pos	NA	0.7302197265427185	0.07532837839609811	0.5571948352445162	Unchange
M297T411_2_pos	M297T411_2_pos	NA	0.3968494873311834	0.07542830787836499	0.6340918307219141	Unchange
M128T357_pos	M128T357_pos	NA	4.046687348122153	0.07551500223708851	0.9571826466942218	Unchange
M616T222_pos	M616T222_pos	NA	1.5887216526438732	0.07563590733731054	0.5214155333669676	Unchange
M423T280_pos	M423T280_pos	NA	0.6176634268442839	0.07583662485164756	0.4213269304149797	Unchange
M962T512_pos	M962T512_pos	NA	0.5680311373006	0.0758449511250633	0.4107641805095165	Unchange
M97T609_pos	M97T609_pos	NA	1.7753633863342737	0.07590186293515205	1.4960275139255124	Unchange
M397T421_pos	M397T421_pos	NA	0.4890662227194681	0.07593521365366505	0.866204194719547	Unchange
M398T325_pos	M398T325_pos	NA	0.5453434997216134	0.0759507449205944	0.3702117805183715	Unchange
M512T186_1_pos	M512T186_1_pos	NA	0.46553308656486	0.07607618457349434	0.45407255541475855	Unchange
M369T36_pos	M369T36_pos	NA	0.6757474522772285	0.07628748609484526	0.44439195864270753	Unchange
M788T91_pos	M788T91_pos	NA	1.9813363993004336	0.07643208270239774	0.3722835984542203	Unchange
M412T292_pos	M412T292_pos	NA	0.3866626185385633	0.07644536808442094	1.4826745326431885	Unchange
M345T383_pos	M345T383_pos	NA	0.6549766868389079	0.07646185060739868	0.7163066110360914	Unchange
M268T164_pos	M268T164_pos	NA	2.2098715399386624	0.076547284155902	0.3988735584464926	Unchange
M510T33_pos	M510T33_pos	NA	1.4279840098627996	0.07670110734887527	0.25117998700511884	Unchange
M436T353_pos	M436T353_pos	NA	0.6354079680167748	0.07675418482801223	0.19219227706455227	Unchange
M295T231_pos	21-hydroxyprogesterone	Lipids and lipid-like molecules	0.4599509738908397	0.07695653293143734	0.9600693794775068	Unchange
M366T422_pos	M366T422_pos	NA	0.23471543993748048	0.07754969164213914	1.492791938094589	Unchange
M269T351_pos	M269T351_pos	NA	0.441096233457512	0.07782348772819345	0.6771220057680564	Unchange
M591T244_pos	M591T244_pos	NA	0.6128869924518283	0.07793780848957957	0.3457102093290238	Unchange
M272T97_pos	M272T97_pos	NA	3.304534133036539	0.07800635833040091	1.7312325304173015	Unchange
M310T491_pos	M310T491_pos	NA	0.6478236883464353	0.07816743522152751	0.5162801003922366	Unchange
M606T305_pos	M606T305_pos	NA	0.6816563957793735	0.07829207083122788	0.2322394247919966	Unchange
M327T323_pos	M327T323_pos	NA	0.5503079462047025	0.07832848584851661	0.869326760531386	Unchange
M733T383_pos	M733T383_pos	NA	0.6608978417086148	0.07838977654363441	0.2201059902501355	Unchange
M335T313_2_pos	M335T313_2_pos	NA	0.674624075229264	0.07860596743420828	0.4481775341313548	Unchange
M282T106_pos	M282T106_pos	NA	3.1141386293137945	0.07876263539191777	4.724478654457432	Unchange
M265T89_2_pos	M265T89_2_pos	NA	2.7403204321011745	0.07884555284897699	1.0559425224614374	Unchange
M179T366_pos	M179T366_pos	NA	4.044550810622425	0.07892039185182825	1.1004843828682735	Unchange
M208T323_pos	Dichlormid	Organic acids and derivatives	0.58236030475459	0.07921187847278471	0.3179761279151394	Unchange
M343T40_pos	M343T40_pos	NA	1.7011964653085117	0.07927104100559682	0.28426555964463246	Unchange
M191T387_pos	2-phosphonoethylphosphonic acid	Organic acids and derivatives	5.218859425775935	0.07940160623288033	0.5883209359021723	Unchange
M494T434_1_pos	M494T434_1_pos	NA	0.5529686286685943	0.07945155541420827	0.366867709527248	Unchange
M497T330_pos	M497T330_pos	NA	0.5688000656521031	0.07956231482859553	0.34581675969681575	Unchange
M428T470_pos	M428T470_pos	NA	0.597078639729085	0.07957619858003831	0.871640230488897	Unchange
M616T212_pos	M616T212_pos	NA	1.3395496408025664	0.07965731776892244	0.15496484760312318	Unchange
M389T380_pos	M389T380_pos	NA	0.5793992063642063	0.0797967844300307	0.5440800127404152	Unchange
M166T313_pos	M166T313_pos	NA	1.966677846282197	0.07979891323795478	0.8602624954280798	Unchange
M315T122_pos	5.alpha.-pregnan-3.alpha.-ol-11,20-dione	Lipids and lipid-like molecules	0.5662126895733279	0.07983122540498372	0.916643059566866	Unchange
M704T34_pos	M704T34_pos	NA	1.7154151388191072	0.07996133205369141	0.2748506422521652	Unchange
M583T506_1_pos	M583T506_1_pos	NA	0.7029490587878684	0.08004035311242477	0.2053375011117522	Unchange
M409T279_pos	M409T279_pos	NA	0.566740304740814	0.08005801348256476	0.34441020949460516	Unchange
M242T91_pos	M242T91_pos	NA	0.4239558550336166	0.08020885636093403	0.4738800203695588	Unchange
M733T159_pos	M733T159_pos	NA	0.43869114520537983	0.08029408698238652	3.0637430344210053	Unchange
M101T618_pos	M101T618_pos	NA	1.20630482486108	0.08043316523732259	0.5933038718224968	Unchange
M348T424_pos	M348T424_pos	NA	0.5983789139742834	0.08086749996685638	0.2782406315450487	Unchange
M941T525_pos	M941T525_pos	NA	0.6608033425444284	0.08096784946564375	0.28501283071889255	Unchange
M247T89_pos	(z)-6-octadecenoic acid	Lipids and lipid-like molecules	2.4231763958847767	0.08105988883201783	0.6434790940318167	Unchange
M393T389_pos	Met-Ser-Arg	Organic acids and derivatives	0.6823449705291542	0.08118745113431104	0.12626808340146853	Unchange
M86T336_pos	M86T336_pos	NA	1.5775625187932327	0.08129479421628166	0.8443533940509108	Unchange
M254T97_pos	M254T97_pos	NA	3.269265544170861	0.08129936442947958	4.426164425955832	Unchange
M283T44_pos	M283T44_pos	NA	0.5917674887776072	0.08142127914996848	0.7408143860067145	Unchange
M538T215_pos	M538T215_pos	NA	0.645706733031718	0.0816589423210892	1.4093890733170893	Unchange
M390T123_pos	M390T123_pos	NA	0.5058455202518952	0.08165916256121154	0.8312284228202078	Unchange
M940T471_pos	Hoiamide b	Organic acids and derivatives	0.5720540503213676	0.08168265296428352	0.1482714179115291	Unchange
M301T30_2_pos	M301T30_2_pos	NA	2.026432648100568	0.08185691769039699	0.7081128304519174	Unchange
M233T322_pos	M233T322_pos	NA	1.5982969629002384	0.08196696470120572	0.11762926447223146	Unchange
M337T392_2_pos	M337T392_2_pos	NA	0.6124902040465544	0.08196794025377334	0.49838535530916006	Unchange
M105T69_pos	M105T69_pos	NA	0.7388310407260081	0.08200396719175476	0.3818806891114722	Unchange
M1097T537_pos	M1097T537_pos	NA	0.6032202891071035	0.08218499088885925	0.32467686338519547	Unchange
M245T327_pos	M245T327_pos	NA	0.6012725191560837	0.08219004308460796	0.544884166041893	Unchange
M247T309_pos	M247T309_pos	NA	1.871134862779103	0.08229195075316466	0.33547306609020433	Unchange
M150T280_pos	M150T280_pos	NA	2.182029306019231	0.08245659888255699	0.592535453124023	Unchange
M477T333_2_pos	M477T333_2_pos	NA	1.5964306407769764	0.08247413801608103	0.609148271421042	Unchange
M432T335_pos	Glu-Lys-Arg	Organic acids and derivatives	0.6221827127887104	0.08270627635026846	0.6623563530717866	Unchange
M347T530_pos	Calycanthine	Organoheterocyclic compounds	0.7077167798554934	0.08273220981577198	0.34600039888519546	Unchange
M367T441_2_pos	M367T441_2_pos	NA	0.562906488843603	0.08278098371586971	0.7848741781190433	Unchange
M455T196_pos	M455T196_pos	NA	4.4264214141033875	0.08281320568783049	0.5474215181954947	Unchange
M311T415_pos	Dicloxacillin	Organic acids and derivatives	0.7120038282028927	0.08295821016009237	0.47913087246036906	Unchange
M474T250_pos	M474T250_pos	NA	0.5978814379566677	0.08321357331383973	0.28650435846436406	Unchange
M627T533_pos	M627T533_pos	NA	0.6624010219752181	0.08329029918004352	0.4545046793458476	Unchange
M494T171_pos	M494T171_pos	NA	0.4439223118565237	0.08330979366894564	0.9226456575674024	Unchange
M516T223_pos	M516T223_pos	NA	0.5388429644590906	0.0833210821240166	1.3471477936159326	Unchange
M161T565_pos	N6-methyl-l-lysine	Organic acids and derivatives	6.253597474083412	0.08342541289336776	1.0373556176950305	Unchange
M149T638_pos	M149T638_pos	NA	1.4342510110165387	0.0835018532812368	0.4820887876447027	Unchange
M376T323_pos	M376T323_pos	NA	1.6635664244194646	0.08350237217133959	0.32193955877625796	Unchange
M349T384_pos	M349T384_pos	NA	0.553527027355544	0.0836027593974967	0.4271945159144897	Unchange
M297T122_pos	M297T122_pos	NA	0.638744898298646	0.08377375440117074	0.701728524174555	Unchange
M418T311_pos	M418T311_pos	NA	0.6476797026857523	0.08391383842929355	0.7283668422149823	Unchange
M446T270_1_pos	M446T270_1_pos	NA	0.6872196427192159	0.08397641095348453	0.4945237324198876	Unchange
M469T148_pos	M469T148_pos	NA	0.40895128017394605	0.08419685574231246	1.3851435760982906	Unchange
M282T56_pos	M282T56_pos	NA	1.3771463370723822	0.08427257650569121	0.8599093861949324	Unchange
M355T425_pos	M355T425_pos	NA	2.8613070271683787	0.08438801512838964	0.5911339976989273	Unchange
M354T123_pos	M354T123_pos	NA	0.4722627900241272	0.08446678685907341	3.2291803523675053	Unchange
M432T280_pos	Condelphine	Lipids and lipid-like molecules	0.5430386270507277	0.08452731805793849	1.9023957199168136	Unchange
M878T531_pos	M878T531_pos	NA	1.392531328881815	0.08464824450968433	0.0955646892273928	Unchange
M282T469_pos	M282T469_pos	NA	0.5540094912004249	0.08467036275440047	0.4530781109699516	Unchange
M658T447_pos	M658T447_pos	NA	0.4811979438093027	0.08506607190148645	0.3701785280261769	Unchange
M140T309_pos	M140T309_pos	NA	1.286251844876194	0.08527467191602997	1.8563766541556592	Unchange
M254T418_pos	M254T418_pos	NA	0.5889248578747656	0.0854257535699695	0.23223425709020223	Unchange
M562T438_pos	M562T438_pos	NA	0.6987321858781969	0.0854278174096034	0.2505919856888037	Unchange
M419T27_pos	Gardenin	Phenylpropanoids and polyketides	0.4810477423307172	0.08546711318741665	0.48391009492997966	Unchange
M365T422_pos	M365T422_pos	NA	0.22606466714741233	0.08560773977344299	3.805206403337416	Unchange
M199T277_pos	M199T277_pos	NA	0.4834941714185282	0.08565555754648568	0.5527329299167703	Unchange
M496T35_pos	M496T35_pos	NA	0.8563125260221061	0.08568265896129319	0.19041004192266772	Unchange
M370T227_pos	M370T227_pos	NA	0.4542930888930426	0.08600254492577959	0.5223512397255317	Unchange
M346T251_pos	M346T251_pos	NA	0.5367800306904813	0.08613996285512117	0.36831730992163	Unchange
M142T457_pos	M142T457_pos	NA	1.4576613695562926	0.08618428086858605	0.1638400536668019	Unchange
M200T28_pos	M200T28_pos	NA	0.7799644809472488	0.08621684459403633	0.22256392884981507	Unchange
M572T262_pos	M572T262_pos	NA	0.738413702381417	0.08625572333173046	0.21641980383145423	Unchange
M427T40_pos	M427T40_pos	NA	0.33417566113771674	0.08650966026112149	0.6979509377992673	Unchange
M323T367_pos	D-myo-inositol-1,3-diphosphate	Organic oxygen compounds	0.20798243263906455	0.08677781030071914	0.3919069753792987	Unchange
M301T40_pos	M301T40_pos	NA	2.6846453665865053	0.08678017173153962	0.8252030559913806	Unchange
M144T394_pos	M144T394_pos	NA	1.651100179833281	0.08689538023821902	0.3504087553258919	Unchange
M264T74_2_pos	M264T74_2_pos	NA	2.121632663646786	0.086927306060619	1.0237721379365512	Unchange
M276T8_1_pos	M276T8_1_pos	NA	0.6520933060547603	0.08700497525343569	0.14967718977907105	Unchange
M416T223_pos	Tomatidin	Lipids and lipid-like molecules	1.714364551624931	0.08728397351390135	0.9635537228965754	Unchange
M495T715_pos	M495T715_pos	NA	1.382102331985517	0.08729836086015214	0.1763148231047272	Unchange
M343T422_1_pos	M343T422_1_pos	NA	0.5321343451030631	0.08731610130941943	0.240479934352468	Unchange
M243T208_pos	M243T208_pos	NA	0.7059928857680988	0.0874206529337444	0.24349126902959584	Unchange
M739T541_1_pos	M739T541_1_pos	NA	1.3467951774988385	0.08743070831690536	0.1420032884312753	Unchange
M332T378_2_pos	Lys-Gly-Lys	Organic acids and derivatives	0.44729021526999374	0.08752244788581008	2.794766129292967	Unchange
M245T137_pos	M245T137_pos	NA	0.30947884484261173	0.08798317594914669	0.9813004228970788	Unchange
M84T248_pos	M84T248_pos	NA	0.5124600772681073	0.08812668225061294	1.07947156334157	Unchange
M292T264_pos	M292T264_pos	NA	0.6801486174232307	0.08842356858803606	0.2964402744252854	Unchange
M400T258_pos	M400T258_pos	NA	0.626114514887276	0.08852816906751079	1.2598574343945366	Unchange
M483T339_pos	M483T339_pos	NA	0.6040328570956132	0.08881501301122947	0.20262890809746903	Unchange
M397T38_pos	M397T38_pos	NA	1.85701567901226	0.08882909342054257	0.6293460191079276	Unchange
M156T529_pos	M156T529_pos	NA	1.749393806018682	0.08892269771194124	2.688424332483402	Unchange
M382T205_pos	D-erythro-sphinganine-1-phosphate	Lipids and lipid-like molecules	0.1789665476358939	0.08892770035406436	3.5525639797931694	Unchange
M424T34_1_pos	M424T34_1_pos	NA	0.8431743065054272	0.08902906554275866	0.2865719888007419	Unchange
M444T262_pos	M444T262_pos	NA	0.6946292793924467	0.08913462107895305	0.3864610573293828	Unchange
M381T469_pos	M381T469_pos	NA	0.16805082481078804	0.08914057631939108	0.6671773866034441	Unchange
M1032T216_pos	Taurocholic acid	Lipids and lipid-like molecules	0.3773516185548727	0.08924823801393071	1.363322009447803	Unchange
M448T298_pos	M448T298_pos	NA	0.48184469931159846	0.08929587446966183	0.7003599372061281	Unchange
M337T292_pos	M337T292_pos	NA	0.43769962805266993	0.089436688613687	0.6090007501207868	Unchange
M367T383_pos	M367T383_pos	NA	0.6234857337011541	0.089640951230599	0.23840902839257996	Unchange
M314T286_pos	M314T286_pos	NA	0.3768411129295663	0.08973715009528276	0.44564648278811775	Unchange
M475T519_pos	M475T519_pos	NA	1.5927295997065036	0.08975682474617112	0.13726763460946154	Unchange
M346T145_pos	M346T145_pos	NA	0.6574683094814319	0.08997266668352805	0.4163213877592952	Unchange
M583T323_pos	Desferrioxamine	Organic acids and derivatives	0.4800522093196	0.09005185305135137	0.6624163238709881	Unchange
M681T78_pos	M681T78_pos	NA	1.6440596330784922	0.09039458078570974	0.5228353154144759	Unchange
M356T50_pos	M356T50_pos	NA	0.6965932486947443	0.0904297904565846	0.8956118102281565	Unchange
M114T43_pos	M114T43_pos	NA	2.1574786176597676	0.09062973228208156	0.4911616033573979	Unchange
M634T206_1_pos	M634T206_1_pos	NA	1.455768247635408	0.09064393911087576	0.29041453809402423	Unchange
M390T323_pos	M390T323_pos	NA	0.5878549936165581	0.0907920260396401	0.6187792175797782	Unchange
M262T77_2_pos	M262T77_2_pos	NA	1.8944992883812335	0.09095640128332765	0.54268756652769	Unchange
M553T290_pos	M553T290_pos	NA	0.3802697017701177	0.0909567567138967	0.4173798438349343	Unchange
M714T506_pos	M714T506_pos	NA	1.69122545657969	0.0909900065482867	0.67910738432703	Unchange
M526T225_pos	M526T225_pos	NA	0.3816475632956212	0.09100279452226884	0.7241838826922562	Unchange
M1095T531_pos	M1095T531_pos	NA	2.032322598980249	0.09102388406159236	0.6106877858297501	Unchange
M357T420_pos	M357T420_pos	NA	0.6617087242524922	0.09109441337105297	0.26420718629571427	Unchange
M127T674_pos	M127T674_pos	NA	1.5764216333993826	0.09110072859140748	0.5671404558510483	Unchange
M534T221_pos	M534T221_pos	NA	0.5338799046755869	0.09120036596044064	0.774881456992466	Unchange
M687T350_pos	Phytolaccasaponin G	Lipids and lipid-like molecules	0.6409754281099148	0.09125308939160424	0.11843979913866906	Unchange
M575T446_2_pos	M575T446_2_pos	NA	0.5569236656218219	0.09129529309575136	0.7340043058951251	Unchange
M629T353_pos	Resiniferatoxin	Lipids and lipid-like molecules	0.5549798801701413	0.0913275479646688	0.7212218499105751	Unchange
M467T356_pos	M467T356_pos	NA	0.5234043839231359	0.09132847634061524	0.5568245842649148	Unchange
M204T539_pos	M204T539_pos	NA	2.1819981980379786	0.09152904573917578	1.503608796988957	Unchange
M395T477_pos	M395T477_pos	NA	0.6159216940016815	0.09165229585795089	0.19904180362442372	Unchange
M391T383_1_pos	M391T383_1_pos	NA	0.6134242700113448	0.09167217654632712	0.21368495466209655	Unchange
M358T481_pos	M358T481_pos	NA	0.6805039767740254	0.09171863536525494	0.14823143626126958	Unchange
M526T243_pos	M526T243_pos	NA	0.5743282756490129	0.09185238312086372	0.4054856860655722	Unchange
M404T178_2_pos	M404T178_2_pos	NA	2.1330778141225615	0.0919704058649869	0.3259194254636895	Unchange
M264T33_2_pos	M264T33_2_pos	NA	1.860081945284153	0.09212375396760876	2.029634571142083	Unchange
M606T438_pos	M606T438_pos	NA	0.7323000024451916	0.09223046214802956	0.1993683356225039	Unchange
M599T346_pos	M599T346_pos	NA	0.5685747207945464	0.09225295804696662	0.34205274621941567	Unchange
M248T409_pos	M248T409_pos	NA	0.5830657324547778	0.09226226911239148	1.5750215873471536	Unchange
M300T35_2_pos	Palmitoyl ethanolamide	Organic acids and derivatives	2.014049895848305	0.09241890226974336	1.711689099383944	Unchange
M126T215_pos	M126T215_pos	NA	0.6891520485286458	0.0924625544674617	0.8811990491378109	Unchange
M447T533_pos	M447T533_pos	NA	0.6867843996678437	0.09246613786687936	0.12130022570112096	Unchange
M212T494_pos	M212T494_pos	NA	0.649943610869877	0.09247460134612254	0.26214133875910145	Unchange
M743T541_1_pos	M743T541_1_pos	NA	1.4205852564189856	0.09251378016411424	0.16823552173127004	Unchange
M399T227_pos	M399T227_pos	NA	1.5677468901807812	0.0925222309994223	0.17172934716797858	Unchange
M359T453_pos	M359T453_pos	NA	0.7242944816971445	0.09254621948471932	0.5162462795845607	Unchange
M458T227_1_pos	Trp-Pro-Arg	Organic acids and derivatives	0.6044006431350103	0.0927383435392842	0.6553283378389222	Unchange
M213T387_pos	M213T387_pos	NA	3.195161448586082	0.09300521962205202	0.373069661567506	Unchange
M263T408_pos	M263T408_pos	NA	0.6027268999557264	0.09303416325795212	0.2257365005666137	Unchange
M236T97_pos	M236T97_pos	NA	2.8826135620619366	0.09311005774781378	0.7077718350953496	Unchange
M204T560_pos	M204T560_pos	NA	3.812647093791077	0.09311130006640028	1.4068185998442713	Unchange
M356T206_pos	7(z),10(z),13(z),16(z),19(z)-n-(2-hydroxyethyl)docosapentaenamide	Organic nitrogen compounds	0.4408155931796926	0.09311267840622214	2.3837220280721523	Unchange
M297T34_pos	M297T34_pos	NA	0.7418718617890467	0.09329636281627048	0.48437947644787954	Unchange
M217T18_pos	M217T18_pos	NA	0.7920909916797827	0.09348661236775296	0.17626038539304173	Unchange
M703T36_pos	M703T36_pos	NA	1.2170247322947003	0.0935160670244618	0.22612419055614713	Unchange
M279T368_pos	M279T368_pos	NA	1.6251702036785949	0.09357194432720133	0.47834984993917984	Unchange
M159T495_pos	M159T495_pos	NA	2.1296641662691087	0.093871465936259	0.3379657834506343	Unchange
M391T423_pos	1-.beta.-d-arabinofuranosyluracil 5'-monophosphate	Nucleosides, nucleotides, and analogues	1.81306717489534	0.0938725836477784	0.2349392441912947	Unchange
M252T422_pos	Benzo(b)fluoranthene	NA	0.5371278759029451	0.09388121199318512	0.8796690830199884	Unchange
M394T369_pos	M394T369_pos	NA	0.3172175146559172	0.09391862054334224	0.25541584246833543	Unchange
M276T211_pos	M276T211_pos	NA	0.5859889653460876	0.0940906920058487	0.3727913097207586	Unchange
M624T29_pos	M624T29_pos	NA	1.8135433617363004	0.0941451170841594	0.25104728093653556	Unchange
M552T433_pos	M552T433_pos	NA	0.6615345859127717	0.09417310428990104	1.5413177710598398	Unchange
M529T248_pos	M529T248_pos	NA	0.6053601244734559	0.0942006364570711	0.30075883235267875	Unchange
M71T89_pos	M71T89_pos	NA	2.710113366094139	0.09425023413414792	0.5149979238428819	Unchange
M148T415_pos	M148T415_pos	NA	3.3411122770432464	0.09425712222632444	6.606846049130928	Unchange
M611T432_pos	Daurisoline	Organoheterocyclic compounds	0.6559098847915115	0.09429470324441204	0.3567220089585305	Unchange
M87T303_pos	M87T303_pos	NA	2.7816345955671116	0.0944232095305606	0.946970013982982	Unchange
M342T370_pos	M342T370_pos	NA	0.618914759378262	0.09468887386776516	0.9926508554826946	Unchange
M102T22_pos	M102T22_pos	NA	1.257114829228915	0.09479525527656386	0.6039422991544073	Unchange
M128T500_pos	Ammeline	Organoheterocyclic compounds	1.8849679600067264	0.0948243165588848	1.2576348616836597	Unchange
M811T130_pos	M811T130_pos	NA	1.8753370113936112	0.09506853013331976	1.305039822873258	Unchange
M349T32_pos	M349T32_pos	NA	2.4993085637264416	0.0950802920761703	0.408411565560216	Unchange
M310T192_pos	2-Methylbutyroylcarnitine	NA	2.0535097045716504	0.09512494787288046	0.16503439489275093	Unchange
M300T89_1_pos	M300T89_1_pos	NA	2.979568539665388	0.095262438318681	6.651601625396252	Unchange
M833T542_pos	M833T542_pos	NA	1.3814316650758658	0.09549519511120222	0.19347969376487237	Unchange
M533T217_pos	M533T217_pos	NA	0.5266241554922438	0.09550153290978544	1.898094796825903	Unchange
M589T468_pos	M589T468_pos	NA	1.5795461666622646	0.0955228647688231	0.26972259807805105	Unchange
M406T339_pos	M406T339_pos	NA	0.6627763973814468	0.09553654797053895	0.726813502443925	Unchange
M282T560_pos	M282T560_pos	NA	0.5833355324672103	0.09553985475590532	0.18475201839646016	Unchange
M563T354_pos	M563T354_pos	NA	0.5955851267631131	0.09554184762373798	0.3552841523186916	Unchange
M353T307_pos	M353T307_pos	NA	0.5443307079334647	0.0955975545362294	0.44703194539355245	Unchange
M1060T536_1_pos	M1060T536_1_pos	NA	1.366740229579228	0.09577407078145224	0.13777475097523126	Unchange
M358T30_2_pos	M358T30_2_pos	NA	1.6638774126350402	0.0957757760725262	0.1951591572421701	Unchange
M463T229_pos	M463T229_pos	NA	0.02364445719338425	0.0958125878150977	2.767842842389779	Unchange
M142T309_pos	M142T309_pos	NA	1.3012867416190002	0.09596248573366584	0.8974992841152014	Unchange
M139T313_pos	M139T313_pos	NA	3.102191401037215	0.09603235460575173	1.7610388978708635	Unchange
M351T496_pos	2-furancarboxylic acid, 5-[3-[4-[2-(4-fluorophenyl)ethoxy]phenyl]propyl]-	Organoheterocyclic compounds	0.5785614804677438	0.09607836390917278	1.20819212539234	Unchange
M422T365_pos	M422T365_pos	NA	0.694011141653439	0.09618757847349152	0.6385683075501759	Unchange
M346T308_pos	Methanone, [1-(5-fluoropentyl)-6-hydroxy-1h-indol-3-yl](2,2,3,3-tetramethylcyclopropyl)-	Organoheterocyclic compounds	0.533108848882586	0.09649142915426426	1.086277012428969	Unchange
M1108T536_pos	M1108T536_pos	NA	0.6923438340489928	0.09651448297936316	0.11977890346551776	Unchange
M177T366_pos	M177T366_pos	NA	2.8457623590860575	0.09676620569079628	2.2188742527316707	Unchange
M151T178_pos	M151T178_pos	NA	0.48417623084694056	0.09678647143201662	1.0741870353991814	Unchange
M634T336_pos	M634T336_pos	NA	0.4486915371741332	0.09685503418243314	0.2942984258275166	Unchange
M268T366_pos	M268T366_pos	NA	0.7184940715874483	0.09693943404057744	0.21552219721764204	Unchange
M548T368_pos	M548T368_pos	NA	0.35250042019833894	0.09695808566526092	0.4893549490865187	Unchange
M322T360_2_pos	M322T360_2_pos	NA	0.5915550444996609	0.09708205387895598	0.21860389096522817	Unchange
M502T415_pos	M502T415_pos	NA	1.4174510075649105	0.09719478336044957	0.10491488946364122	Unchange
M203T387_pos	M203T387_pos	NA	0.5152610464353965	0.09719718763373898	0.3680297545257762	Unchange
M140T200_pos	M140T200_pos	NA	1.286624497632182	0.0976752116737391	1.2281530115732646	Unchange
M90T164_pos	M90T164_pos	NA	0.48975961232208554	0.09798069024414575	0.2820128654266936	Unchange
M423T295_pos	M423T295_pos	NA	0.7225506403400939	0.09805593375249458	0.19500760523201688	Unchange
M429T343_pos	M429T343_pos	NA	0.5730340356947781	0.09811304408632306	0.3208368609063963	Unchange
M393T38_pos	M393T38_pos	NA	0.5391650483561979	0.09813241688914956	0.437400831398542	Unchange
M346T405_pos	M346T405_pos	NA	0.6483312927284737	0.0984062088283075	0.5875654496063498	Unchange
M581T409_pos	M581T409_pos	NA	1.5738014450649556	0.09847131285253026	0.3792261988445113	Unchange
M355T285_pos	M355T285_pos	NA	0.301021179122568	0.09847249898288936	0.630529986451501	Unchange
M268T92_pos	M268T92_pos	NA	2.4665282091774174	0.09847420302823474	2.7939962485791803	Unchange
M410T209_2_pos	M410T209_2_pos	NA	0.5782038821594984	0.0986266966067328	3.381999694063342	Unchange
M459T448_pos	M459T448_pos	NA	0.6071284086863883	0.09864399198675806	0.19136249811053813	Unchange
M272T17_pos	M272T17_pos	NA	1.0311136169484665	0.09882599529472336	0.2084770371672084	Unchange
M494T120_pos	M494T120_pos	NA	0.3816458298576134	0.0988433053401159	3.4113565592521824	Unchange
M102T416_pos	M102T416_pos	NA	2.983001962276635	0.09918561797314428	1.9776300916248528	Unchange
M527T335_1_pos	M527T335_1_pos	NA	0.6178481446313209	0.0993265600233542	0.2999629888817959	Unchange
M260T408_pos	M260T408_pos	NA	2.1705452995373107	0.09936995167249904	0.27502104947531314	Unchange
M495T178_pos	M495T178_pos	NA	0.242953324151785	0.09948656336792644	0.976146718428385	Unchange
M471T133_pos	M471T133_pos	NA	0.6399701040788717	0.09956794192813671	1.246163577543884	Unchange
M113T344_pos	M113T344_pos	NA	1.5774423611431057	0.099624923554761	0.23964752459506664	Unchange
M339T30_1_pos	M339T30_1_pos	NA	0.7909222528121579	0.09963455576820168	0.08475260741321593	Unchange
M201T282_pos	M201T282_pos	NA	1.3549362671851042	0.09973851617357277	0.16625182441029548	Unchange
M515T266_1_pos	M515T266_1_pos	NA	1.835711030569325	0.09986986395575326	0.24074438823758576	Unchange
M295T41_pos	M295T41_pos	NA	0.5805024450149121	0.10007111436631264	1.507967809748502	Unchange
M323T221_pos	M323T221_pos	NA	1.6525664752065858	0.10011315095428357	0.4027859102476214	Unchange
M181T137_pos	M181T137_pos	NA	0.42225171949331897	0.1001633764754489	1.0927727257841653	Unchange
M951T512_pos	M951T512_pos	NA	0.5809682734930787	0.10025905829598368	0.4053212759237077	Unchange
M412T224_pos	M412T224_pos	NA	0.4723118166497473	0.10039618732491308	0.8553888392114916	Unchange
M428T198_1_pos	Stearoyl-l-carnitine	Lipids and lipid-like molecules	4.188489541234644	0.10052568275160163	2.862903843136377	Unchange
M157T61_pos	M157T61_pos	NA	0.5486727920364908	0.10054830061610902	0.508280356226758	Unchange
M625T443_pos	M625T443_pos	NA	0.64769418588617	0.10086308035812756	0.1986157785593858	Unchange
M430T289_pos	M430T289_pos	NA	0.4182552222445369	0.10099699702198447	1.6201550334103842	Unchange
M286T269_pos	M286T269_pos	NA	0.4271766650986143	0.10108557661251774	0.9842017444120612	Unchange
M384T422_2_pos	M384T422_2_pos	NA	0.4985816966592386	0.10112581965992444	1.1868112177860897	Unchange
M216T28_pos	M216T28_pos	NA	0.7817234990950651	0.10112902757737596	0.1562434979206872	Unchange
M307T352_pos	M307T352_pos	NA	0.447638943642529	0.10120700429061802	0.4588918482439446	Unchange
M428T199_pos	M428T199_pos	NA	2.2605533042660597	0.1012858152441986	0.6228794926681412	Unchange
M321T270_pos	M321T270_pos	NA	0.6798621366345979	0.1015794763327277	0.2913046933757132	Unchange
M478T28_pos	M478T28_pos	NA	0.7779704658370659	0.101583735466937	0.5921687491106074	Unchange
M427T332_pos	Cortisol 21-acetate	Lipids and lipid-like molecules	0.38320765541974766	0.101784370745725	0.5497197900982146	Unchange
M425T389_pos	M425T389_pos	NA	0.623902161316182	0.10180276611867924	0.24562915814941583	Unchange
M318T326_pos	M318T326_pos	NA	0.5910009262168736	0.10184422676056867	1.4830601016500848	Unchange
M172T39_pos	M172T39_pos	NA	1.4238415004530345	0.10187207031502324	0.388798504791703	Unchange
M364T441_pos	M364T441_pos	NA	0.6987144195555806	0.10189894689484376	0.10631224222737476	Unchange
M239T589_pos	Dihydroketoprofen	Benzenoids	0.6316922040507585	0.10191770655890274	0.8964764142551179	Unchange
M474T319_pos	M474T319_pos	NA	0.4852699845389142	0.1019236485894922	0.21787977175743628	Unchange
M426T268_pos	M426T268_pos	NA	0.4964947342877133	0.10205317870292709	0.3737258795733408	Unchange
M450T470_2_pos	Aripiprazole	Organoheterocyclic compounds	0.6352157366453275	0.10209677304061104	3.3023309641674317	Unchange
M297T213_pos	4-pregnen-6.beta.,11.beta.,17,21-tetrol-3,20-dione	Lipids and lipid-like molecules	1.646095028059717	0.10215446177321635	0.35061398870008886	Unchange
M252T6_1_pos	M252T6_1_pos	NA	0.6526626735070308	0.1022863359027166	0.17748691985592466	Unchange
M398T367_pos	Echimidine	NA	0.6377362732673882	0.10228663117332036	0.31668106637419086	Unchange
M387T151_pos	M387T151_pos	NA	0.7136020414414959	0.10265370232572298	0.42006135180715715	Unchange
M449T431_1_pos	M449T431_1_pos	NA	0.5671865582870295	0.10302453119248584	0.40636047856002366	Unchange
M453T82_pos	Asiatic acid	Lipids and lipid-like molecules	0.4726777332623276	0.10310905567584278	0.7904869926624705	Unchange
M153T415_pos	M153T415_pos	NA	1.74439417683952	0.1032626473690888	0.2731890599244576	Unchange
M422T261_pos	M422T261_pos	NA	0.5957753176971142	0.10334837394840772	0.31174991424456655	Unchange
M209T186_2_pos	M209T186_2_pos	NA	0.582314977727861	0.10347158501557896	0.7617332636112379	Unchange
M795T114_pos	M795T114_pos	NA	4.55313084058522	0.10350125033106976	0.6508871678729568	Unchange
M384T457_pos	M384T457_pos	NA	1.6503686890141842	0.1035303615815701	0.6125638002257565	Unchange
M717T384_pos	M717T384_pos	NA	0.662214946592846	0.10392134509355735	0.2508365981002878	Unchange
M281T33_1_pos	M281T33_1_pos	NA	1.799673264006316	0.10414800245523571	0.4926191089273008	Unchange
M336T403_pos	M336T403_pos	NA	1.4635483791773354	0.10425246014736048	0.25885429447192115	Unchange
M86T491_1_pos	M86T491_1_pos	NA	1.6954190638300737	0.10429529379923294	0.14371122629976804	Unchange
M504T193_2_pos	M504T193_2_pos	NA	2.1357790660769687	0.1044132653793272	0.1332713567757787	Unchange
M723T444_pos	M723T444_pos	NA	2.2789924418693612	0.10443207434777636	0.6872026573603438	Unchange
M491T356_pos	Glimepiride	Benzenoids	0.4838454868785731	0.10448858522298252	0.5604627997003562	Unchange
M566T439_pos	M566T439_pos	NA	2.4022851975504307	0.10471155631242708	1.1747418159610077	Unchange
M349T45_2_pos	M349T45_2_pos	NA	0.6973168741157465	0.10479969253561286	0.7000429299931143	Unchange
M485T268_pos	M485T268_pos	NA	0.5739933219501531	0.1050735031615654	0.2430261359017805	Unchange
M601T335_1_pos	Nocardamine	NA	0.6173938629265584	0.1053498340332561	0.3349322197047144	Unchange
M208T256_pos	M208T256_pos	NA	0.7405463555384875	0.1054341003146507	0.32271355145329544	Unchange
M310T276_pos	M310T276_pos	NA	0.38922031334736	0.10560374414944472	0.4150974639022195	Unchange
M772T521_pos	M772T521_pos	NA	0.6971456925824973	0.1057396234854765	0.08701848437979283	Unchange
M604T221_pos	1-stearoyl-2-linoleoyl-sn-glycero-3-phospho-l-serine	Lipids and lipid-like molecules	0.5172937360192683	0.10585605994106456	0.43163846486567026	Unchange
M562T325_pos	M562T325_pos	NA	1.4978661392156074	0.10586317266878674	0.2499630199844693	Unchange
M532T266_3_pos	M532T266_3_pos	NA	0.3462382379393635	0.10609694536235778	0.5451294662437769	Unchange
M346T407_pos	Asn-Gly-Arg	Organic acids and derivatives	0.5480736766869333	0.10611970144556872	0.8787439669507157	Unchange
M81T187_pos	M81T187_pos	NA	0.7842944539826003	0.10618838384433772	0.34801993139488746	Unchange
M294T155_pos	Cis-hydroxyperhexiline	Organic oxygen compounds	0.5140188919808689	0.10646449888987192	0.6641467076134948	Unchange
M409T344_pos	M409T344_pos	NA	1.3631388708514036	0.10648283377400644	0.3277740747761643	Unchange
M121T314_pos	M121T314_pos	NA	3.074945635657586	0.10652734654190596	0.3670477040829153	Unchange
M156T60_pos	2-naphthalenol, 1-[(2,4-dimethylphenyl)azo]-	Benzenoids	0.5306885541752258	0.10661066589239106	2.0496803281448672	Unchange
M130T415_1_pos	M130T415_1_pos	NA	2.731943819290165	0.10679948800428612	4.051643417979775	Unchange
M467T321_pos	Nelfinavir	Organic acids and derivatives	0.6783059309715813	0.10690900730000132	1.2418658758977177	Unchange
M538T62_pos	M538T62_pos	NA	1.4593205156975648	0.10699984229468122	0.3392960941264088	Unchange
M497T60_pos	M497T60_pos	NA	0.6548132064511752	0.10711115900470936	1.3055170016510165	Unchange
M298T231_pos	M298T231_pos	NA	0.5630513710576232	0.10712272022259334	0.3935510654286331	Unchange
M435T256_pos	M435T256_pos	NA	1.81336362343044	0.10722525424651104	0.4943383058684499	Unchange
M553T433_pos	M553T433_pos	NA	0.4642339661992088	0.10753494148577848	1.021914237346406	Unchange
M286T345_pos	M286T345_pos	NA	3.2550587233149897	0.10774067273785674	0.5391660313725811	Unchange
M592T271_pos	M592T271_pos	NA	0.7285507493254267	0.10793559363076662	0.3656259138242456	Unchange
M740T536_pos	M740T536_pos	NA	1.3113334553210043	0.10800351008822665	0.11486030818967556	Unchange
M697T121_pos	M697T121_pos	NA	1.6215093824107945	0.10843759133792288	1.096928061137138	Unchange
M558T65_pos	M558T65_pos	NA	1.6492344491667592	0.10848958216259266	0.4211056309755287	Unchange
M837T60_pos	M837T60_pos	NA	1.5640409555217958	0.10906118607809528	0.32942352550932424	Unchange
M252T445_1_pos	M252T445_1_pos	NA	0.6534136460422086	0.10913807624774698	0.2535583063882248	Unchange
M299T231_pos	M299T231_pos	NA	1.57812008368401	0.1092415707967955	0.2991127593434421	Unchange
M663T617_pos	M663T617_pos	NA	0.8818458065627872	0.10925823969005584	0.09684816988720955	Unchange
M95T374_pos	M95T374_pos	NA	2.1717046825177615	0.10934682579239276	0.7407657522518354	Unchange
M567T432_pos	M567T432_pos	NA	0.5835827139615505	0.10940052754295074	0.38056586355251826	Unchange
M348T136_pos	M348T136_pos	NA	0.7219693978937872	0.10955342758818518	0.2792941728558278	Unchange
M432T304_pos	M432T304_pos	NA	0.4191555770757953	0.10972120880752438	1.8011436529232518	Unchange
M431T276_pos	M431T276_pos	NA	0.30994782136147353	0.10993210295330584	1.9705286806977995	Unchange
M375T365_pos	M375T365_pos	NA	0.7234516645430822	0.10997625391173103	0.7345066231690702	Unchange
M145T394_pos	Valproic acid	Lipids and lipid-like molecules	69.43673678113768	0.1101239379254243	1.5333189779448917	Unchange
M372T123_pos	M372T123_pos	NA	0.5143814636457965	0.11034341450316816	1.8044895320811265	Unchange
M368T433_pos	M368T433_pos	NA	0.4526351368063471	0.1104461164719843	0.5270874547752047	Unchange
M301T386_pos	M301T386_pos	NA	0.6850075552706479	0.11052357230586048	0.5454510468548978	Unchange
M250T93_pos	M250T93_pos	NA	3.5547975770939666	0.11055702759649788	1.1842607599942945	Unchange
M275T309_pos	M275T309_pos	NA	1.3453757425123354	0.11068221747302293	0.327697371657493	Unchange
M574T270_1_pos	M574T270_1_pos	NA	0.7240792111977927	0.11068802026902702	0.4555150537439343	Unchange
M443T332_pos	M443T332_pos	NA	0.6344665700651948	0.11090908993618875	0.6304244785455584	Unchange
M183T280_pos	M183T280_pos	NA	1.6023110468232409	0.11112497714170488	0.6798333468951957	Unchange
M247T448_pos	M247T448_pos	NA	8.935618411851527	0.11113091181695452	2.002077412202628	Unchange
M450T344_pos	M450T344_pos	NA	0.46712456138646824	0.11151252619743228	1.3946610428673862	Unchange
M504T370_2_pos	M504T370_2_pos	NA	0.3536700071678464	0.11154670105812728	0.6867367102933941	Unchange
M516T120_pos	M516T120_pos	NA	1.6756851319324102	0.1118426947619784	0.4877289282055568	Unchange
M436T392_pos	M436T392_pos	NA	0.6356778802847565	0.111850622055767	1.639791800912668	Unchange
M252T262_pos	M252T262_pos	NA	0.5398617366525565	0.1119414416153644	0.2087487340705146	Unchange
M316T397_pos	M316T397_pos	NA	0.5862170179184356	0.11195347349897856	0.8858065007301367	Unchange
M425T227_2_pos	M425T227_2_pos	NA	0.6954511668199067	0.11198231034470205	0.3315545199780492	Unchange
M355T215_pos	M355T215_pos	NA	0.6373304167617838	0.11207105335778147	1.402920922019559	Unchange
M611T329_pos	M611T329_pos	NA	1.3176765450317456	0.11208232434738626	0.24903077268487217	Unchange
M456T195_pos	M456T195_pos	NA	4.569294394318762	0.11209627457719132	1.0317535823965809	Unchange
M380T343_pos	Bromuconazol	Benzenoids	0.540502672238714	0.11235051699476883	0.13623962436446177	Unchange
M573T96_pos	M573T96_pos	NA	0.5336764694379046	0.11247759664907932	0.8216699612083689	Unchange
M807T164_pos	1-palmitoyl-2-docosahexaenoyl-sn-glycero-3-phosphocholine	Lipids and lipid-like molecules	0.5085374831020695	0.11253914753365953	1.4989768896775757	Unchange
M120T196_pos	M120T196_pos	NA	1.675381820508527	0.11264664127677385	0.44689411336578566	Unchange
M296T244_pos	M296T244_pos	NA	0.703791601936173	0.11264933995311384	0.2045036041922579	Unchange
M331T450_pos	M331T450_pos	NA	0.2856494356300803	0.11291265566028184	0.5470995018938236	Unchange
M430T275_pos	M430T275_pos	NA	0.31620738424874506	0.11302936427360329	3.580115961669176	Unchange
M199T218_pos	M199T218_pos	NA	0.7170863203464407	0.11305966290288227	0.6139544917622289	Unchange
M166T285_pos	DL-phenylalanine	Organic acids and derivatives	4.2758745180049615	0.11316690642045336	5.701426892075422	Unchange
M256T205_pos	M256T205_pos	NA	2.2489986460158997	0.11322381569036256	0.29441028448909323	Unchange
M518T287_pos	1-o-hexadecyl-2-o-methyl-sn-glyceryl-3-phosphorylcholine	Lipids and lipid-like molecules	0.5533338075243167	0.11335396950908933	0.5560075436702246	Unchange
M575T384_pos	M575T384_pos	NA	0.6705316515333394	0.11338203259057844	0.2861828879751405	Unchange
M246T66_pos	2,4,6-tri-tert-butylaniline	Benzenoids	1.1198961813429638	0.11384427165869068	1.1479977226119025	Unchange
M355T269_2_pos	M355T269_2_pos	NA	0.4800699196233652	0.11404495459380976	0.5618748660234315	Unchange
M627T270_pos	M627T270_pos	NA	0.7306779809357801	0.11407618479883096	0.661846723551237	Unchange
M354T217_pos	M354T217_pos	NA	0.7057199534033584	0.11413275783580495	0.5794052803569096	Unchange
M528T535_pos	M528T535_pos	NA	0.6572028372407345	0.11440343341321156	0.4561016583771087	Unchange
M402T404_pos	M402T404_pos	NA	0.6324567807325525	0.11440562710338556	0.5407269472637728	Unchange
M787T91_1_pos	M787T91_1_pos	NA	2.12820592099126	0.11442699481981816	0.7412058468641924	Unchange
M609T263_pos	M609T263_pos	NA	0.7314780128074654	0.11471775539230328	0.1034523517075815	Unchange
M120T285_pos	M120T285_pos	NA	4.18667191881903	0.11497592653484016	5.708217705731557	Unchange
M276T498_pos	M276T498_pos	NA	0.4187829365761884	0.1149798373366924	1.5587178060815494	Unchange
M355T188_pos	.beta.-muricholic acid	Lipids and lipid-like molecules	0.6260527745497153	0.1150084860997758	1.5663137630176844	Unchange
M844T542_1_pos	M844T542_1_pos	NA	1.416885189279825	0.11503864702076172	0.23438379256683395	Unchange
M149T393_pos	M149T393_pos	NA	4.948469618591119	0.11510159188552838	0.8119209050715628	Unchange
M277T25_pos	M277T25_pos	NA	0.5922387517296608	0.11515999415202112	0.07813563623893104	Unchange
M183T216_pos	M183T216_pos	NA	0.5939483560701518	0.11539782960223034	0.39261269662018256	Unchange
M815T59_2_pos	M815T59_2_pos	NA	2.232444459021995	0.11542583535860872	0.3705573869536081	Unchange
M319T277_pos	14(15)-epoxy-5z,8z,11z,17z-eicosatetraenoic acid	Lipids and lipid-like molecules	0.33356442950127535	0.11555357292052224	1.1010170971496376	Unchange
M510T262_pos	M510T262_pos	NA	0.5787032202219472	0.1157095723373076	0.6510474155815178	Unchange
M309T215_pos	M309T215_pos	NA	0.6755787042191191	0.11585169042418636	0.365723488858989	Unchange
M476T121_2_pos	M476T121_2_pos	NA	0.3836773438738704	0.11615933453007175	4.677679482458261	Unchange
M350T32_pos	Prostaglandin f2.alpha. dimethylamine	Organic oxygen compounds	2.4092667666776504	0.11622542557596438	0.5047489042304889	Unchange
M107T283_pos	Ethiofencarb	Benzenoids	3.6885774182012447	0.1165221756085159	0.7807807596257357	Unchange
M470T292_pos	M470T292_pos	NA	0.49036806691060086	0.11653169794139975	0.31843812759766416	Unchange
M531T384_pos	M531T384_pos	NA	0.6921561073198007	0.11655683991988468	0.2675169325252543	Unchange
M589T24_pos	M589T24_pos	NA	1.3549267063509425	0.11659251449296168	0.12319102498702314	Unchange
M678T51_pos	M678T51_pos	NA	1.819793448901064	0.11661935881899448	0.6798952118009264	Unchange
M289T289_pos	M289T289_pos	NA	3.1729924117277393	0.11665682505952382	0.5315397146609196	Unchange
M299T273_pos	M299T273_pos	NA	1.8296705100532176	0.11673301567801146	0.38245805386591974	Unchange
M144T561_pos	M144T561_pos	NA	1.6129425575066396	0.1170155918598582	0.5450668661556501	Unchange
M399T526_pos	(e)-5-[(1s,4ar,8ar)-2-formyl-5,5,8a-trimethyl-1,4,4a,6,7,8-hexahydronaphthalen-1-yl]-3-(acetyloxymethyl)pent-2-enoic acid	Lipids and lipid-like molecules	1.5249403752525486	0.11726114916605544	0.20327441845951497	Unchange
M128T33_pos	M128T33_pos	NA	1.21007855417052	0.11734562353692964	0.1345131883016189	Unchange
M318T451_pos	Asn-Gly-Lys	Organic acids and derivatives	0.649562521449343	0.11735282000158086	0.2982262534209792	Unchange
M464T260_pos	M464T260_pos	NA	0.689351944889437	0.11767847115325096	0.46348065757845697	Unchange
M538T428_pos	4-demethylsimmondsin 2'-ferulate	Phenylpropanoids and polyketides	0.7287193754647681	0.11769990299257448	0.42351054849488384	Unchange
M523T34_pos	(2r)-3-hydroxyisovaleroylcarnitine	Lipids and lipid-like molecules	0.7025220662799069	0.11809796737624932	0.6316714547255873	Unchange
M365T469_pos	M365T469_pos	NA	0.13362927397037164	0.11809845764103086	2.833521812344713	Unchange
M502T256_pos	M502T256_pos	NA	0.6939652467588118	0.11814299563197836	0.4133799200596376	Unchange
M1018T547_pos	M1018T547_pos	NA	1.2523002936615542	0.11814861457753706	0.08671243494682652	Unchange
M493T486_pos	M493T486_pos	NA	0.6009266558060993	0.11821294948106252	1.4586313160691675	Unchange
M661T58_pos	M661T58_pos	NA	1.6826028355384126	0.11830773451893832	0.6535037871495222	Unchange
M103T284_pos	Phenylacetaldehyde	Benzenoids	4.217395269885298	0.11835382698745432	1.9089661816782395	Unchange
M646T305_pos	M646T305_pos	NA	0.7759867111454772	0.11854307344120546	0.09936823922586294	Unchange
M430T415_pos	M430T415_pos	NA	0.6666233145496799	0.11892104237016846	0.2329777967871393	Unchange
M668T52_pos	M668T52_pos	NA	2.206580012972233	0.11930834491010776	0.2665868548941254	Unchange
M321T390_pos	M321T390_pos	NA	0.6381481508551031	0.11951531728195045	0.4176768882765421	Unchange
M300T138_pos	M300T138_pos	NA	3.203514455490867	0.11958601458468084	1.3311626919431458	Unchange
M448T28_pos	M448T28_pos	NA	0.7502566001355346	0.11964757845608708	0.39004464947229545	Unchange
M259T82_pos	Ethofumesate	NA	0.6536880583776704	0.11965281471611912	0.1803220429576116	Unchange
M914T547_1_pos	M914T547_1_pos	NA	1.4720739725561556	0.11979170582447211	0.24018515745655675	Unchange
M625T262_pos	M625T262_pos	NA	0.7164820227600732	0.12003442797254996	0.34330017512807437	Unchange
M449T276_pos	M449T276_pos	NA	0.3551999615119194	0.12003887678157445	0.8811582284064132	Unchange
M466T276_pos	M466T276_pos	NA	0.34846634028605983	0.1201530994581948	1.4797505660582642	Unchange
M830T62_pos	M830T62_pos	NA	1.787474624979738	0.12028555141154118	0.4210116300182549	Unchange
M247T367_pos	M247T367_pos	NA	0.195736060265085	0.12044176149004736	0.477813097382382	Unchange
M1002T407_pos	M1002T407_pos	NA	0.6222763521168996	0.12058398339975164	0.2361699058181634	Unchange
M412T276_2_pos	M412T276_2_pos	NA	0.33040595481680834	0.12101707072629796	5.517620214725687	Unchange
M351T227_pos	M351T227_pos	NA	0.6572760519626193	0.12115037105004987	0.5130011025812803	Unchange
M555T96_pos	M555T96_pos	NA	0.5591712603563145	0.12150035696874292	0.5474735027719658	Unchange
M214T368_pos	M214T368_pos	NA	1.5207309734823289	0.12191829519535492	0.38718878491216296	Unchange
M357T234_pos	M357T234_pos	NA	3.4079474566026855	0.12198799912478032	0.2802074997257704	Unchange
M697T469_1_pos	M697T469_1_pos	NA	0.48207872857380746	0.12213148883063978	0.4125878974952129	Unchange
M681T30_pos	M681T30_pos	NA	1.4182202156231325	0.12220583467132984	0.3248749679488621	Unchange
M188T415_pos	M188T415_pos	NA	2.613421983195996	0.12223608748544396	0.6681390777944572	Unchange
M277T475_1_pos	M277T475_1_pos	NA	6.357872952535049	0.12249127463711806	1.0958914519721783	Unchange
M337T276_pos	Prostaglandin d1	Lipids and lipid-like molecules	0.34347770308163095	0.12252065543986876	2.124970940473099	Unchange
M383T368_2_pos	M383T368_2_pos	NA	0.5742595608412648	0.12255543255045612	0.14724186976564024	Unchange
M181T33_1_pos	M181T33_1_pos	NA	1.5393937043932966	0.12258530800976228	0.27470180713175396	Unchange
M305T385_pos	M305T385_pos	NA	0.6159719650741604	0.12265807155025664	0.4760457500754323	Unchange
M352T352_pos	M352T352_pos	NA	0.4584382608277909	0.12270251519210568	0.5281414836761558	Unchange
M84T415_pos	M84T415_pos	NA	2.5610702847239404	0.12287885896463392	3.7988613730495153	Unchange
M421T436_pos	M421T436_pos	NA	0.6113684110856074	0.12293731938476704	0.25880799942654936	Unchange
M342T46_pos	M342T46_pos	NA	1.9394176208523373	0.12294994895618389	0.23360837815185403	Unchange
M419T368_pos	Dimethoxycurcumin	Phenylpropanoids and polyketides	0.554351831170738	0.12336004690374124	1.0626653109849031	Unchange
M381T445_pos	M381T445_pos	NA	0.14799901881933755	0.12346358990643869	0.7955293052955913	Unchange
M252T463_pos	M252T463_pos	NA	0.7305921900597784	0.1234774178179738	0.248180424784283	Unchange
M241T323_pos	7-hydroxyflavanone	Phenylpropanoids and polyketides	0.6754952275515154	0.12351422086581156	0.46367225193819295	Unchange
M720T71_pos	M720T71_pos	NA	1.8156431928238823	0.12363172697057752	0.9185986153414388	Unchange
M546T64_1_pos	M546T64_1_pos	NA	1.6795116708290505	0.12369895922959528	0.7678830970746746	Unchange
M217T418_pos	1-(4-piperidinyl)-1,3-dihydro-2h-indol-2-one	Organoheterocyclic compounds	0.31158093390066777	0.1238332127781202	1.0289689454845723	Unchange
M72T596_pos	M72T596_pos	NA	0.7056566719640734	0.12391744773272637	1.2350626718324822	Unchange
M215T29_pos	M215T29_pos	NA	0.8000418231916059	0.12416664616231844	0.40043114297900345	Unchange
M303T31_1_pos	M303T31_1_pos	NA	3.2785161379897256	0.12435781559931186	0.8742818137842356	Unchange
M300T274_pos	M300T274_pos	NA	0.5903817800020119	0.1243751963310924	0.4356401597744958	Unchange
M131T284_pos	Phenyllactic acid	Phenylpropanoids and polyketides	4.221843987439956	0.12488089597554984	0.7175309696823452	Unchange
M212T352_pos	Brimonidine	Organoheterocyclic compounds	0.5979662087374865	0.12489578329404206	0.2835293571470798	Unchange
M72T388_pos	M72T388_pos	NA	1.5023769818564938	0.12493327751369808	0.43369191801431534	Unchange
M203T281_pos	M203T281_pos	NA	4.271145157172208	0.12494101022860456	0.9323837347503487	Unchange
M474T33_pos	M474T33_pos	NA	2.1682801845849964	0.1250789415812963	0.41317547028608625	Unchange
M147T445_pos	M147T445_pos	NA	0.5101132014559577	0.12509085318397034	0.8468982309875844	Unchange
M543T489_pos	M543T489_pos	NA	0.07863265194391171	0.12530385902991875	0.803718275627413	Unchange
M251T105_pos	M251T105_pos	NA	0.7102782503132313	0.12542649693964744	1.0689394445965512	Unchange
M430T473_pos	M430T473_pos	NA	0.6623579956736827	0.12549750279163466	0.5445048535838668	Unchange
M845T39_2_pos	M845T39_2_pos	NA	1.6802470466829855	0.12553114124833523	0.290043797813951	Unchange
M296T673_pos	Triacetylnormorphine	NA	1.161040509319914	0.12556996759810152	0.15487682570014624	Unchange
M293T716_1_pos	M293T716_1_pos	NA	0.7875578828904719	0.1255851664873422	0.2922236612363667	Unchange
M99T169_pos	M99T169_pos	NA	0.7603142794729635	0.12580456788791733	1.2692106657213955	Unchange
M182T323_pos	M182T323_pos	NA	0.6305489037039262	0.12585426946874195	0.27889322270096	Unchange
M492T262_pos	M492T262_pos	NA	0.565950761128627	0.1258647988759519	0.8413469498080812	Unchange
M350T343_pos	M350T343_pos	NA	0.6775734740107556	0.1259740850810917	0.23466719463025093	Unchange
M482T193_2_pos	M482T193_2_pos	NA	8.30392513032413	0.1260248419240809	0.7782680555810718	Unchange
M781T166_pos	M781T166_pos	NA	0.4940653884016772	0.126091116776447	0.7651322015117898	Unchange
M289T378_pos	M289T378_pos	NA	0.4458664272938515	0.12610133497352025	0.4737917554564971	Unchange
M414T439_pos	Pyroglu-Gln-Arg	Organic acids and derivatives	0.6450644531632953	0.1261516177669226	0.2717420513115187	Unchange
M253T290_pos	M253T290_pos	NA	0.6050099946816299	0.126205308505394	0.2472059751003793	Unchange
M118T408_1_pos	5-aminovaleric acid	Organic acids and derivatives	6.82776034608252	0.1264898538823241	5.51254	Unchange
M331T109_pos	Aflatoxin g2	Phenylpropanoids and polyketides	11.807952380832235	0.12658150021094836	1.2934215563137768	Unchange
M429T564_pos	M429T564_pos	NA	0.758895873536599	0.12685288266162265	0.33741395699294663	Unchange
M646T262_pos	M646T262_pos	NA	0.7576067885464904	0.12698561180891255	0.1549726671663981	Unchange
M253T323_pos	M253T323_pos	NA	3.91944018993348	0.126987825506561	0.5553689665782718	Unchange
M508T307_pos	M508T307_pos	NA	0.6557115083283098	0.1270643215252071	0.21703805211310392	Unchange
M315T52_pos	M315T52_pos	NA	3.9839896809018738	0.12725905595746562	1.2207240361461296	Unchange
M476T226_pos	M476T226_pos	NA	0.6681728029415943	0.12734328037292794	1.0775003388438027	Unchange
M597T45_pos	M597T45_pos	NA	2.483322747782411	0.12756193475384325	1.008069483239848	Unchange
M368T352_pos	M368T352_pos	NA	0.5500888654631899	0.12783766600153276	0.46502066143159887	Unchange
M347T560_pos	Cortexolone	Lipids and lipid-like molecules	0.7378854393860208	0.12791647907963322	0.2370290177361032	Unchange
M294T226_pos	Oxaprozin	Organoheterocyclic compounds	0.6956319952545342	0.1279254338316658	0.3918317892039192	Unchange
M430T348_pos	M430T348_pos	NA	0.50630872802333	0.1280255526505391	0.29096957857659306	Unchange
M226T33_1_pos	M226T33_1_pos	NA	1.3737391433013506	0.12812179532726276	0.24877847576196407	Unchange
M488T335_pos	M488T335_pos	NA	0.56200632811592	0.12830663702634432	0.2116310304837383	Unchange
M476T334_pos	M476T334_pos	NA	0.7127727084508776	0.1283196417174395	0.40328732518066407	Unchange
M390T292_pos	Lys-Ser-Arg	Organic acids and derivatives	0.6110141586894193	0.1283919898359567	0.35623403439769047	Unchange
M689T36_pos	M689T36_pos	NA	0.8617989798100296	0.12865445314073257	0.17255379958762168	Unchange
M301T327_pos	M301T327_pos	NA	2.1305341382545384	0.12868566881028676	0.2341456116301041	Unchange
M300T415_pos	Lycopsamine	NA	1.4952267591292483	0.1286914919781982	0.5360105473897981	Unchange
M495T185_pos	M495T185_pos	NA	0.7398749732737236	0.12869958890874336	0.8240832517883627	Unchange
M310T346_pos	M310T346_pos	NA	4.098916138080847	0.12878760065165917	0.42082062552202915	Unchange
M382T438_pos	M382T438_pos	NA	0.17809063901321007	0.1288904664512204	0.47054428511976865	Unchange
M397T348_pos	M397T348_pos	NA	2.213341799932334	0.128907838351626	0.4395810564259796	Unchange
M357T29_pos	M357T29_pos	NA	1.3593395826987382	0.1290679678038744	0.14949719452652813	Unchange
M786T60_2_pos	M786T60_2_pos	NA	1.6304486830618905	0.12912040502628042	0.3914198481611497	Unchange
M553T60_1_pos	M553T60_1_pos	NA	1.6323498832822196	0.12926779309856049	0.6810857574472096	Unchange
M74T677_pos	M74T677_pos	NA	0.730779685532639	0.12938132454952972	0.46913415570911704	Unchange
M629T313_pos	M629T313_pos	NA	0.72344877511085	0.12953786533903788	0.18318000376840168	Unchange
M315T258_pos	Progesterone	Lipids and lipid-like molecules	0.34122306123635165	0.12958941258119783	0.5417676910008046	Unchange
M571T317_pos	M571T317_pos	NA	0.1490367144598138	0.12964546652600928	1.249710572117583	Unchange
M444T295_pos	Cytochalasin b	Alkaloids and derivatives	0.4583479194465458	0.1298867534125589	1.0254050612754924	Unchange
M348T112_pos	17-phenyltrinorprostaglandin f2a methylamide	Lipids and lipid-like molecules	0.3853287913940966	0.1300708065196364	0.6054507744059159	Unchange
M328T375_pos	M328T375_pos	NA	0.4200134814337644	0.13025875547587742	0.8779862614523657	Unchange
M360T326_pos	M360T326_pos	NA	0.7166578070089367	0.1304724213850579	0.2639892858712733	Unchange
M220T382_pos	O-succinyl-l-homoserine	Organic acids and derivatives	0.5122103700863282	0.13055834081959009	1.1537967215376317	Unchange
M351T271_pos	M351T271_pos	NA	0.5299202878619838	0.13061347372510432	0.4652821131056439	Unchange
M150T169_2_pos	M150T169_2_pos	NA	5.730352789195188	0.13092089732727383	1.0015741409240306	Unchange
M262T93_pos	M262T93_pos	NA	2.452854300774744	0.13105062288044653	0.9608086363493156	Unchange
M834T485_pos	10-deacetyltaxol	Lipids and lipid-like molecules	1.781988528863174	0.13208928758440472	0.19940966886750564	Unchange
M269T401_pos	M269T401_pos	NA	0.6070557771657044	0.13228406566103754	1.4784332056812757	Unchange
M802T61_pos	M802T61_pos	NA	2.2206919572149872	0.13233869770242554	0.4322359491050251	Unchange
M282T333_2_pos	M282T333_2_pos	NA	0.6662568910934676	0.13258841771840826	0.39362129351117303	Unchange
M209T277_pos	Pilocarpine	NA	0.4496993699113072	0.13271012511257516	0.8228608816873993	Unchange
M539T33_1_pos	M539T33_1_pos	NA	1.637298749701947	0.13280654819389848	0.6394861217235751	Unchange
M400T274_pos	M400T274_pos	NA	0.65296918377441	0.13297484651393277	0.5024377041856126	Unchange
M196T370_pos	M196T370_pos	NA	0.6896607138428515	0.13301230375468548	0.22000381758812185	Unchange
M224T97_pos	M224T97_pos	NA	2.6967160220017865	0.1330237949025967	0.7625504270895859	Unchange
M233T34_pos	M233T34_pos	NA	0.6023046957054615	0.13313897795024568	0.3139641815378675	Unchange
M312T415_2_pos	M312T415_2_pos	NA	0.6339164291637903	0.13319633561100144	0.4251330933151846	Unchange
M458T415_pos	M458T415_pos	NA	1.823168855414432	0.133327608712816	0.2013046307864824	Unchange
M552T334_pos	M552T334_pos	NA	0.7015017941211861	0.13336156764694906	0.12517385962382685	Unchange
M148T469_pos	M148T469_pos	NA	1.844912026204461	0.13339975055926823	0.7343857521751426	Unchange
M618T103_pos	M618T103_pos	NA	0.7014707773593389	0.13344993962248852	0.41309186559700906	Unchange
M419T35_2_pos	M419T35_2_pos	NA	1.420691348011279	0.1335344082365247	0.4780355163038018	Unchange
M229T357_pos	M229T357_pos	NA	0.4353883300338933	0.13356871459535316	2.8803047016726553	Unchange
M328T485_pos	M328T485_pos	NA	0.7147676572990401	0.13361593518018694	0.2966537281331293	Unchange
M706T207_pos	M706T207_pos	NA	2.156552412286302	0.13369204575431817	0.5385838621455402	Unchange
M465T361_pos	M465T361_pos	NA	0.5220989040811859	0.133705890522138	0.1514916074946408	Unchange
M415T344_2_pos	M415T344_2_pos	NA	1.4831769188834656	0.1337154094054239	0.2042291488304388	Unchange
M341T288_pos	M341T288_pos	NA	0.32774376291715174	0.1337617102509444	0.5485327221906329	Unchange
M429T457_pos	M429T457_pos	NA	1.5916635801243455	0.13379697875981475	0.2854422728072955	Unchange
M443T63_1_pos	M443T63_1_pos	NA	1.6036116471541917	0.13395172348331397	0.7712355332680358	Unchange
M635T333_pos	M635T333_pos	NA	0.5611635003989861	0.1340022617533407	0.2384241909141705	Unchange
M752T507_pos	M752T507_pos	NA	0.6898203392206463	0.1342100116081168	0.20336084395663148	Unchange
M316T327_pos	M316T327_pos	NA	0.4701012051564169	0.13423847803948244	0.503547664800431	Unchange
M584T440_pos	M584T440_pos	NA	2.086564429940315	0.13426043460677267	0.8730929873129298	Unchange
M463T30_pos	M463T30_pos	NA	2.2723398075432137	0.13453350242261583	0.6402407758866355	Unchange
M494T227_pos	M494T227_pos	NA	0.632099709856124	0.13493291029471563	1.2011723864959185	Unchange
M743T166_pos	M743T166_pos	NA	1.5642867120260495	0.13506264911374968	0.3348304321021359	Unchange
M568T559_pos	M568T559_pos	NA	2.183324308915136	0.1351103064456441	0.5294555516263915	Unchange
M453T107_pos	Sorbitan monostearate	Lipids and lipid-like molecules	0.6902358884595035	0.1353755870941362	0.7154362526258552	Unchange
M439T486_pos	(2r,3s,4s,5r,6r)-2-[[(2s,3r,4r)-3,4-dihydroxy-4-(hydroxymethyl)oxolan-2-yl]oxymethyl]-6-(2-phenylethoxy)oxane-3,4,5-triol	Organic oxygen compounds	6.596594911154933	0.1354470939816581	0.4712730268418395	Unchange
M401T238_pos	M401T238_pos	NA	1.8187586335809027	0.13578877540417017	0.18461392918642108	Unchange
M667T312_pos	M667T312_pos	NA	0.7244784820368344	0.13582991985505924	0.14971455673721543	Unchange
M208T364_pos	M208T364_pos	NA	0.5684855318558862	0.13600566294743122	0.3967271474748747	Unchange
M283T407_pos	M283T407_pos	NA	0.5472425129032329	0.1360224291365311	0.3847763341667711	Unchange
M132T372_3_pos	Creatine	Organic acids and derivatives	1.301051372220569	0.13612673616716803	6.022907509665339	Unchange
M302T205_pos	Tetrodotoxin	Organoheterocyclic compounds	1.402156363607328	0.1362201215669046	0.594429966090443	Unchange
M72T326_pos	1,2-diamino-2-methylpropane	Organic nitrogen compounds	3.1610843985968704	0.13627572287745066	4.641296465174632	Unchange
M337T362_1_pos	M337T362_1_pos	NA	2.697470118203708	0.13647538602084844	0.23399978234908964	Unchange
M353T335_pos	M353T335_pos	NA	0.6888472226641472	0.13648656431868378	0.11834464692809953	Unchange
M276T420_pos	M276T420_pos	NA	0.6202742000333198	0.13651309988925864	0.761118251741149	Unchange
M705T173_pos	M705T173_pos	NA	0.3980583529263093	0.13679281310260216	0.6978897176525319	Unchange
M492T227_pos	M492T227_pos	NA	0.6557768395503778	0.13705816928519818	0.6635420794614969	Unchange
M282T165_pos	M282T165_pos	NA	2.5250108287031665	0.13725279398763784	1.4377997585384406	Unchange
M81T509_1_pos	M81T509_1_pos	NA	1.7834999000462952	0.1374076917830199	0.2909713476360178	Unchange
M549T327_2_pos	M549T327_2_pos	NA	0.1272390340709831	0.1374809178934321	1.2996633527999624	Unchange
M730T509_pos	M730T509_pos	NA	1.7858014719251942	0.13794779041084798	1.6529259200110078	Unchange
M657T445_pos	M657T445_pos	NA	0.5675426774092819	0.13794826926532	0.590686397939693	Unchange
M525T188_1_pos	M525T188_1_pos	NA	1.5923808636979673	0.1381909974349057	0.5346454855145477	Unchange
M144T382_pos	M144T382_pos	NA	1.755475420364366	0.1382783469328297	0.5418673004114062	Unchange
M82T171_pos	M82T171_pos	NA	0.5101126069681381	0.13848546626687236	0.4410453924559371	Unchange
M91T333_pos	M91T333_pos	NA	1.6595746083306049	0.13849281081400935	0.3514988215373661	Unchange
M104T376_pos	M104T376_pos	NA	0.5485656657954987	0.13857590228894032	1.6588795857260847	Unchange
M246T609_pos	M246T609_pos	NA	0.7832319682645903	0.13871844046754442	0.20540070619291584	Unchange
M439T384_pos	M439T384_pos	NA	0.7093233869807408	0.13872372686052475	0.6388948055969735	Unchange
M318T393_2_pos	Tetrabenazine	NA	0.6186339449388509	0.13874559586419677	2.781971736953215	Unchange
M312T180_pos	N2,N2-Dimethylguanosine	Nucleosides, nucleotides, and analogues	0.5980480996775733	0.1387924031977091	0.12110457780092822	Unchange
M280T55_pos	M280T55_pos	NA	1.8326766895302076	0.13879895532178288	0.4986835214123507	Unchange
M397T33_pos	Diosgenin	Lipids and lipid-like molecules	0.6552398764027169	0.1388356128329167	1.0620057890813053	Unchange
M234T135_pos	M234T135_pos	NA	0.405606643735737	0.13889874587061707	0.7149111407968941	Unchange
M159T463_pos	M159T463_pos	NA	3.740728060046194	0.138950382273636	0.7083738700973924	Unchange
M263T325_pos	M263T325_pos	NA	0.5427594792869959	0.13905753129995166	0.35568985307532686	Unchange
M609T312_pos	1(2h)-pyrimidineacetamide, n-[(1s,3s,4s)-4-[[2-(2,6-dimethylphenoxy)acetyl]amino]-3-hydroxy-5-phenyl-1-(phenylmethyl)pentyl]tetrahydro-4-hydroxy-.alpha.-(1-methylethyl)-2-oxo-, (.alpha.s)-	Organic acids and derivatives	0.567000770318505	0.1391396646326562	0.4248997246157943	Unchange
M227T375_pos	M227T375_pos	NA	6.571094228063662	0.13923199632515748	0.8673819938058631	Unchange
M176T463_pos	M176T463_pos	NA	2.432812844051058	0.13935194289075864	0.6037074065317606	Unchange
M381T433_pos	M381T433_pos	NA	0.08355284986457567	0.1395484314541751	1.5666434485537548	Unchange
M249T372_pos	M249T372_pos	NA	2.1706543419264572	0.13955050725332402	0.30840423980527254	Unchange
M104T703_pos	M104T703_pos	NA	0.5867451855131902	0.13958265938635414	0.5699021596223603	Unchange
M90T390_pos	M90T390_pos	NA	2.243081092651136	0.13962683859367103	0.8915656492633808	Unchange
M460T368_pos	M460T368_pos	NA	0.6844427383755599	0.13981085483105488	0.30996408506109396	Unchange
M326T150_pos	M326T150_pos	NA	0.5223118406882857	0.13981147679399078	0.5056161965477463	Unchange
M447T334_pos	M447T334_pos	NA	0.6842919506949818	0.13996728174901713	0.18336548890071147	Unchange
M412T311_pos	M412T311_pos	NA	0.4251254884411873	0.1400653141081946	0.5106828315301772	Unchange
M420T407_pos	M420T407_pos	NA	0.5778706199379856	0.14013149722296964	0.423774065857803	Unchange
M265T33_2_pos	M265T33_2_pos	NA	1.7152921433378272	0.1402029191832361	0.7836239666257379	Unchange
M646T478_pos	15-deoxy-.delta.12,14-prostaglandin j2 glutathione	Lipids and lipid-like molecules	0.3201256933824222	0.14024432571047735	0.2853656002216884	Unchange
M247T486_pos	M247T486_pos	NA	1.9833755781029987	0.14026244657272824	0.5094705600531632	Unchange
M176T444_pos	M176T444_pos	NA	4.9583995076333345	0.1404212381453279	1.093560124479643	Unchange
M272T277_pos	M272T277_pos	NA	3.623939375693044	0.14069851047415569	0.8885278279985053	Unchange
M137T576_pos	M137T576_pos	NA	0.6765257519315685	0.1407068508964426	0.3725827619126783	Unchange
M222T447_pos	M222T447_pos	NA	0.7532987580693933	0.14075909962024186	0.1741734570105116	Unchange
M101T409_pos	N-nitrosopyrrolidine	NA	35.16890744331985	0.1408777624476213	3.623039006120118	Unchange
M632T502_pos	Mesaconitine	Lipids and lipid-like molecules	0.4027563382124882	0.1410291913142911	0.3554825863958948	Unchange
M841T84_pos	M841T84_pos	NA	1.812348518729274	0.1410833962749427	0.49763460528701253	Unchange
M305T403_pos	M305T403_pos	NA	0.4923045074540231	0.14136334272700102	0.585918584782434	Unchange
M386T378_pos	NCGC00169011-01	Organoheterocyclic compounds	0.6313972273024883	0.14187726703547768	0.8504426277252717	Unchange
M246T442_pos	M246T442_pos	NA	2.6026087520046084	0.14205521216366598	0.6210757256546763	Unchange
M84T501_pos	M84T501_pos	NA	1.391874525311547	0.14239574625310983	0.21862878373690575	Unchange
M816T39_1_pos	M816T39_1_pos	NA	1.6665121157216014	0.14240751913416824	0.38541204407951446	Unchange
M100T409_pos	2-piperidone	Organoheterocyclic compounds	17.515008749546922	0.142539034844249	2.8007548827283313	Unchange
M430T452_pos	M430T452_pos	NA	0.6999258249366354	0.1425611076945044	0.3012636585523296	Unchange
M357T384_pos	M357T384_pos	NA	0.6959371958382551	0.14267176531081563	0.7670374567267783	Unchange
M214T336_pos	M214T336_pos	NA	2.2546638155180414	0.1426868225464188	0.4665181768969188	Unchange
M120T313_2_pos	M120T313_2_pos	NA	1.7820987631148384	0.14277992078834514	1.0015180007295224	Unchange
M308T390_pos	M308T390_pos	NA	0.6095267866254156	0.14295514739888346	0.3669887534418296	Unchange
M146T402_pos	Acetylcholine	Organic nitrogen compounds	29.932325199413494	0.14312532228872152	6.826892639791475	Unchange
M531T18_pos	M531T18_pos	NA	1.2336527636900276	0.14316296871038603	0.14980835818998567	Unchange
M352T28_pos	M352T28_pos	NA	0.8378304996637841	0.14318502455149285	0.16214967786681755	Unchange
M355T373_pos	M355T373_pos	NA	0.47016915562134787	0.14332775438678078	0.4525537336847067	Unchange
M257T262_pos	M257T262_pos	NA	0.6891667252608076	0.14333969453007525	0.16421208641945062	Unchange
M285T106_pos	Promazine	Organoheterocyclic compounds	4.95032302797674	0.14338416306507823	1.2246652551228216	Unchange
M395T431_pos	Tangeritin	Phenylpropanoids and polyketides	0.4440865703256473	0.14341939566763495	0.4015666613443596	Unchange
M757T62_1_pos	M757T62_1_pos	NA	1.64493264607013	0.14348355402339472	0.6189884881056003	Unchange
M159T444_pos	M159T444_pos	NA	6.003448653004027	0.14355653409709668	1.1834528613547777	Unchange
M450T216_pos	Arg-Phe-Lys	Organic acids and derivatives	0.64888337102597	0.14357239762098722	0.6629792954480838	Unchange
M552T338_pos	Hepcinat	Nucleosides, nucleotides, and analogues	0.4437451185984515	0.1435927979542352	0.3737678617092673	Unchange
M381T455_pos	M381T455_pos	NA	0.13733477085656756	0.1436562845150377	0.960258519416985	Unchange
M565T188_pos	M565T188_pos	NA	1.455920822369017	0.1437135559383779	0.4869304455541735	Unchange
M547T36_pos	M547T36_pos	NA	1.6718953363643574	0.1437341615995905	0.5943565225444006	Unchange
M78T384_pos	M78T384_pos	NA	0.6094178614964015	0.14383309654074658	0.31006309537121773	Unchange
M512T455_pos	M512T455_pos	NA	0.4873357270677114	0.1439050455497747	0.4995490536368401	Unchange
M449T333_pos	M449T333_pos	NA	0.6928629697357171	0.14391627454067055	0.09425658645643048	Unchange
M308T406_pos	M308T406_pos	NA	14.26510777654383	0.143965498729604	0.8921892115072901	Unchange
M963T544_1_pos	M963T544_1_pos	NA	0.6974497890497592	0.14400775769452148	0.2134755133704435	Unchange
M393T373_pos	M393T373_pos	NA	0.4748058204008006	0.14401083613050686	1.0126233681751344	Unchange
M368T124_pos	M368T124_pos	NA	1.9881634594276	0.1440440441288604	0.42768088935961435	Unchange
M140T508_pos	M140T508_pos	NA	1.326827301669999	0.14405901797592624	0.8747079576992021	Unchange
M676T288_pos	Enniatin b1	Organic acids and derivatives	1.6836878635527328	0.1440651761395357	0.4814352385482851	Unchange
M279T248_pos	M279T248_pos	NA	2.2017114945649694	0.14407038405060882	0.613881966248739	Unchange
M877T434_pos	M877T434_pos	NA	0.6155064932606891	0.1443255667212915	0.31115955655880045	Unchange
M949T519_pos	M949T519_pos	NA	1.706110758668704	0.14436092254011523	0.28083393164615045	Unchange
M411T227_pos	M411T227_pos	NA	1.8241317405318171	0.14471620938112936	0.5175801575965695	Unchange
M461T330_pos	M461T330_pos	NA	0.5412947528246079	0.1447662244653442	0.31791083335328635	Unchange
M399T373_pos	M399T373_pos	NA	0.39123173784763815	0.144784780439509	0.32977984524128157	Unchange
M496T223_pos	M496T223_pos	NA	5.231249911168453	0.14510694656140222	4.336829497959121	Unchange
M692T461_pos	M692T461_pos	NA	0.2981251108773719	0.14515710775702506	1.2514239776543814	Unchange
M739T541_2_pos	M739T541_2_pos	NA	1.2810783892650848	0.14548864196519684	0.11631116568099864	Unchange
M461T364_pos	M461T364_pos	NA	0.3180456250243193	0.14550096739050777	0.5413122482505817	Unchange
M737T393_pos	M737T393_pos	NA	1.5851578814933955	0.14564465768190976	0.423278474636309	Unchange
M207T43_pos	Isoeugenyl acetate	NA	0.29843495019791205	0.14571128896281277	0.9108606956194016	Unchange
M335T105_2_pos	M335T105_2_pos	NA	1.7619757269028482	0.14574761453595017	0.31905453825556007	Unchange
M383T31_pos	7.alpha.-hydroxy-4-cholesten-3-one	Lipids and lipid-like molecules	0.7724138642428366	0.1457796533927041	0.9695214013160164	Unchange
M218T481_pos	Lys-Ala	Organic acids and derivatives	4.514597635568819	0.14578837186177762	0.5970424318883414	Unchange
M309T468_2_pos	M309T468_2_pos	NA	0.3481182155389542	0.14597188319178975	1.2852714963488192	Unchange
M447T280_pos	M447T280_pos	NA	0.5463006346069668	0.14613999465443692	0.3491649762191322	Unchange
M348T180_2_pos	M348T180_2_pos	NA	1.6117077368393822	0.14626259999943342	0.5752389328164562	Unchange
M389T26_pos	Demethylnobiletin	Phenylpropanoids and polyketides	0.5158441163686147	0.14627110035397534	0.31140609200573693	Unchange
M508T221_2_pos	M508T221_2_pos	NA	0.6204380445037161	0.1464784687141948	0.5567656017807702	Unchange
M231T305_pos	M231T305_pos	NA	1.407427051137203	0.14653945449653183	0.22110250473031096	Unchange
M416T149_pos	M416T149_pos	NA	0.5333591971743503	0.14667004896322694	0.3528566594071188	Unchange
M218T75_pos	Prolintane	NA	1.1214459388668736	0.14690931241202188	1.3565302244082258	Unchange
M439T453_1_pos	(2r,3s,4s,5r,6r)-5-[(2s,3r,4r)-3,4-dihydroxy-4-(hydroxymethyl)oxolan-2-yl]oxy-2-(hydroxymethyl)-6-(2-phenylethoxy)oxane-3,4-diol	Organic oxygen compounds	0.09336264544983244	0.14693217887572035	1.6727656128968975	Unchange
M300T73_pos	M300T73_pos	NA	2.7294717903495367	0.14700967849184107	2.1897923160345263	Unchange
M657T412_pos	M657T412_pos	NA	0.5439473014024326	0.14708905634885586	0.21561645144293096	Unchange
M526T305_pos	M526T305_pos	NA	0.7072633363811458	0.1471407078521098	0.21465428749374507	Unchange
M595T60_pos	M595T60_pos	NA	1.790072410221677	0.14739090479193903	0.2370470662812834	Unchange
M345T49_pos	M345T49_pos	NA	2.019101579770269	0.1477218696972634	0.7579593859395414	Unchange
M437T373_pos	Podofilox	Lignans, neolignans and related compounds	0.434717585919661	0.1478441009150488	0.7550935933503288	Unchange
M728T460_pos	M728T460_pos	NA	1.6827792747526165	0.14793008798199392	0.4060004608977813	Unchange
M427T270_pos	Lovatatin	Organoheterocyclic compounds	0.6532751896311518	0.14804698462230204	0.13307876264233984	Unchange
M552T312_pos	M552T312_pos	NA	0.6053001231709095	0.14808839645490213	0.19651831420653568	Unchange
M289T376_pos	M289T376_pos	NA	1.3536174878253453	0.14814805948949072	0.1450338768372354	Unchange
M270T376_pos	M270T376_pos	NA	0.31282261089149266	0.14817820115087152	0.9444591460333496	Unchange
M536T51_pos	M536T51_pos	NA	2.0423279965531793	0.14818351693804196	0.15963525062721687	Unchange
M126T394_pos	M126T394_pos	NA	1.5604640817917723	0.14820213110220537	0.4977659246398158	Unchange
M300T217_pos	M300T217_pos	NA	0.7114546486467346	0.14822321897612267	0.39642027384402184	Unchange
M304T465_pos	M304T465_pos	NA	0.6419200310255295	0.1482623065933021	0.191512753303714	Unchange
M603T361_pos	M603T361_pos	NA	1.5573794874021951	0.14842846479582603	0.4175619699872851	Unchange
M251T68_pos	M251T68_pos	NA	0.7411203179388892	0.1485382405829419	0.4647260892996041	Unchange
M326T34_pos	M326T34_pos	NA	1.5667638847975156	0.1485957707535846	1.098649611969764	Unchange
M412T227_2_pos	M412T227_2_pos	NA	4.243690760246028	0.14882702271874104	0.5397051144986376	Unchange
M969T47_pos	M969T47_pos	NA	1.6197234990871767	0.14886969521621585	0.2027099701216841	Unchange
M177T344_pos	M177T344_pos	NA	2.1085299900021246	0.14927398643342718	4.726165495153348	Unchange
M531T360_2_pos	M531T360_2_pos	NA	0.6535866463149077	0.1495941108813643	0.40556255311301176	Unchange
M198T438_pos	M198T438_pos	NA	8.696518846444429	0.14970215610537221	1.214722227817693	Unchange
M150T201_pos	M150T201_pos	NA	2.228302632319709	0.14989541545589324	0.954403478247591	Unchange
M493T433_pos	M493T433_pos	NA	0.4283138416679946	0.15031528827904814	0.2591338353118949	Unchange
M490T260_pos	M490T260_pos	NA	0.6571506648272278	0.15033353319087184	0.3184526306603677	Unchange
M263T310_pos	M263T310_pos	NA	1.7388063794384647	0.15038999368706685	0.3740973251946514	Unchange
M315T346_1_pos	M315T346_1_pos	NA	2.135642911213936	0.15046563498142657	1.204505908092041	Unchange
M251T93_pos	M251T93_pos	NA	2.4807212717853657	0.15050896582466172	0.4321438726388041	Unchange
M516T183_pos	M516T183_pos	NA	0.7487257073698224	0.15076327704858242	0.3768566755103675	Unchange
M546T421_pos	M546T421_pos	NA	0.401716500116916	0.1508203434846862	0.836815212312396	Unchange
M266T31_pos	M266T31_pos	NA	1.5852304622005915	0.15085084562175324	0.2536570883502702	Unchange
M305T375_pos	M305T375_pos	NA	0.5007187550170172	0.15095457258977654	0.5285270116490876	Unchange
M600T213_pos	M600T213_pos	NA	0.46313715159316216	0.15102188743030162	0.34278505537338416	Unchange
M1103T213_pos	M1103T213_pos	NA	1.627336437447452	0.1511017754775303	0.3137166388512412	Unchange
M144T559_pos	M144T559_pos	NA	1.5175069235043712	0.15125993270353108	0.5372656681187226	Unchange
M291T486_pos	M291T486_pos	NA	0.6187817465074382	0.1513212860235361	0.344254077249714	Unchange
M525T360_pos	M525T360_pos	NA	2.0393028884636126	0.15140306758154531	0.31739065188041826	Unchange
M429T291_pos	M429T291_pos	NA	0.3214702113657736	0.15149690802975208	0.5163193503096494	Unchange
M239T337_pos	M239T337_pos	NA	0.7045604996163887	0.15151715307310276	0.27321648539622034	Unchange
M372T374_2_pos	M372T374_2_pos	NA	0.3568128307909652	0.15171633322485573	1.1696446063464812	Unchange
M952T512_pos	M952T512_pos	NA	0.6301816179811628	0.1518545039615865	0.40486008228771686	Unchange
M647T255_pos	Prostaglandin f2.alpha.-biotinamide	Lipids and lipid-like molecules	1.6279045852859682	0.15196778720401352	0.31332864294954177	Unchange
M416T373_pos	M416T373_pos	NA	0.34749128232221926	0.15212763025936052	1.109173541542969	Unchange
M199T33_pos	M199T33_pos	NA	0.5614033906085341	0.15262105097809942	0.4116255666701977	Unchange
M615T480_1_pos	M615T480_1_pos	NA	0.7778234300853105	0.15262355515771103	0.14336289061803242	Unchange
M442T220_pos	4,4'-methylenebis(2,6-di-tert-butylphenol)	Benzenoids	2.5898394044454305	0.1527391681832922	1.1827703922966843	Unchange
M475T53_1_pos	M475T53_1_pos	NA	2.1804659121107037	0.1528960860847487	0.9422186957548416	Unchange
M532T496_pos	M532T496_pos	NA	0.7042243263722516	0.15308951655802622	0.3347916689398283	Unchange
M417T64_pos	8'-apo-.beta.-carotenal, all-trans-	Lipids and lipid-like molecules	1.7598155567713758	0.15322914824942882	0.5600849460975765	Unchange
M298T92_pos	M298T92_pos	NA	3.581689091284662	0.15325139542771707	2.2947243861109863	Unchange
M593T65_pos	M593T65_pos	NA	2.6980937496350244	0.1533060937800353	0.2729659497434674	Unchange
M480T224_1_pos	2-((4r)-4-((3r,5s,9s,10s,13r,14s,17r)-3-hydroxy-10,13-dimethyl-7-oxohexadecahydro-1h-cyclopenta[a]phenanthren-17-yl)pentanamido)ethane-1-sulfonic acid	Lipids and lipid-like molecules	0.542883707766072	0.15345036157173575	3.5322468911496263	Unchange
M287T32_pos	M287T32_pos	NA	0.6531466421150456	0.15352994554251617	0.5389668649889319	Unchange
M387T429_pos	M387T429_pos	NA	0.7102670231419942	0.15360621241132552	0.29530193749520156	Unchange
M72T407_pos	M72T407_pos	NA	1.4910655755509574	0.1536591579509917	0.6386949625631193	Unchange
M344T151_pos	M344T151_pos	NA	0.5212227833563162	0.15372445831939652	0.7595661765348622	Unchange
M399T288_pos	M399T288_pos	NA	0.5229840512802911	0.15375458071715198	0.1589531343971587	Unchange
M137T458_pos	Matairesinol	Lignans, neolignans and related compounds	0.6994229974946746	0.15379452933478674	0.5373105241858769	Unchange
M194T354_pos	M194T354_pos	NA	0.9035077497453964	0.15381357937273848	0.34484560216629906	Unchange
M199T359_1_pos	5-acetylamino-6-amino-3-methyluracil	Organic nitrogen compounds	2.0862282248641035	0.153953428668954	0.42861474063927785	Unchange
M381T312_pos	M381T312_pos	NA	0.6258982112553014	0.15399487997995734	0.37989022993808746	Unchange
M323T32_pos	M323T32_pos	NA	1.3075910604139336	0.15409982721827875	0.21342606386024	Unchange
M518T208_pos	M518T208_pos	NA	1.4672081337834484	0.1542435838528492	0.34450286862732715	Unchange
M358T288_pos	M358T288_pos	NA	0.36738578971212527	0.15429226182143363	0.7343418617768263	Unchange
M439T366_pos	M439T366_pos	NA	0.6520426493675207	0.15451444236378073	0.14406870703587304	Unchange
M413T344_1_pos	M413T344_1_pos	NA	2.423856252529626	0.15463347652103487	0.9594734594266056	Unchange
M218T104_pos	M218T104_pos	NA	1.453842672430245	0.1549958007002979	0.3459993529179849	Unchange
M72T366_pos	Pyrrolidine	Organoheterocyclic compounds	1.6041837425185976	0.15500459991899723	0.4654687929408806	Unchange
M443T270_pos	M443T270_pos	NA	0.6938221426491711	0.1550604120119382	0.42944237068870134	Unchange
M384T445_2_pos	M384T445_2_pos	NA	0.7033909200492722	0.15518460337548623	0.288476302186696	Unchange
M305T714_pos	M305T714_pos	NA	0.9123373562843998	0.15523290773633688	0.11311817146905452	Unchange
M357T56_1_pos	M357T56_1_pos	NA	0.7549291505053456	0.15549006277878	0.4432062810099032	Unchange
M288T281_pos	M288T281_pos	NA	0.6927351192168177	0.15549217681878072	0.24651639927215077	Unchange
M498T451_pos	M498T451_pos	NA	0.6405530998846455	0.15569647309251894	0.34931106620144337	Unchange
M175T216_pos	M175T216_pos	NA	1.4435927790317025	0.1557925415399572	0.3051186803242915	Unchange
M354T418_2_pos	M354T418_2_pos	NA	0.622710265660383	0.1559764053153517	0.8895374429767481	Unchange
M238T93_pos	M238T93_pos	NA	2.1214548761316276	0.1560604786491465	0.5862827803263556	Unchange
M743T77_1_pos	M743T77_1_pos	NA	1.8549461475662123	0.15606565416113616	0.8380491371608225	Unchange
M314T210_pos	M314T210_pos	NA	1.4703975533106473	0.15607490666028329	0.22505243928425112	Unchange
M667T353_pos	M667T353_pos	NA	0.6665502661452944	0.156097599546494	0.1970282173869017	Unchange
M314T370_pos	M314T370_pos	NA	0.5775436159300584	0.1561148130398538	0.8465624811377793	Unchange
M72T65_pos	M72T65_pos	NA	2.12398720637248	0.1561415167684169	0.19438278644887144	Unchange
M154T383_pos	M154T383_pos	NA	1.448984860012869	0.15629249935857847	0.5620483568360177	Unchange
M391T39_pos	M391T39_pos	NA	1.436794252145219	0.15633938683245635	0.814224407995593	Unchange
M253T5_pos	M253T5_pos	NA	1.3619349111016503	0.15638494589516105	0.1966778336889513	Unchange
M339T374_pos	M339T374_pos	NA	0.6049636852370505	0.15639591316581092	0.21058809482993965	Unchange
M410T286_pos	M410T286_pos	NA	2.0186018806843844	0.1564400058224956	0.28668700434377886	Unchange
M422T272_pos	M422T272_pos	NA	1.376968484108659	0.1567513724709502	0.13433664340870127	Unchange
M427T188_2_pos	M427T188_2_pos	NA	1.506177888614776	0.15679531037930303	1.0389837080111402	Unchange
M545T64_pos	M545T64_pos	NA	1.5474257982791415	0.15687688488269608	0.9286266254764638	Unchange
M141T386_pos	M141T386_pos	NA	3.3685981384649724	0.15693063030923451	0.31478230436195564	Unchange
M507T31_pos	M507T31_pos	NA	0.7484867308044176	0.15694726021628042	0.422892730794754	Unchange
M348T199_pos	M348T199_pos	NA	1.3308391192030318	0.15696988494669875	0.4072976567544151	Unchange
M566T32_2_pos	M566T32_2_pos	NA	3.643126549632258	0.1570290695780908	0.7890151475487607	Unchange
M690T52_pos	M690T52_pos	NA	1.4204862930473845	0.1572332517934703	0.42470021499278576	Unchange
M217T130_pos	M217T130_pos	NA	0.5871922844266086	0.15737673690126194	1.3114508779750789	Unchange
M274T489_pos	M274T489_pos	NA	0.6719119316073522	0.15773773362170146	0.6110464651148919	Unchange
M300T324_pos	M300T324_pos	NA	1.393523855740712	0.15776342318510567	0.342491638364923	Unchange
M379T329_pos	M379T329_pos	NA	0.5227985859366654	0.15795607768132283	0.9432172504162812	Unchange
M250T33_pos	M250T33_pos	NA	1.4682242628301128	0.15806206867548794	0.5486726415966265	Unchange
M537T459_pos	M537T459_pos	NA	0.6134586549485347	0.15810174408522318	0.2374173870281995	Unchange
M504T498_pos	M504T498_pos	NA	0.7183848587166094	0.15823800373081287	0.7020079349312869	Unchange
M295T105_pos	M295T105_pos	NA	0.7490070386351502	0.15824760469433094	0.5712791303103447	Unchange
M318T81_pos	M318T81_pos	NA	0.713766599050524	0.1583738915936591	0.8286188987699887	Unchange
M466T28_pos	M466T28_pos	NA	1.2339124724683137	0.15841776152219267	0.2232466022595379	Unchange
M73T528_pos	M73T528_pos	NA	2.511539058636456	0.15862352847328134	0.41133314602630267	Unchange
M945T543_1_pos	M945T543_1_pos	NA	1.2127302525553578	0.1586945231260606	0.1252100411038887	Unchange
M245T341_pos	M245T341_pos	NA	3.2236396723204104	0.15896529405231433	0.30042311904853247	Unchange
M333T360_pos	M333T360_pos	NA	1.4916615969669025	0.15916189045421708	0.2232846678570016	Unchange
M410T226_1_pos	M410T226_1_pos	NA	0.6837800316645126	0.1592151878284708	0.2854429700664848	Unchange
M285T192_pos	M285T192_pos	NA	0.6631971974323013	0.1593033541374766	1.2798826912152408	Unchange
M106T460_pos	M106T460_pos	NA	0.7083573831458495	0.1595113499802332	0.44123487977438736	Unchange
M189T375_pos	N.epsilon.-acetyl-l-lysine	Organic acids and derivatives	5.841187165261104	0.1595138506177735	0.914716350494372	Unchange
M572T368_pos	M572T368_pos	NA	2.235217769721942	0.1599094027646212	0.2630392459072744	Unchange
M296T206_pos	Descladinose azithromycin	Organic oxygen compounds	34.18514547103008	0.1601856466036024	2.0436489656669887	Unchange
M173T216_pos	M173T216_pos	NA	0.7243742722972883	0.16028325033258664	0.2804412002970259	Unchange
M184T170_pos	M184T170_pos	NA	0.668567458606754	0.16033068148218652	1.7906184805317134	Unchange
M500T33_1_pos	M500T33_1_pos	NA	1.5544512394349737	0.1604797425273614	0.2976412998129148	Unchange
M412T273_1_pos	M412T273_1_pos	NA	0.6602180873152033	0.1605210835653161	0.2036208431773045	Unchange
M404T340_pos	M404T340_pos	NA	0.49892845811796505	0.16061864552133182	0.5976847110836592	Unchange
M304T476_pos	M304T476_pos	NA	0.4213933045414243	0.16069230930064551	0.8277144837716135	Unchange
M544T200_pos	M544T200_pos	NA	1.427597619313744	0.16072017552248355	0.2848758093517819	Unchange
M375T30_2_pos	M375T30_2_pos	NA	1.2291207738932248	0.160790056416415	0.355274260600058	Unchange
M251T135_pos	M251T135_pos	NA	3.412099211490852	0.1608700087565509	0.5788442755252037	Unchange
M181T382_pos	M181T382_pos	NA	0.41895156467716554	0.16089570315766688	0.3335685554021407	Unchange
M469T36_1_pos	M469T36_1_pos	NA	0.6646445329029754	0.16099730623778413	0.45925229148396624	Unchange
M536T189_pos	M536T189_pos	NA	1.7342498503965993	0.16106014719019432	0.42983058729193824	Unchange
M385T422_pos	M385T422_pos	NA	0.5802486022594803	0.16118569256438875	0.35564623491788894	Unchange
M485T333_pos	M485T333_pos	NA	0.6747802746067091	0.16122253264954894	0.8473146082070541	Unchange
M658T267_pos	M658T267_pos	NA	1.664276991876503	0.16123829318485894	0.16182993411749833	Unchange
M469T344_1_pos	M469T344_1_pos	NA	2.500236106411166	0.1613281999987813	0.6342443789876394	Unchange
M132T336_pos	M132T336_pos	NA	2.0709250460818582	0.16134645385525553	0.7364606282410577	Unchange
M741T55_2_pos	M741T55_2_pos	NA	2.07446093650692	0.16159042080598482	0.2595315160867652	Unchange
M87T290_pos	M87T290_pos	NA	2.258940424823305	0.16159188709308345	0.7873087476650324	Unchange
M539T72_2_pos	M539T72_2_pos	NA	1.8866433598839212	0.16183204709785246	0.4079399792930673	Unchange
M161T640_pos	M161T640_pos	NA	1.500070111814074	0.16194258210835355	0.506144590428346	Unchange
M268T62_pos	M268T62_pos	NA	1.365530321144491	0.16222791210243487	0.18009210770857803	Unchange
M683T56_pos	M683T56_pos	NA	1.8200070505341073	0.16225622003723666	0.2913463886530652	Unchange
M403T267_2_pos	Lys-Lys-Lys	Organic acids and derivatives	0.687928896747095	0.16241591852180595	0.7169898510625498	Unchange
M278T262_pos	M278T262_pos	NA	0.603493323496875	0.16248234662243227	0.12690332681297417	Unchange
M389T347_pos	M389T347_pos	NA	0.628345975304261	0.16260486638433583	0.19807863193959416	Unchange
M357T31_2_pos	M357T31_2_pos	NA	2.0069811354332283	0.16260939809013464	0.2574645485583779	Unchange
M355T235_1_pos	M355T235_1_pos	NA	0.6687002137773684	0.16282073939394187	0.5892400032747421	Unchange
M282T74_pos	M282T74_pos	NA	2.602624273683343	0.16292387709317604	4.546999324141588	Unchange
M328T50_pos	M328T50_pos	NA	0.4799087545820255	0.16299729512229114	0.3883356036557381	Unchange
M222T362_pos	M222T362_pos	NA	0.7349620332493204	0.16299982458133175	0.1426701517628935	Unchange
M207T381_pos	2-ethyl-2-phenylmalonamide	Benzenoids	0.6355537256228584	0.16308189647859114	0.4305883985954332	Unchange
M258T410_1_pos	M258T410_1_pos	NA	2.3401189439249266	0.16324760208487046	1.0561940479704188	Unchange
M460T305_pos	M460T305_pos	NA	0.7765155826964153	0.16333723049828125	0.0931674748184108	Unchange
M391T382_pos	M391T382_pos	NA	1.394251416806458	0.16376274865869217	0.214438671142773	Unchange
M467T395_pos	M467T395_pos	NA	0.49061498848042545	0.16380036837040562	0.7033154117531049	Unchange
M732T35_pos	M732T35_pos	NA	1.555369278213448	0.16381140724599608	0.29420252923314605	Unchange
M445T295_pos	M445T295_pos	NA	0.4925391750049556	0.163872272176518	0.48046953331045905	Unchange
M488T443_pos	2-thiophenecarboxamide, 5-(5,6-dimethoxy-1h-benzimidazol-1-yl)-3-[[4-(methylsulfonyl)phenyl]methoxy]-	NA	0.6673220321395479	0.16404254019386785	0.49429074521071786	Unchange
M266T163_pos	M266T163_pos	NA	0.5837110329451484	0.1641221180457264	0.9020125862277883	Unchange
M693T175_pos	M693T175_pos	NA	0.6256017017546709	0.1642401414579885	0.2563444367621344	Unchange
M460T209_pos	M460T209_pos	NA	1.35010179223099	0.16451793938443032	0.8613650596600649	Unchange
M85T62_pos	M85T62_pos	NA	1.8190079401464372	0.16468656435970658	0.1440857339348643	Unchange
M449T38_2_pos	M449T38_2_pos	NA	0.7233880782703881	0.1649858769816966	0.30403334196259285	Unchange
M440T196_pos	M440T196_pos	NA	1.7217739677935162	0.16529405620601367	0.27310715873168384	Unchange
M95T217_pos	M95T217_pos	NA	1.4564268884256937	0.16540578289287475	0.4234656093446657	Unchange
M581T72_pos	M581T72_pos	NA	1.8092231116143664	0.16582916121187558	0.2570816836611013	Unchange
M407T366_pos	M407T366_pos	NA	0.7595024755109294	0.16585669743883855	0.0772557865790403	Unchange
M308T447_pos	M308T447_pos	NA	3.906107105062083	0.1660660024275029	0.5673757475213133	Unchange
M347T201_pos	M347T201_pos	NA	1.4330012618707595	0.1660728750235468	0.3523434091361663	Unchange
M447T347_pos	M447T347_pos	NA	0.6216097750715184	0.16620358929423967	0.2570800016591398	Unchange
M480T441_pos	M480T441_pos	NA	0.5993489759996512	0.1663551452860825	0.22824179432236455	Unchange
M319T391_pos	M319T391_pos	NA	0.6596022462805414	0.16651117388182668	0.4680719967425591	Unchange
M613T366_pos	M613T366_pos	NA	0.5633122979389145	0.16655687916450215	0.13105351261853024	Unchange
M230T379_2_pos	Icaridin	Organoheterocyclic compounds	11.080304418693231	0.16674789780021054	3.550182991301946	Unchange
M175T417_pos	Indole-3-acetamide	Organoheterocyclic compounds	13.726826919140375	0.16694553895841757	2.924690762618496	Unchange
M268T460_pos	M268T460_pos	NA	0.696226004294025	0.16695412180793173	0.8827526038249105	Unchange
M458T287_pos	M458T287_pos	NA	0.6752932627985018	0.1669924484992469	0.430094258083707	Unchange
M550T262_pos	M550T262_pos	NA	0.7765830342149147	0.16700993766818453	0.34298334627133903	Unchange
M331T470_1_pos	M331T470_1_pos	NA	0.7357634988475894	0.16701263966964583	0.408353413594893	Unchange
M159T415_1_pos	M159T415_1_pos	NA	24.538288674300183	0.16705724012381984	4.23191493946279	Unchange
M405T417_pos	M405T417_pos	NA	1.695037016529647	0.16705757743425814	0.2596254613708333	Unchange
M256T528_pos	M256T528_pos	NA	0.7439567024710683	0.1672811468345281	0.27241100034801324	Unchange
M330T247_pos	Hetisine	Lipids and lipid-like molecules	0.5533363915714079	0.1675448875111512	1.3674715608296562	Unchange
M400T179_pos	M400T179_pos	NA	0.4048389201904923	0.16755330500585042	0.3744523515732391	Unchange
M137T553_pos	M137T553_pos	NA	1.325414667621852	0.1677034337298093	0.1796340060110627	Unchange
M402T290_pos	M402T290_pos	NA	0.3393450825029854	0.16809692714795074	1.011625767214205	Unchange
M311T375_pos	M311T375_pos	NA	0.46967181114100454	0.16822783206158004	0.35756461524302546	Unchange
M233T344_2_pos	M233T344_2_pos	NA	1.337509328592861	0.1682360528171163	0.2179775710817471	Unchange
M292T7_pos	M292T7_pos	NA	0.8185267399826232	0.16828191159471942	0.07408345255040091	Unchange
M729T62_1_pos	M729T62_1_pos	NA	2.245780058925464	0.1684776396170924	0.5967537552812242	Unchange
M203T600_pos	M203T600_pos	NA	4.210536439563336	0.16853614558572488	3.53317294386927	Unchange
M664T62_pos	M664T62_pos	NA	1.5619809014477324	0.16859611507397837	1.108450010542017	Unchange
M396T223_pos	15-ketobimatoprost	Lipids and lipid-like molecules	0.5555531087742241	0.16873145103834183	0.5334639985958362	Unchange
M330T217_pos	M330T217_pos	NA	1.347800059245064	0.16930849175904103	0.20195558461340124	Unchange
M371T324_2_pos	7.alpha.-(thiomethyl)spironolactone	Lipids and lipid-like molecules	0.2418505513545723	0.16931080212394475	1.021390762579051	Unchange
M337T564_pos	Tabersonine	NA	0.5774615967101222	0.16948752819188154	1.3586934113635818	Unchange
M290T216_pos	M290T216_pos	NA	0.7186221748868101	0.16963660629519772	0.23235803134061356	Unchange
M356T227_pos	M356T227_pos	NA	0.7242258060839021	0.1696697903696081	0.22614969290175296	Unchange
M459T529_pos	M459T529_pos	NA	1.4575195848782676	0.1697167625581057	0.30504684503722745	Unchange
M485T38_pos	M485T38_pos	NA	2.9091055858343196	0.16972680072340413	1.1634672719886527	Unchange
M449T279_pos	M449T279_pos	NA	0.5654647828420157	0.16977407686543888	0.8293199488767476	Unchange
M379T37_pos	M379T37_pos	NA	0.7150288516533432	0.16977540274844036	0.5833080440313414	Unchange
M366T332_2_pos	M366T332_2_pos	NA	0.5270522668979921	0.16978285206139326	0.6829962668003212	Unchange
M481T372_pos	M481T372_pos	NA	0.47880549701288055	0.1698816854963733	0.5014076558481669	Unchange
M611T67_pos	M611T67_pos	NA	1.6004897486792091	0.17011406262054354	0.19665115126461508	Unchange
M566T303_pos	M566T303_pos	NA	1.7502289229506407	0.1701150506677292	0.30351165594365237	Unchange
M444T320_pos	M444T320_pos	NA	0.6052028432194638	0.17016924338562067	0.18720919739128597	Unchange
M923T543_pos	M923T543_pos	NA	1.357474316551316	0.17036730048878876	0.10472006264959773	Unchange
M273T30_pos	M273T30_pos	NA	0.811757274546531	0.17046431209882998	0.24560315408556865	Unchange
M629T479_pos	Octadecamethyloctasiloxane	Organometallic compounds	0.7276240084007217	0.17058405362585383	0.1900324645941624	Unchange
M470T33_pos	M470T33_pos	NA	1.4719239752825592	0.1705944454570354	0.2108640774338618	Unchange
M83T619_pos	M83T619_pos	NA	1.3880743574281595	0.17064432090031514	0.8305712000249023	Unchange
M198T475_pos	M198T475_pos	NA	2.7882670996383023	0.17106021455379902	0.3091645291707645	Unchange
M933T556_pos	M933T556_pos	NA	1.72341920085309	0.17125736544686587	0.3904478331935193	Unchange
M690T208_pos	M690T208_pos	NA	1.8419828124150224	0.1713252681012133	0.5241095705661403	Unchange
M575T62_1_pos	M575T62_1_pos	NA	1.581256852363988	0.1713397458722796	0.7249549833881609	Unchange
M807T146_pos	M807T146_pos	NA	0.4744683525634793	0.1713965100991845	1.0206532030358595	Unchange
M645T380_pos	M645T380_pos	NA	0.6260472977504291	0.17141076685885415	0.11301087466363594	Unchange
M795T49_pos	M795T49_pos	NA	1.4013057641892854	0.17189261337816827	0.4111478210533118	Unchange
M446T291_pos	M446T291_pos	NA	0.3238458941060209	0.17214369500776971	1.119230355581915	Unchange
M110T593_pos	M110T593_pos	NA	0.7696048510246067	0.1723658668764568	0.8906908407762234	Unchange
M416T266_pos	M416T266_pos	NA	1.4229560280317983	0.17262437567779035	0.3820003021439228	Unchange
M343T390_pos	M343T390_pos	NA	0.7641025381113582	0.17265965754833357	0.21780298565963313	Unchange
M347T555_pos	M347T555_pos	NA	0.6267166189150596	0.1727350524325844	0.6016940554515734	Unchange
M176T415_pos	M176T415_pos	NA	19.145249985984428	0.17291437114325764	3.790885369105653	Unchange
M305T381_pos	M305T381_pos	NA	0.7895844187738666	0.1730723756917325	0.190130838962293	Unchange
M570T295_pos	M570T295_pos	NA	0.6446405167647554	0.17316183885244518	0.17739173045248713	Unchange
M471T188_pos	M471T188_pos	NA	0.5253098857560566	0.1732165923913939	0.6161009545277581	Unchange
M490T292_pos	M490T292_pos	NA	0.35236506465172246	0.17325789067032565	0.997131074772322	Unchange
M308T151_pos	N-acetyldihydrosphingosine	Lipids and lipid-like molecules	0.5089763137041177	0.17339175412830016	0.79801830331452706	Unchange
M183T463_pos	M183T463_pos	NA	0.6823378994105884	0.1734386449350033	0.3659305264002387	Unchange
M569T540_pos	M569T540_pos	NA	0.5026666421985034	0.173504983090633	0.1918064598289295	Unchange
M91T217_pos	M91T217_pos	NA	2.2742089397262633	0.17359627795445204	0.7484723184562755	Unchange
M537T64_pos	M537T64_pos	NA	1.6684504439895167	0.17364270736788673	0.3328137304877397	Unchange
M174T168_pos	M174T168_pos	NA	0.6211104091060581	0.17371658825291944	0.9619935578099372	Unchange
M393T197_1_pos	M393T197_1_pos	NA	0.327457470627519	0.17374526533587742	0.5868637155273252	Unchange
M350T230_pos	6-acetylmorphine	NA	0.6433854928822177	0.17378265614946073	0.29924957476829894	Unchange
M407T30_2_pos	M407T30_2_pos	NA	0.7835103228809241	0.17385795377275376	0.15593513666269118	Unchange
M318T196_pos	M318T196_pos	NA	1.956305846022181	0.17404736491439712	0.4590710129092995	Unchange
M282T435_pos	M282T435_pos	NA	0.6841595089904862	0.17404990569014844	0.23217476763262376	Unchange
M499T38_pos	M499T38_pos	NA	0.6099820608291964	0.17417763424377086	0.3471850650569373	Unchange
M490T210_pos	M490T210_pos	NA	0.7176712635234515	0.1741964796375031	0.26064751313247614	Unchange
M519T30_2_pos	M519T30_2_pos	NA	1.9690234111953164	0.17438487247666326	0.1986948187600125	Unchange
M220T418_pos	Valdecoxib	Benzenoids	4.001867702420586	0.17440330285883351	0.5575192649241226	Unchange
M70T413_pos	M70T413_pos	NA	7.572128601375092	0.1744093048571273	0.9901033109206072	Unchange
M546T331_pos	M546T331_pos	NA	1.3520671784631704	0.17457441715535216	0.15360220597870372	Unchange
M430T264_pos	Mifepristone	Lipids and lipid-like molecules	0.4035294370550123	0.17459935178503144	0.9705875000999888	Unchange
M495T63_1_pos	M495T63_1_pos	NA	1.5249498150486942	0.17460583721943806	0.6008957016881393	Unchange
M500T243_pos	M500T243_pos	NA	0.6211048589206415	0.17460731985262956	0.3740163754377741	Unchange
M465T66_2_pos	M465T66_2_pos	NA	1.5058368019115855	0.17460801622065372	0.6862993715611473	Unchange
M252T74_pos	M252T74_pos	NA	2.499481323031531	0.17471214966225823	1.0192060157082876	Unchange
M401T34_pos	M401T34_pos	NA	1.8838122110780655	0.17481568302058345	0.444869512627564	Unchange
M358T480_pos	M358T480_pos	NA	0.6980280319074496	0.17484756514185834	0.12467193887313728	Unchange
M534T292_pos	M534T292_pos	NA	0.4053481896629978	0.17495156246979582	0.7604344479438703	Unchange
M333T378_1_pos	Butamifos	Benzenoids	0.42822011106800617	0.17500308162684475	0.5882734682844165	Unchange
M349T375_pos	Rutinose	Lipids and lipid-like molecules	0.4768141555393274	0.17508920883970044	0.8146830732413548	Unchange
M314T87_pos	R-palmitoyl-(2-methyl) ethanolamide	Lipids and lipid-like molecules	2.140476753537804	0.17509396027968577	0.6475145751374184	Unchange
M689T511_pos	M689T511_pos	NA	0.2175091301298852	0.17517630622232916	0.631971284747289	Unchange
M335T194_pos	M335T194_pos	NA	0.7167125758035608	0.1751791845891396	0.25299242444076925	Unchange
M523T106_pos	M523T106_pos	NA	0.9327852115508763	0.175196243217174	0.20155243890481225	Unchange
M367T262_pos	M367T262_pos	NA	0.7079059812583738	0.1752273100300839	0.19585314574947849	Unchange
M561T79_1_pos	M561T79_1_pos	NA	1.6892757940836645	0.1752798639276004	0.7118721395206918	Unchange
M356T169_pos	M356T169_pos	NA	0.5934294698594996	0.1753014263452714	0.6397778334260983	Unchange
M243T263_pos	M243T263_pos	NA	0.6821884204314034	0.175499344427449	0.22780477523359433	Unchange
M126T679_2_pos	M126T679_2_pos	NA	1.4588438367166394	0.17559636340103302	1.5923482182375854	Unchange
M443T385_pos	M443T385_pos	NA	0.6798583136273306	0.17580368561830334	0.29091629172485056	Unchange
M379T372_pos	Gentiopicroside	Organic oxygen compounds	0.6374930900911419	0.1758256756313705	0.4803165439266987	Unchange
M375T488_pos	M375T488_pos	NA	0.5967420865729784	0.17584404929684988	0.1899159905546581	Unchange
M339T224_pos	M339T224_pos	NA	0.35912334359411413	0.1760076344746771	0.9647773697786418	Unchange
M292T280_pos	M292T280_pos	NA	0.6436608327644683	0.1761667460850399	0.3703880577223225	Unchange
M237T43_pos	M237T43_pos	NA	0.733622330596689	0.17624704113810785	0.4259019720824241	Unchange
M485T51_pos	M485T51_pos	NA	1.8307387800061297	0.17630534224495592	0.19665426281660095	Unchange
M419T225_pos	M419T225_pos	NA	2.11312548384525	0.17651162997785408	0.3747607720953506	Unchange
M368T449_pos	M368T449_pos	NA	0.09118636534196574	0.17651168248378535	2.151605213406228	Unchange
M159T188_pos	M159T188_pos	NA	0.707095845623762	0.17657695405048313	0.4477487259489949	Unchange
M198T451_pos	M198T451_pos	NA	5.933841352377674	0.17668853258393954	0.7021264612962091	Unchange
M820T508_2_pos	M820T508_2_pos	NA	1.822405481888455	0.17706584088678812	0.22668901432478444	Unchange
M415T344_1_pos	M415T344_1_pos	NA	2.232839841472264	0.17715355927910184	0.5941970904744647	Unchange
M408T123_pos	M408T123_pos	NA	0.5610403010613301	0.17725421375408407	0.6780948021001867	Unchange
M373T345_1_pos	M373T345_1_pos	NA	1.9884996494509204	0.17752934727744277	0.4466990686261122	Unchange
M418T318_pos	M418T318_pos	NA	0.6789446742245877	0.17775179617654407	0.17628482461533343	Unchange
M611T196_pos	M611T196_pos	NA	0.7703360759444644	0.17778350084281638	0.3320625671355123	Unchange
M186T639_pos	M186T639_pos	NA	1.589396299691162	0.1778042142533337	0.47817897689158806	Unchange
M685T30_pos	M685T30_pos	NA	1.395565892907236	0.1779386000807181	0.12558009397463052	Unchange
M552T78_pos	M552T78_pos	NA	1.9825028737510857	0.17804291783871065	0.30032627515944593	Unchange
M552T446_2_pos	Lewis x trisaccharide	Lipids and lipid-like molecules	0.6928732438471954	0.17807799281007552	4.460756284477831	Unchange
M471T38_2_pos	M471T38_2_pos	NA	0.6585835430060796	0.17816242029344323	0.6457595456182426	Unchange
M341T178_2_pos	Hexadecylacetylglycerol	Lipids and lipid-like molecules	0.27974953542625003	0.17820808867173185	2.130185013607679	Unchange
M264T4_1_pos	4h-1-benzopyran-4-one, 2-(4-morpholinyl)-8-phenyl-	Organoheterocyclic compounds	1.2572916940515564	0.17821326043990415	0.18990158838372492	Unchange
M307T496_pos	M307T496_pos	NA	0.6739976520740616	0.17823438634222438	0.5962665303395198	Unchange
M424T423_pos	M424T423_pos	NA	1.5966435340894878	0.17836070600342946	0.32487870184939516	Unchange
M87T714_pos	M87T714_pos	NA	0.7417358896568976	0.17849374493414483	0.91315316451477	Unchange
M290T408_2_pos	(-)-atropine	NA	0.3274139831073766	0.17877167047969472	6.049706536948087	Unchange
M295T353_pos	M295T353_pos	NA	0.6429274813116147	0.1788994560897408	0.33597618876771246	Unchange
M427T359_pos	M427T359_pos	NA	1.5170958246624873	0.17901298180187944	0.35200751708561107	Unchange
M304T452_pos	M304T452_pos	NA	0.652990047655624	0.17911227188381768	0.46640270832988634	Unchange
M477T178_pos	M477T178_pos	NA	0.23580892655094005	0.1791553025665988	1.3448016856545426	Unchange
M203T529_pos	M203T529_pos	NA	8.683046340984959	0.17934409130118997	4.845815304392307	Unchange
M584T293_pos	M584T293_pos	NA	0.588022989546937	0.17954716254122463	0.22065872244149493	Unchange
M353T254_pos	15-ketoprostaglandin f2.alpha.	Lipids and lipid-like molecules	0.6226050837223785	0.17957547161590298	0.5750031782684493	Unchange
M563T175_pos	M563T175_pos	NA	0.6928920208526762	0.17977294605568242	0.1446517478196634	Unchange
M892T525_pos	M892T525_pos	NA	1.869370156031828	0.1797736640184619	0.2718583639982247	Unchange
M297T391_pos	M297T391_pos	NA	0.6859318359358324	0.1799187411167383	0.6932626184731246	Unchange
M286T5_pos	M286T5_pos	NA	1.4058313392992303	0.17993267889032316	0.22358653397663303	Unchange
M605T384_pos	M605T384_pos	NA	0.7239206740081131	0.17997386128075804	0.13877401099522432	Unchange
M385T242_pos	M385T242_pos	NA	1.7270991355022336	0.1802699349197781	0.5308253343313444	Unchange
M300T197_pos	M300T197_pos	NA	1.6815424673180266	0.18063725334956768	0.40466408724069614	Unchange
M317T566_pos	Lipoxin a4	Lipids and lipid-like molecules	0.6159379369771241	0.180665674397599	0.377680518197073	Unchange
M441T328_pos	M441T328_pos	NA	0.6852074509774742	0.1807274028817085	0.6626226916770827	Unchange
M495T427_pos	Dfplnnh	Lipids and lipid-like molecules	0.6151826828073775	0.18078747096487957	0.7001637615275729	Unchange
M809T100_pos	M809T100_pos	NA	2.0995532485323176	0.18101521701940984	0.435374245397823	Unchange
M97T368_pos	M97T368_pos	NA	0.7181396961599976	0.1811078646759272	0.5850956313038573	Unchange
M568T67_1_pos	M568T67_1_pos	NA	1.6285901573334542	0.1813541275941523	0.6467535938019718	Unchange
M101T233_pos	M101T233_pos	NA	0.8239828082074102	0.18144133690093472	0.5329737564496712	Unchange
M442T59_pos	M442T59_pos	NA	1.9058810455376485	0.1814859334750648	0.4269371235204194	Unchange
M745T167_pos	M745T167_pos	NA	1.7686250732920783	0.18166320575651376	0.8551148290900411	Unchange
M505T286_pos	Betamethasone dipropionate	Lipids and lipid-like molecules	0.5508192038478078	0.18167834101144056	0.4215288993158192	Unchange
M543T253_pos	M543T253_pos	NA	0.790045641027498	0.18175108425065956	0.15901718016091387	Unchange
M231T264_pos	M231T264_pos	NA	1.1235691242675974	0.18180566313221683	0.25969041848158797	Unchange
M277T346_pos	M277T346_pos	NA	1.489867029982141	0.18193161730742552	0.13992400546942285	Unchange
M503T306_pos	M503T306_pos	NA	0.5583811466831556	0.18207532171151808	0.23240055599455736	Unchange
M215T217_pos	M215T217_pos	NA	0.7630845384664835	0.1821023635784962	0.4012516108063501	Unchange
M481T326_pos	M481T326_pos	NA	0.6369926047547627	0.18211835905989687	0.5392185155275325	Unchange
M584T438_pos	M584T438_pos	NA	0.7905677299114552	0.182422890480802	0.20759506012508755	Unchange
M591T370_pos	M591T370_pos	NA	1.786378103683445	0.1825078961759664	0.26383525904740945	Unchange
M470T202_pos	M470T202_pos	NA	0.473674900623563	0.1825584072219154	1.1833406605496943	Unchange
M515T459_pos	M515T459_pos	NA	0.6559949233671666	0.18292239405000263	0.444175175704085	Unchange
M443T18_pos	Testosterone decanoate	Lipids and lipid-like molecules	0.791325692322786	0.18302317179463432	0.12902250398854864	Unchange
M534T121_pos	M534T121_pos	NA	1.5549676571610047	0.18310252755341624	0.6738562727525839	Unchange
M581T249_pos	M581T249_pos	NA	2.7963590659002864	0.1831728703330398	0.30548370028160954	Unchange
M655T61_1_pos	M655T61_1_pos	NA	1.5924163326817595	0.18323581855633375	0.6358629292237641	Unchange
M381T422_2_pos	M381T422_2_pos	NA	0.3359322458082104	0.1832561441406434	1.666752241585476	Unchange
M492T180_pos	M492T180_pos	NA	1.3093692179115934	0.1835850035047893	0.3730610326370019	Unchange
M525T370_pos	M525T370_pos	NA	0.48367327329782706	0.18381827376845877	0.377051712296723	Unchange
M1011T527_1_pos	M1011T527_1_pos	NA	0.6706907600883056	0.18384354025818145	1.1411962270839575	Unchange
M235T344_pos	M235T344_pos	NA	3.3015165980392407	0.1839512065151472	2.331811962343189	Unchange
M520T49_pos	M520T49_pos	NA	1.4247925530483585	0.1839667350238132	0.36007351891107947	Unchange
M359T288_2_pos	M359T288_2_pos	NA	1.3355063747294469	0.1841063816878216	0.24586331876590573	Unchange
M516T66_pos	M516T66_pos	NA	1.5742324368561742	0.1842780644192561	0.8770942648701189	Unchange
M104T500_pos	M104T500_pos	NA	0.48047500855715913	0.1843180590438241	1.1124044752812732	Unchange
M675T452_pos	M675T452_pos	NA	1.8813635667159545	0.1844511325226508	0.22866672044858544	Unchange
M390T419_pos	Alfuzosin	Organoheterocyclic compounds	0.6679136376690726	0.1844717818447996	0.4642838942669135	Unchange
M317T345_pos	M317T345_pos	NA	2.0226831728074757	0.18475175086473572	0.6739335132514006	Unchange
M423T444_pos	M423T444_pos	NA	0.7642516301456702	0.18505173645671583	0.2722589653855639	Unchange
M972T540_pos	M972T540_pos	NA	0.6913705584270041	0.18513953065663333	0.08240400492192859	Unchange
M844T542_2_pos	M844T542_2_pos	NA	1.3331942237378025	0.1852182244208409	0.12655663519909852	Unchange
M531T85_pos	M531T85_pos	NA	1.7129142539110969	0.1855283446396831	0.7681018552581083	Unchange
M331T344_pos	M331T344_pos	NA	2.445074625682232	0.18558989521862815	0.6296604752524378	Unchange
M551T39_2_pos	M551T39_2_pos	NA	1.6599738570650762	0.18566914058917963	0.27661013081345087	Unchange
M501T60_2_pos	M501T60_2_pos	NA	1.6301021651488603	0.18581209023457496	0.7889188702022477	Unchange
M90T372_pos	M90T372_pos	NA	2.0421672740215135	0.1858588217184695	2.157427193373187	Unchange
M410T228_pos	M410T228_pos	NA	0.5532160017180737	0.18597143767715144	0.32179938782465267	Unchange
M150T4_pos	M150T4_pos	NA	1.221018237336819	0.18608552115985383	0.15798829164571926	Unchange
M398T55_pos	M398T55_pos	NA	1.944634898859286	0.1861072967928694	0.20489685802692528	Unchange
M720T540_pos	M720T540_pos	NA	1.3630120822321254	0.1861249699355318	0.13422138707163683	Unchange
M204T517_pos	M204T517_pos	NA	2.711321402439977	0.186261164238327	1.6096583973103404	Unchange
M219T232_pos	8-acetyl-7-methoxycoumarin	NA	2.414456197930989	0.186267415232947	0.6876689668499625	Unchange
M353T372_pos	M353T372_pos	NA	0.6603456689143585	0.18639822079671525	0.22744537928030084	Unchange
M536T53_pos	M536T53_pos	NA	1.5777462225885102	0.18651883862639385	0.37003106148888176	Unchange
M1011T527_2_pos	M1011T527_2_pos	NA	0.6721003539536934	0.18652991031015015	1.0567947581338617	Unchange
M573T58_2_pos	M573T58_2_pos	NA	1.837026022772818	0.18658344353632603	0.24731452159585576	Unchange
M334T267_2_pos	M334T267_2_pos	NA	2.0510481493150605	0.18658425090220737	0.17487722064733743	Unchange
M647T65_2_pos	M647T65_2_pos	NA	1.6354290594166767	0.1866136526715987	0.9531157317794188	Unchange
M595T450_pos	M595T450_pos	NA	1.4297248799788569	0.1868386364718277	0.35419966147527093	Unchange
M625T62_pos	M625T62_pos	NA	1.6209895502496563	0.18688827056745191	0.8966014356242665	Unchange
M556T432_pos	M556T432_pos	NA	1.4661784392345558	0.187011650982452	0.1468080183925001	Unchange
M112T527_1_pos	M112T527_1_pos	NA	0.7275129623225406	0.18711282999582224	0.1803956037679895	Unchange
M505T384_pos	M505T384_pos	NA	0.7479487911087108	0.1873293009083693	0.4360972445728129	Unchange
M540T35_pos	M540T35_pos	NA	0.8144271919384916	0.18735019079869172	0.22908356122099752	Unchange
M667T307_pos	8-iso-prostaglandin a2-biotin	Lipids and lipid-like molecules	0.42475521284184625	0.18750367711402463	0.1966468869754944	Unchange
M569T323_pos	M569T323_pos	NA	0.08487760999020277	0.18763568171003264	5.722743359601265	Unchange
M259T467_pos	M259T467_pos	NA	0.538964813821667	0.18793646752195853	0.42403378530083	Unchange
M743T141_pos	M743T141_pos	NA	1.6450402100654598	0.1879912896267365	0.30824799118889823	Unchange
M331T556_pos	M331T556_pos	NA	0.7822875036127686	0.188100965003256	1.32032298017042	Unchange
M225T544_pos	2-amino-1-methyl-6-phenylimidazo[4,5-b]pyridine (phip)	Organoheterocyclic compounds	0.5278547707609293	0.18819375895075183	1.8241812758385396	Unchange
M99T714_pos	M99T714_pos	NA	0.6343027623415711	0.18821405831581264	1.6923772330157671	Unchange
M137T430_pos	Nordihydrocapsaicin	Benzenoids	0.6140761839978889	0.1882157660862655	1.205959313105402	Unchange
M617T374_pos	M617T374_pos	NA	1.587526310310129	0.18828218798072177	0.12986025307156848	Unchange
M128T518_pos	M128T518_pos	NA	2.8827359134689865	0.18835318694370184	1.535845812349845	Unchange
M551T328_pos	M551T328_pos	NA	0.12086398866845162	0.1883810744368081	2.4673963042859657	Unchange
M314T528_pos	M314T528_pos	NA	0.5707948161212346	0.18848926721848813	0.43091702461753933	Unchange
M347T158_pos	Gly-Asp-Arg	Organic acids and derivatives	1.8270400167841363	0.1885581944438218	0.8130192355863012	Unchange
M347T72_pos	Hydroxydehydronifedipinecarboxylic acid	Organoheterocyclic compounds	8.851101955806405	0.18856884398195273	1.5852004360345868	Unchange
M691T51_pos	M691T51_pos	NA	1.52922120478425	0.18863053935781976	0.31122073657511956	Unchange
M1121T527_pos	M1121T527_pos	NA	1.6283870204448223	0.1887612485409236	0.16173661463744138	Unchange
M564T31_pos	M564T31_pos	NA	1.4135669841530478	0.18886779751351176	0.19188174627933577	Unchange
M823T383_pos	M823T383_pos	NA	0.6998066226441212	0.18891111095212976	0.17656199875331868	Unchange
M190T202_pos	M190T202_pos	NA	0.7494901689058071	0.1891062616857596	0.2621536274322744	Unchange
M985T59_pos	M985T59_pos	NA	1.3949971592768586	0.18917814423959856	0.33981242060815303	Unchange
M282T309_pos	M282T309_pos	NA	1.1942603763924098	0.18918365279519597	0.5760670817789904	Unchange
M87T4_2_pos	M87T4_2_pos	NA	1.190455838413205	0.1892768208714463	0.7446371524254825	Unchange
M914T547_2_pos	M914T547_2_pos	NA	1.4170948941717647	0.1894908949700209	0.1762066191544632	Unchange
M133T107_pos	M133T107_pos	NA	2.05576378060501	0.1896167969115713	0.3427638674043384	Unchange
M735T60_1_pos	M735T60_1_pos	NA	1.5295820646660794	0.18967663438596136	0.48854036266886425	Unchange
M380T435_pos	M380T435_pos	NA	0.6316002552129323	0.1897454856063825	0.3738497700432783	Unchange
M476T215_pos	M476T215_pos	NA	0.6422757011720035	0.19014992638531675	0.8894532181031634	Unchange
M338T220_pos	M338T220_pos	NA	0.692634168472175	0.1902273272989106	1.0877994750840807	Unchange
M364T315_pos	M364T315_pos	NA	1.355500477824379	0.1903489171080799	0.17183488206240954	Unchange
M584T36_pos	M584T36_pos	NA	0.8557463355918055	0.1904599919711865	0.2635034694740008	Unchange
M705T524_1_pos	M705T524_1_pos	NA	2.2621997761973116	0.19053343705367615	0.20023004994031332	Unchange
M475T363_pos	M475T363_pos	NA	0.6330351205777676	0.1905846374533946	0.2378780770187656	Unchange
M319T540_pos	Zearalenone	Phenylpropanoids and polyketides	2.4934001804126535	0.19061535093872212	0.6397380670975668	Unchange
M714T150_pos	M714T150_pos	NA	2.067450652973513	0.1906922516455913	0.3702942745449981	Unchange
M600T36_pos	M600T36_pos	NA	0.7972391680217806	0.19070587056540855	0.24412641637581392	Unchange
M705T62_pos	M705T62_pos	NA	1.7588489808288292	0.19071694033179692	0.7396217855087671	Unchange
M329T30_pos	M329T30_pos	NA	1.6611313229668538	0.19072863823719521	0.31601407971619544	Unchange
M462T201_pos	M462T201_pos	NA	2.3320200650151772	0.1908886809908571	0.5631012389454195	Unchange
M174T415_pos	M174T415_pos	NA	1.2186846318839484	0.19107167687204332	0.12301288605090284	Unchange
M480T327_pos	M480T327_pos	NA	0.6265536163648837	0.19121671551694672	0.25044188559472674	Unchange
M548T73_pos	M548T73_pos	NA	1.7835272168227283	0.1913185163364614	1.2052610262727983	Unchange
M270T421_1_pos	M270T421_1_pos	NA	0.4179210711853628	0.1913506777201247	0.44938480901929145	Unchange
M348T33_pos	M348T33_pos	NA	3.0318171582782014	0.19141343292020604	0.47301396842466886	Unchange
M713T82_pos	M713T82_pos	NA	1.7967276138962525	0.19144185321254023	0.913559888508672	Unchange
M621T461_pos	M621T461_pos	NA	0.5887106210169716	0.1916130482244698	0.24286308310648216	Unchange
M271T340_pos	M271T340_pos	NA	1.9517638983611256	0.19175254861107544	0.1601656651988325	Unchange
M403T31_2_pos	M403T31_2_pos	NA	2.7267754563578386	0.1918235321451907	0.36204330523238626	Unchange
M406T444_pos	M406T444_pos	NA	0.41299236551977536	0.19230668396248085	0.46143574076248056	Unchange
M388T276_pos	M388T276_pos	NA	0.7259461226372697	0.19237867434108863	0.2514028748183785	Unchange
M383T133_pos	M383T133_pos	NA	0.6273217017088306	0.19238194239801415	0.5117947092611346	Unchange
M485T188_pos	M485T188_pos	NA	1.338307743439269	0.19240801871575303	0.7825495752636011	Unchange
M286T93_pos	M286T93_pos	NA	2.114387969053591	0.1925758405363251	1.105043984476018	Unchange
M722T455_pos	5-isoquinolinesulfonic acid, 4-[(2s)-2-[(5-isoquinolinylsulfonyl)methylamino]-3-oxo-3-(4-phenyl-1-piperazinyl)propyl]phenyl ester	Organoheterocyclic compounds	2.379378923211279	0.19258057565721204	1.081203791386389	Unchange
M626T62_2_pos	M626T62_2_pos	NA	1.6228656984075882	0.19286942662826853	0.515715222605279	Unchange
M157T335_pos	M157T335_pos	NA	1.4616773533299243	0.19290666794137007	0.2698742990560129	Unchange
M432T333_pos	M432T333_pos	NA	0.6790707708465681	0.1929219267967185	0.4923000919024821	Unchange
M540T32_2_pos	M540T32_2_pos	NA	0.746237472940582	0.1931995717678464	0.24667991619629687	Unchange
M367T57_pos	Batyl alcohol	Lipids and lipid-like molecules	2.986241831403452	0.1932179963091301	1.393104200790282	Unchange
M323T324_pos	M323T324_pos	NA	0.09487071453195917	0.19333609902127177	2.495599836478506	Unchange
M570T36_2_pos	M570T36_2_pos	NA	1.6017330472740916	0.1933550677800932	0.6480411171291482	Unchange
M148T355_pos	M148T355_pos	NA	3.3712139466074693	0.19337888391055472	1.5077964095251888	Unchange
M457T555_pos	Trioxsalen	Phenylpropanoids and polyketides	0.8129656621348955	0.1934562885019668	0.21623523932069152	Unchange
M116T542_pos	L-hydroxyarginine	Organic acids and derivatives	2.661095351669284	0.19347931345011565	2.386151690386623	Unchange
M399T309_pos	M399T309_pos	NA	1.5171208233355615	0.1935368907195152	0.237401096026141	Unchange
M664T58_pos	M664T58_pos	NA	1.735155799969881	0.19366195469342976	0.4506787052042094	Unchange
M377T344_pos	M377T344_pos	NA	1.5424526370444145	0.1936936482101906	0.6549352408647038	Unchange
M941T58_pos	M941T58_pos	NA	1.3400962081687862	0.193763892664143	0.43002170177855054	Unchange
M490T225_pos	M490T225_pos	NA	0.14637208614400832	0.1938484839283809	0.8391512184296265	Unchange
M529T283_pos	M529T283_pos	NA	0.3641241962913458	0.1938771011716043	0.44300157907722465	Unchange
M465T48_pos	M465T48_pos	NA	1.6520554442987183	0.193912599434897	0.1689387706195032	Unchange
M636T71_pos	M636T71_pos	NA	1.68625795412892	0.19397797981033288	0.37367533972418215	Unchange
M391T253_pos	M391T253_pos	NA	2.117997963724719	0.19400777093901503	0.5517539325819729	Unchange
M426T227_pos	M426T227_pos	NA	0.7046850305352103	0.19438293479160637	0.5344527139956365	Unchange
M400T201_2_pos	L-palmitoylcarnitine	Lipids and lipid-like molecules	1.9275530516252128	0.19442442507378693	2.864688315638862	Unchange
M731T541_pos	M731T541_pos	NA	1.3858388261807788	0.1945730430785437	0.17669727464157212	Unchange
M495T360_pos	[(4e)-7-acetyloxy-6-hydroxy-2-methyl-10-oxo-2,3,6,7,8,9-hexahydrooxecin-3-yl] (e)-but-2-enoate	Phenylpropanoids and polyketides	2.789849937489942	0.19460834387786696	0.1917021948525838	Unchange
M189T297_pos	1-hydroxy-2-naphthoic acid	Benzenoids	2.4674322279659897	0.19477402067128732	0.8129662351995559	Unchange
M209T229_pos	M209T229_pos	NA	0.32223979138189146	0.1950310574913382	0.3916181398764807	Unchange
M407T339_pos	M407T339_pos	NA	0.484538833252163	0.1950805856758035	0.455701344921404	Unchange
M442T264_pos	M442T264_pos	NA	0.59692228329328	0.1951797162575707	0.5984491461758508	Unchange
[truncated: 5,872 more rows]
