# Supplementary material for: Gut microbiota and metabolomic changes across preterm stages: potential associations with bronchopulmonary dysplasia
Source: Microbiol Spectr. 2026 Feb 6;14(3):e02740-25. doi: 10.1128/spectrum.02740-25 (PMC12955448; doi:10.1128/spectrum.02740-25)
Supplement: File S5 — Metabolites in the negative ion mode. [file spectrum.02740-25-s0005.xlsx]

## Sheet: Supplementary File 3
File S5: metabolites in the negative ion mode
Met_ID	Name	SuperClass	Fold Change	Pvalue	VIP	Regulated Type
M297T467_neg	M297T467_neg	NA	0.4818616743402195	3.967477628734505e-4	0.19286009026524337	Unchange
M297T96_2_neg	M297T96_2_neg	NA	0.4319046236197456	4.237966048487267e-4	8.910139349785588	Down
M235T261_neg	Cys-Asp	Organic acids and derivatives	0.3725603268447485	4.2578864525651074e-4	1.1800588147911275	Down
M223T245_neg	2-hydroxyanthraquinone	Benzenoids	0.24692337695632055	4.3092567728990593e-4	0.6118679689233579	Unchange
M556T221_neg	M556T221_neg	NA	0.2760013276220614	4.687371036606242e-4	0.4653499690779178	Unchange
M405T235_neg	M405T235_neg	NA	0.3265697898207462	4.883698526594452e-4	0.3876524083475229	Unchange
M503T265_1_neg	M503T265_1_neg	NA	0.4213220904018868	5.584290722898021e-4	0.9333149351596418	Unchange
M259T227_neg	M259T227_neg	NA	0.4051750134716639	5.654650961709762e-4	0.6201614837151886	Unchange
M504T265_neg	M504T265_neg	NA	0.427378690863921	5.895966495592914e-4	0.46228361381688415	Unchange
M210T211_neg	M210T211_neg	NA	0.33882352006669114	6.375798673024216e-4	0.4510023555374696	Unchange
M195T425_neg	D-gluconate	Organic oxygen compounds	0.3550219431437118	6.431153758429522e-4	2.9993662990663026	Down
M769T508_neg	M769T508_neg	NA	3.5430480695548914	7.145078879536576e-4	0.14113292978751862	Unchange
M226T352_neg	M226T352_neg	NA	0.43164348542553577	7.168129289775168e-4	0.17490129044706496	Unchange
M206T90_neg	M206T90_neg	NA	0.3757377146460986	7.227017805431848e-4	0.9829891104150906	Unchange
M554T221_neg	M554T221_neg	NA	0.2441636349735942	7.350373220454365e-4	1.9985330993971353	Down
M199T163_neg	M199T163_neg	NA	0.4028760020228629	9.622980573616294e-4	0.8159819808594084	Unchange
M387T202_neg	Pamoic acid	Benzenoids	0.23919095560976833	9.646671434790216e-4	0.9401684696607328	Unchange
M208T80_neg	4-morpholinopropanesulfonic acid	Organoheterocyclic compounds	0.25812769220793513	9.833568542525386e-4	1.180381910799604	Down
M538T222_neg	M538T222_neg	NA	0.28660679065095085	0.00105491786998534	0.43344372810444737	Unchange
M245T55_neg	M245T55_neg	NA	0.38883362271003463	0.00106510313345218	0.9086258658265656	Unchange
M944T214_neg	M944T214_neg	NA	0.4451275965589191	0.00110392577989195	0.3936562658045902	Unchange
M323T174_neg	M323T174_neg	NA	0.3501401677937272	0.00111718016135013	0.9292756051872848	Unchange
M345T309_neg	M345T309_neg	NA	0.5846758113408346	0.0012312634853708	0.16958345285650897	Unchange
M195T528_neg	M195T528_neg	NA	0.4679924136334318	0.00125518858416779	1.196557295016882	Down
M760T487_neg	M760T487_neg	NA	0.1745046087816156	0.00127231054034991	0.517569591679361	Unchange
M253T270_neg	M253T270_neg	NA	0.2752096732411129	0.00132100960217644	0.5695409668906678	Unchange
M305T338_neg	M305T338_neg	NA	0.3908143950337137	0.00135315552591161	0.20995771640434205	Unchange
M196T188_neg	Norvaline, 5-phosphono-	Organic acids and derivatives	0.3719673430473323	0.00151305372332026	3.006115510870738	Down
M934T487_neg	M934T487_neg	NA	0.47784574187059253	0.00151992508730242	0.07005211632683925	Unchange
M388T370_1_neg	M388T370_1_neg	NA	0.4649947824210653	0.00156708370580654	0.14544917414072667	Unchange
M537T221_neg	M537T221_neg	NA	0.2652103411743287	0.0016279923553205	0.7970119268358972	Unchange
M195T451_neg	M195T451_neg	NA	0.43379315303759486	0.00163519214892637	1.3581728797301862	Down
M210T151_neg	Phosphocreatine	Organic acids and derivatives	0.32572477999255267	0.00164663875351406	1.6413196794528402	Down
M180T320_neg	M180T320_neg	NA	0.47287327930107487	0.00165320045130938	0.30007098412555244	Unchange
M246T383_neg	M246T383_neg	NA	0.33263837893643927	0.0017558960615714	0.21875645391819967	Unchange
M782T487_neg	M782T487_neg	NA	0.214357204404906	0.00184338908121142	0.3320776538762469	Unchange
M172T346_neg	M172T346_neg	NA	3.463385034379205	0.00184339424681898	0.1012258424007804	Unchange
M206T241_neg	Quinoclamine	Benzenoids	0.40393325568210386	0.00185190942444494	0.4995559756327086	Unchange
M305T306_neg	M305T306_neg	NA	0.22185954057065355	0.00192830104888135	0.672947169347782	Unchange
M303T407_1_neg	M303T407_1_neg	NA	0.516355472365915	0.00198511371340268	0.1361820656719595	Unchange
M321T367_neg	Dynasore	Benzenoids	0.28899020558730626	0.00206120802527132	0.569384014170502	Unchange
M141T383_neg	Cis,cis-muconic acid	Lipids and lipid-like molecules	0.5075595702138821	0.00209097994743126	3.9111431773345218	Down
M347T202_neg	M347T202_neg	NA	0.3659538001388667	0.00215111930280055	0.33549100895037	Unchange
M673T423_2_neg	3'-.alpha.-sialyl-n-acetyllactosamine	Organic oxygen compounds	0.2418601878868079	0.00221285331899486	0.6579451752675716	Unchange
M539T462_neg	M539T462_neg	NA	0.4795691857561716	0.00221823890341346	0.07612967154047183	Unchange
M300T209_neg	M300T209_neg	NA	0.42479274186114646	0.00233630349517371	1.7198938144797151	Down
M255T110_neg	M255T110_neg	NA	0.3529389409384956	0.0023487534387064	7.165059394074975	Down
M275T407_2_neg	M275T407_2_neg	NA	0.4452361100176223	0.00235159301654721	0.7799957643328466	Unchange
M534T448_neg	M534T448_neg	NA	0.2621954615210471	0.00238592671520043	0.3322173906520354	Unchange
M470T454_neg	M470T454_neg	NA	0.5253586340969283	0.00246309302737279	0.1318022976348308	Unchange
M241T335_neg	M241T335_neg	NA	0.5065173810589623	0.00249815560294122	0.2580036034403963	Unchange
M314T384_neg	M314T384_neg	NA	0.5864442137416653	0.00257298325336578	0.1648087622485732	Unchange
M417T93_neg	2-acetyl-6-[(3-butanoyl-2,4,6-trihydroxy-5-methylphenyl)methyl]-3,5-dihydroxy-4,4-dimethylcyclohexa-2,5-dien-1-one	Organic oxygen compounds	0.4253657969154396	0.00260129920540184	1.3635419966682023	Down
M239T376_neg	M239T376_neg	NA	0.3175289619874691	0.0026409143469141	0.14291915624136448	Unchange
M304T326_neg	M304T326_neg	NA	0.3244324803422362	0.00274058283141571	0.24699822141722969	Unchange
M335T34_neg	M335T34_neg	NA	0.5446341177206293	0.0028042133253897	0.29076135731783165	Unchange
M232T358_neg	Ser-Gln	Organic acids and derivatives	0.48820282070518495	0.00285907501023777	0.4716006929073746	Unchange
M212T306_neg	M212T306_neg	NA	0.37478948749667823	0.00291163309629786	0.3168046562591244	Unchange
M191T370_neg	Quinate	Organic oxygen compounds	0.3775902336840503	0.00294116587139778	0.7268032439556035	Unchange
M912T487_neg	M912T487_neg	NA	0.4696674157107696	0.00302145424839569	0.08033387472077257	Unchange
M435T462_1_neg	Ponceau 6	Benzenoids	0.3783539235876469	0.00304022432098104	0.819272135295784	Unchange
M195T386_2_neg	L-gulono-1,4-lactone	Organoheterocyclic compounds	0.3769443889931862	0.00311716865214422	2.4649845541388906	Down
M227T232_neg	M227T232_neg	NA	0.2804477437207142	0.00314361219627616	0.5971565546371839	Unchange
M366T27_neg	M366T27_neg	NA	0.2304943636638029	0.0032807141808733	0.9923246135510214	Unchange
M622T442_neg	M622T442_neg	NA	0.4265864467117481	0.00331611607679486	0.10259514082556376	Unchange
M355T407_neg	M355T407_neg	NA	0.47140604907763534	0.00335046456578488	0.09309361296469404	Unchange
M470T434_neg	M470T434_neg	NA	0.3653798414322827	0.00335718438029342	0.2554590242392237	Unchange
M353T27_neg	Pglu-glu-pro-amide	Organic acids and derivatives	0.49297104041037354	0.0034453283876794	0.971499854403412	Unchange
M261T259_1_neg	M261T259_1_neg	NA	0.49058108956878765	0.00348451976799948	0.730242545675394	Unchange
M240T450_neg	M240T450_neg	NA	0.4097750123661505	0.00353948121163289	0.3237776938988259	Unchange
M796T498_neg	M796T498_neg	NA	0.46147834862535303	0.00359332394548815	0.06770841692127495	Unchange
M547T196_neg	M547T196_neg	NA	0.18717207931430177	0.00366423487556526	0.5675407320757276	Unchange
M71T407_neg	M71T407_neg	NA	0.5875097836938239	0.00368808743524498	0.5965575619969832	Unchange
M274T30_2_neg	Gln-glu	Organic acids and derivatives	0.4356000965472068	0.00382674308156916	0.870528042840838	Unchange
M580T505_neg	M580T505_neg	NA	0.5613148727954684	0.00402393463957043	0.10761873728107564	Unchange
M231T243_neg	M231T243_neg	NA	0.4438916604637316	0.00405831511588629	0.31886460284050283	Unchange
M103T407_neg	Malonic acid	Organic acids and derivatives	0.5957018284627095	0.0040644622163465	0.7751652514198498	Unchange
M415T255_neg	M415T255_neg	NA	0.3345008395058438	0.00417980875759502	1.037517505296257	Down
M306T328_neg	Trp-Cys	Organic acids and derivatives	0.21952694205725504	0.00420797864793581	0.40989496190500246	Unchange
M209T357_neg	M209T357_neg	NA	0.33798091636857974	0.00433538030935332	0.3608156357927494	Unchange
M457T462_neg	M457T462_neg	NA	0.5065801516270693	0.00434488204858892	0.18710354322733233	Unchange
M477T416_neg	M477T416_neg	NA	3.1214773440370376	0.00434622641823778	0.2030097629795326	Unchange
M256T117_neg	Propachlor esa	Benzenoids	0.4043132197804016	0.0044162276546399	1.954012484522862	Down
M661T532_neg	M661T532_neg	NA	0.4252195582208193	0.0045324133244013	0.11711911954503548	Unchange
M308T370_neg	M308T370_neg	NA	1.6720704041610053	0.00454640089963064	0.1693186836268134	Unchange
M607T333_1_neg	Reserpine	NA	0.3427593703651004	0.0046576443368244	0.17931419875441998	Unchange
M447T381_1_neg	M447T381_1_neg	NA	0.38544022208685186	0.00467264893374505	0.173538075810061	Unchange
M175T407_neg	M175T407_neg	NA	0.5458699495758897	0.00467406390625289	0.8122802808981904	Unchange
M464T423_neg	M464T423_neg	NA	0.598403463027928	0.00468576175850374	0.1101837789220181	Unchange
M243T179_1_neg	M243T179_1_neg	NA	0.35321207304097996	0.00470905494585368	0.373645581269461	Unchange
M195T595_neg	M195T595_neg	NA	0.3666533500538471	0.00478860270565048	3.2667841805518463	Down
M371T318_neg	Sulindac sulfone	NA	0.11141978823272732	0.00547271636267469	0.37012438408478615	Unchange
M397T35_neg	S-Adenosylmethionine	Nucleosides, nucleotides, and analogues	0.509461650172013	0.00548890009061656	3.018172669716602	Down
M291T312_neg	8-[3-oxo-2-[(e)-pent-2-enyl]cyclopenten-1-yl]octanoic acid	Lipids and lipid-like molecules	0.3707897423767369	0.00558569877765739	0.2702694704104668	Unchange
M195T468_neg	M195T468_neg	NA	0.360473652015642	0.00570205472548109	2.047090762664897	Down
M323T190_neg	M323T190_neg	NA	0.4535837425074299	0.00573233783508387	0.4432926939646107	Unchange
M207T406_neg	M207T406_neg	NA	0.6021787496227142	0.00579521530471011	0.10410681355678315	Unchange
M890T487_neg	M890T487_neg	NA	0.33454441228965465	0.00584476851065196	0.21851709309693768	Unchange
M409T407_2_neg	M409T407_2_neg	NA	0.42844694568794256	0.00586475359778315	2.2395321956374796	Down
M227T344_neg	Butyric acid, 4-[(4-chloro-o-tolyl)oxy]-	NA	0.6323621222637784	0.00589721786053247	0.16788702920852977	Unchange
M145T322_neg	M145T322_neg	NA	0.603532081801128	0.00590925626854254	0.19762061307608217	Unchange
M209T526_neg	Mucic acid	Organic oxygen compounds	0.4739416491916134	0.00599200041898586	0.4860721271601964	Unchange
M223T401_neg	M223T401_neg	NA	0.4299179805550132	0.0060343002573204	0.4435630403155688	Unchange
M211T370_neg	M211T370_neg	NA	0.3286430104734709	0.00603987378506208	0.4065073134654251	Unchange
M259T393_neg	Ile-Glu	Organic acids and derivatives	0.34504208117370305	0.00614795963960453	0.35413311967418853	Unchange
M451T497_neg	M451T497_neg	NA	0.2187387124551983	0.00630258253444698	0.18610611776497285	Unchange
M415T71_neg	M415T71_neg	NA	0.4549345281517176	0.00632442539368501	2.6769268113518203	Down
M467T27_neg	5-methoxytryptophan	Organoheterocyclic compounds	0.562937677861922	0.0063795507511255	1.0282944213127876	Down
M331T316_2_neg	M331T316_2_neg	NA	0.3524426443673839	0.00638152520442088	0.2898682743329971	Unchange
M450T319_2_neg	M450T319_2_neg	NA	0.4197368897230625	0.00641681937301022	0.20037273669568137	Unchange
M456T208_2_neg	Piriprost	Organoheterocyclic compounds	0.43194731433845457	0.00648332111206705	0.7437537054624918	Unchange
M719T443_neg	M719T443_neg	NA	0.4596427467737057	0.00649597598360225	0.09127108406939788	Unchange
M546T198_neg	M546T198_neg	NA	0.27909818536310893	0.00650167112314997	0.8859750795756451	Unchange
M229T235_neg	M229T235_neg	NA	0.4790819328954053	0.00660565202866872	0.44573183394274746	Unchange
M567T383_neg	M567T383_neg	NA	0.557091605411957	0.00662995328451008	0.13034861651258606	Unchange
M558T505_neg	M558T505_neg	NA	0.4866511679195079	0.00675422808216703	0.4802128012189792	Unchange
M329T383_neg	M329T383_neg	NA	0.5979042390114775	0.00708748367297872	0.25485238383930825	Unchange
M736T515_1_neg	M736T515_1_neg	NA	0.4190270949388909	0.00711016893041886	0.11780744969559416	Unchange
M212T287_neg	Indoxyl sulfate	Organic acids and derivatives	0.4455934201582828	0.0071396264415639	0.8181222555376884	Unchange
M843T512_neg	M843T512_neg	NA	0.29558343240002155	0.0072436108132336	0.31538999658321115	Unchange
M274T30_1_neg	M274T30_1_neg	NA	0.42937910837819365	0.00724727731930405	1.050089551148114	Down
M512T449_neg	M512T449_neg	NA	0.43586480833014063	0.00731426233125141	0.1633105602413292	Unchange
M457T75_neg	M457T75_neg	NA	0.3652135613668692	0.0073229855887343	2.3490614138455292	Down
M141T435_neg	M141T435_neg	NA	0.5990397859723784	0.00736567449628996	0.881778050763801	Unchange
M605T317_neg	M605T317_neg	NA	0.28578879687236836	0.00741369606954626	0.28311147888958854	Unchange
M547T356_neg	M547T356_neg	NA	0.4756111264718329	0.00748465457666336	0.10959868903731793	Unchange
M214T330_neg	M214T330_neg	NA	2.149672964831569	0.00749560238882703	0.14894875663821042	Unchange
M113T407_neg	D-arabinose	Organic oxygen compounds	0.5694214524021918	0.0076077246024701	1.1885734612821892	Down
M154T154_neg	6-azauridine	Organic oxygen compounds	0.26459242396194665	0.00766647375738158	0.9609237964348504	Unchange
M159T447_neg	M159T447_neg	NA	1.5364914801953802	0.00768949385540204	0.05764886234385245	Unchange
M379T32_neg	M379T32_neg	NA	0.5417998532365371	0.00769323570377783	0.6842622875725829	Unchange
M211T387_2_neg	M211T387_2_neg	NA	0.33861622138727776	0.00774098323055569	0.24754248215094443	Unchange
M439T34_neg	Candesartan	Benzenoids	0.366673642056042	0.00774602326004183	2.8569990355438413	Down
M385T253_neg	Phenaceturic acid	Organic acids and derivatives	0.5008365719599429	0.007829627185712	0.2731150133142259	Unchange
M391T407_neg	M391T407_neg	NA	0.5225859022174083	0.00787198634355713	0.17485424620564688	Unchange
M294T506_neg	M294T506_neg	NA	0.4035957525756755	0.00789074522773729	0.1453871528426895	Unchange
M324T452_neg	M324T452_neg	NA	0.4788930590725654	0.00799968399086966	0.11650671625373042	Unchange
M223T383_neg	M223T383_neg	NA	0.47698351889954094	0.0080135212536268	0.8379817199663143	Unchange
M287T264_neg	M287T264_neg	NA	0.2594930676928297	0.00836767962504755	0.9052542975418983	Unchange
M253T56_neg	M253T56_neg	NA	1.9131206766198876	0.00838015961492332	0.8062127651369332	Unchange
M391T180_neg	M391T180_neg	NA	0.1877892432164019	0.0084163901189979	0.7023575519492214	Unchange
M233T259_neg	M233T259_neg	NA	0.3950390733035067	0.00842411112513521	0.22626388340870024	Unchange
M183T307_neg	M183T307_neg	NA	0.33211017341163107	0.00855129125182401	1.1009900161285235	Down
M305T383_2_neg	M305T383_2_neg	NA	0.44489385307806206	0.00858814053920626	1.1600493479525804	Down
M417T389_neg	M417T389_neg	NA	0.5118789150553386	0.00880259842592761	0.08397008757254733	Unchange
M387T383_2_neg	M387T383_2_neg	NA	0.41811220796220067	0.0088325699502734	1.1226715489326191	Down
M412T355_neg	M412T355_neg	NA	0.4034824211291608	0.00892720813447003	0.14048050326318567	Unchange
M411T356_neg	M411T356_neg	NA	0.42479714659927587	0.00901297982636447	0.3794880467444536	Unchange
M197T156_neg	M197T156_neg	NA	0.25392610005009153	0.0090219558920664	3.876706600409315	Down
M197T314_neg	Syringic acid	Benzenoids	0.37877789368782216	0.00904445713358494	0.24045010744562875	Unchange
M271T399_neg	M271T399_neg	NA	0.4581583139266678	0.00911079623373714	0.1591274572390966	Unchange
M581T444_neg	M581T444_neg	NA	0.406940961130034	0.00913167605323366	0.19536995778591917	Unchange
M231T268_neg	1-(3,4-dichlorophenyl)-3,3-dimethylurea	Benzenoids	0.5153500044387775	0.00913416089008731	0.34308594533220466	Unchange
M429T247_neg	M429T247_neg	NA	0.37779699774886233	0.00921594044570624	1.1174923739475753	Down
M536T208_1_neg	M536T208_1_neg	NA	0.4586652311412366	0.00945913848189509	0.45323912939226135	Unchange
M389T153_neg	4',5,7-trihydroxy 3,3',6,8-tetramethoxyflavone	Phenylpropanoids and polyketides	0.33324224613681896	0.00951637047507197	0.9709023746552836	Unchange
M328T370_neg	M328T370_neg	NA	0.510189219986205	0.00956654014962658	0.22746997837129823	Unchange
M124T383_neg	M124T383_neg	NA	0.6068391700507568	0.0095736054811018	0.3614299800847898	Unchange
M181T341_neg	D-Sorbitol	Organic oxygen compounds	0.3557106967744892	0.00973215714776631	2.109990639311194	Down
M427T383_neg	M427T383_neg	NA	0.5593654259378625	0.00975807783249698	0.1804493900788635	Unchange
M268T208_3_neg	M268T208_3_neg	NA	0.44367532690410433	0.00978098786709191	0.8191543143407065	Unchange
M591T383_2_neg	M591T383_2_neg	NA	0.6218049683303525	0.00978890834990221	0.1254807137500681	Unchange
M259T54_neg	M259T54_neg	NA	0.49326318095185023	0.00981499758391803	1.782988381879512	Down
M528T226_neg	M528T226_neg	NA	0.39029338473857433	0.00989106327218528	2.501325235933347	Down
M268T208_1_neg	M268T208_1_neg	NA	0.4506731263387508	0.00990711187194436	1.5765901683756094	Down
M452T203_neg	M452T203_neg	NA	0.47569533073981346	0.00997966440607527	0.3782383257955671	Unchange
M431T115_neg	M431T115_neg	NA	0.4847721921818767	0.01000879848582304	1.9850925154081696	Down
M332T284_neg	M332T284_neg	NA	0.4137323759423411	0.01006148832587093	0.24857858650967912	Unchange
M616T449_neg	M616T449_neg	NA	0.39243499695619016	0.01018224196002047	0.13472142837038503	Unchange
M235T280_neg	M235T280_neg	NA	0.4243293419162275	0.01021563541712357	0.4379166902114018	Unchange
M615T549_neg	M615T549_neg	NA	2.7958828698883686	0.01036054299766627	0.1900423549797366	Unchange
M479T299_neg	M479T299_neg	NA	0.38134596213160066	0.01040626255470435	0.3304959223729228	Unchange
M469T383_neg	M469T383_neg	NA	0.4294376982522602	0.01041918279529845	0.7732337614197852	Unchange
M509T356_1_neg	M509T356_1_neg	NA	0.45712365663639976	0.0105209420230557	0.08643023475373983	Unchange
M335T398_neg	M335T398_neg	NA	0.3004871507847203	0.01060909797931844	0.2892554524736521	Unchange
M175T436_1_neg	M175T436_1_neg	NA	0.6347064165253556	0.01072535081940496	0.15665038060080677	Unchange
M349T347_neg	M349T347_neg	NA	0.49290752709298685	0.01073419167264471	0.1643436110167689	Unchange
M655T447_neg	M655T447_neg	NA	2.5939182225851707	0.01076093731924321	0.13439472893647528	Unchange
M411T383_neg	M411T383_neg	NA	0.5808070884825658	0.01078344314155389	0.3148101388848809	Unchange
M714T435_neg	M714T435_neg	NA	0.5563412750164878	0.01089576666417849	0.1479930580285884	Unchange
M149T407_2_neg	Homogentisic acid	Benzenoids	0.6216403799269711	0.01092885818764305	0.16169675941349382	Unchange
M260T340_neg	M260T340_neg	NA	0.5083843741447757	0.01100119382556189	0.21035664036927704	Unchange
M256T111_neg	M256T111_neg	NA	0.444843255674036	0.01143002168948204	2.9769980281568476	Down
M311T369_neg	M311T369_neg	NA	0.4317261087386029	0.01146874660356396	0.13405495063428433	Unchange
M273T30_neg	Phloretin	Phenylpropanoids and polyketides	0.4804693429522909	0.0115666195587391	1.688631998479227	Down
M387T150_neg	M387T150_neg	NA	0.5010893132743682	0.01172371786862704	0.7794556040528369	Unchange
M409T407_1_neg	M409T407_1_neg	NA	0.4752778259528337	0.01178318186255124	0.21356440366791316	Unchange
M192T385_neg	M192T385_neg	NA	0.5178655833164604	0.0118346329724298	0.2895146992731973	Unchange
M311T442_neg	M311T442_neg	NA	0.5788054138398486	0.01183998960483232	0.13860940309807207	Unchange
M383T148_neg	M383T148_neg	NA	0.2580101087470536	0.01188477572362831	4.853202756184719	Down
M186T248_neg	M186T248_neg	NA	2.046284576209875	0.01191919227714284	0.2051107243262466	Unchange
M819T462_neg	Sialyl lewis x	Organic oxygen compounds	0.46451999771047126	0.01205986523920974	0.127628890990959	Unchange
M449T356_neg	M449T356_neg	NA	0.4394954901400418	0.01218060043947204	0.1450781069988243	Unchange
M398T38_neg	M398T38_neg	NA	0.523368716609399	0.01224439374475976	1.2468580296168514	Down
M441T40_neg	Cortisol 21-sulfate	Lipids and lipid-like molecules	0.4375720412922781	0.0124346033492012	3.0586464120495114	Down
M479T477_neg	M479T477_neg	NA	0.467853470268245	0.01252160739253574	0.07668487526694036	Unchange
M257T184_1_neg	M257T184_1_neg	NA	0.3762419952371046	0.01273603542514076	0.47577568136140774	Unchange
M96T307_neg	M96T307_neg	NA	0.4706977344480634	0.01280437874084202	0.6281439781723576	Unchange
M551T383_neg	M551T383_neg	NA	0.44507376618658073	0.01291576203810357	0.5581283866564095	Unchange
M1038T485_neg	3'slec	Organic oxygen compounds	0.374701725561344	0.01301381079755738	0.17327155398550653	Unchange
M204T206_neg	Xanthurenic acid	Organoheterocyclic compounds	0.3770050230712834	0.01301884284589969	0.3630163488476488	Unchange
M181T383_1_neg	M181T383_1_neg	NA	0.5848447604631736	0.01302142488977341	0.197765955910687	Unchange
M621T443_neg	M621T443_neg	NA	0.5650557547867906	0.01313074968995708	0.13311590536651768	Unchange
M311T461_neg	M311T461_neg	NA	0.5242521951010259	0.01316144643084967	0.20201121701891647	Unchange
M303T403_neg	2,6-dihydroxy-7-methoxy-1,1,4a-trimethyl-3,4,10,10a-tetrahydro-2h-phenanthren-9-one	Lipids and lipid-like molecules	0.5000367097322438	0.01319958721904078	0.2432039709581911	Unchange
M188T471_neg	N-acetyl-l-glutamate	Organic acids and derivatives	0.4655086761357391	0.01320882694121803	0.23971979630907375	Unchange
M131T407_neg	M131T407_neg	NA	0.6197969753725723	0.01322116306592503	0.8016175857924804	Unchange
M235T337_neg	M235T337_neg	NA	2.137178258514158	0.01326623635480146	0.19567855118431865	Unchange
M484T51_neg	M484T51_neg	NA	0.47546350853253655	0.01345058790182373	0.7540956619567684	Unchange
M242T410_neg	M242T410_neg	NA	0.27833326919723567	0.01347294081901298	0.44849913585853335	Unchange
M264T248_neg	M264T248_neg	NA	0.21295354021210533	0.01349537513778172	0.7037611528112123	Unchange
M255T230_neg	M255T230_neg	NA	2.0471871592753	0.0134978091088305	1.0212513586115293	Up
M198T155_neg	M198T155_neg	NA	0.2810491183916117	0.01362323821985276	0.9623133767328916	Unchange
M215T214_1_neg	M215T214_1_neg	NA	0.4880359610203065	0.01408941370884592	1.406273622873939	Down
M320T317_neg	M320T317_neg	NA	0.45294577975547423	0.01446384783966828	0.2740724182996518	Unchange
M193T407_4_neg	D-glucuronic acid	Organic oxygen compounds	0.5817296547706169	0.01456715062362885	3.6109627888738216	Down
M673T468_neg	M673T468_neg	NA	0.4764896144027744	0.01477878109495817	0.21166358255902895	Unchange
M357T528_neg	M357T528_neg	NA	0.3352062208099157	0.01478004015666657	0.24636944516578616	Unchange
M271T461_1_neg	M271T461_1_neg	NA	0.41763677704908336	0.01481423828177578	0.7689273683665454	Unchange
M289T461_1_neg	M289T461_1_neg	NA	0.42324833217719027	0.01484173698281515	0.5867441163554856	Unchange
M237T441_neg	M237T441_neg	NA	2.2659543069537955	0.01484937768358406	0.18216839138360635	Unchange
M261T327_neg	D-mannitol 1-phosphate	Organic oxygen compounds	0.47206560244816	0.01485114793224781	1.0864780072383702	Down
M263T247_1_neg	Phenylacetyl-l-glutamine	Organic acids and derivatives	0.23147875862095335	0.01500534197909358	1.8432687854723289	Down
M417T43_neg	M417T43_neg	NA	0.44189542792558856	0.01505454220572652	1.0793241659251194	Down
M284T206_neg	M284T206_neg	NA	0.3911679532464758	0.01510996354982431	0.6436182525799266	Unchange
M367T52_neg	M367T52_neg	NA	1.706225571496302	0.01514853943359837	2.55382808464014	Up
M157T407_neg	M157T407_neg	NA	0.6219607450675751	0.01527834083624527	0.32335326337430126	Unchange
M272T461_neg	M272T461_neg	NA	0.4101045646620636	0.01561360292591506	0.2558847807497252	Unchange
M341T172_neg	M341T172_neg	NA	2.099432626817499	0.01566899923687705	0.3640461755244908	Unchange
M526T226_neg	M526T226_neg	NA	0.24121709088015084	0.01570769825064148	2.719113440775495	Down
M351T359_neg	M351T359_neg	NA	0.42595868473192944	0.01576057641230786	0.1394907468134131	Unchange
M305T400_neg	M305T400_neg	NA	0.43660039066489065	0.01578402744412716	0.5296728819366815	Unchange
M415T119_neg	M415T119_neg	NA	0.41611340804274366	0.01586107333656257	1.7929771767049107	Down
M871T471_neg	M871T471_neg	NA	0.4306232676464734	0.01589928719379276	0.1691959230092016	Unchange
M517T195_neg	M517T195_neg	NA	0.5194800838499547	0.01590228923289125	0.3430878725619051	Unchange
M381T385_2_neg	Ibuprofen .beta.-d-glucuronide	Organic oxygen compounds	4.202118940254076	0.01597087147053949	0.17362104251552704	Unchange
M361T294_neg	Marbofloxacin	Organoheterocyclic compounds	3.272612862828709	0.01598994613883236	0.3458966408878864	Unchange
M625T407_neg	M625T407_neg	NA	0.38881855075004224	0.01611581266604374	0.31335143645218555	Unchange
M165T154_neg	M165T154_neg	NA	0.28284110699180365	0.01611889337109458	0.8271801476938065	Unchange
M455T69_neg	M455T69_neg	NA	4.765689586927487	0.0163567330195145	1.196004032355117	Up
M385T407_neg	M385T407_neg	NA	0.5670500156070365	0.01654359803863347	0.07940514904438185	Unchange
M428T360_neg	M428T360_neg	NA	0.3157942242410931	0.01658024363692321	0.1841027119595178	Unchange
M325T431_neg	M325T431_neg	NA	0.2873186310139365	0.01660367257357871	0.7129061176543824	Unchange
M214T214_1_neg	Kinetin	Organoheterocyclic compounds	0.49811915867768375	0.01669947231953638	2.861491448596546	Down
M190T470_neg	L-kynurenine	Organic oxygen compounds	0.5450649156472805	0.01693107616356173	0.20359327135945024	Unchange
M499T417_neg	M499T417_neg	NA	2.2290939245936774	0.01693564584063356	0.1712162308901192	Unchange
M258T444_neg	M258T444_neg	NA	0.43635080674176857	0.01695680796133902	0.35152247936321024	Unchange
M329T392_1_neg	M329T392_1_neg	NA	0.48562848254600394	0.01715993834787022	0.13015852893079405	Unchange
M284T326_neg	M284T326_neg	NA	0.38777931171402247	0.0173207180930476	0.1785016599239731	Unchange
M383T213_neg	M383T213_neg	NA	0.468600902413139	0.01742963466337216	0.5318026239833655	Unchange
M242T331_2_neg	M242T331_2_neg	NA	0.45865087528034815	0.01746087141981656	0.24604420681788428	Unchange
M145T247_neg	M145T247_neg	NA	0.23224815167403876	0.01748413817401497	0.5254082580824345	Unchange
M111T333_neg	M111T333_neg	NA	0.5501783851412171	0.01749876026644612	0.9621318676965585	Unchange
M575T264_neg	M575T264_neg	NA	0.23374232928271224	0.01756277376600457	0.978382874703172	Unchange
M259T335_2_neg	D-mannose-6-phosphate	Organic oxygen compounds	0.5706652370978538	0.01770054485157079	0.9526364724698496	Unchange
M247T383_1_neg	M247T383_1_neg	NA	0.6786288225415285	0.01791164410229338	0.14374663405053562	Unchange
M312T313_neg	M312T313_neg	NA	0.5424775932228287	0.01802276376624818	1.3334403816759717	Down
M359T310_neg	M359T310_neg	NA	1.7683681837308616	0.01809047296915781	0.5031480575615425	Unchange
M345T383_neg	M345T383_neg	NA	0.6188361490967096	0.01810433512766956	0.16289954194815498	Unchange
M181T180_neg	4-hydroxyisophthalic acid	Benzenoids	0.3489025057815434	0.01842761138744561	1.7015012968159025	Down
M527T163_neg	M527T163_neg	NA	1.4204896473221655	0.01845107678577087	1.5721098234130833	Up
M534T361_neg	M534T361_neg	NA	0.4697386674254683	0.01849654370736907	0.130429595615801	Unchange
M260T335_neg	M260T335_neg	NA	0.5533435143807085	0.01856555372464772	0.22675699453806417	Unchange
M163T407_neg	M163T407_neg	NA	0.5628467284373239	0.0186665500936415	0.4582468608426431	Unchange
M453T35_neg	M453T35_neg	NA	0.4535942206002068	0.01868683166540938	0.4665958774879641	Unchange
M300T163_neg	N-Acetyl-D-Glucosamine 6-Phosphate	Organic oxygen compounds	0.5118897368225699	0.01873371598950339	3.199108871378951	Down
M717T453_neg	M717T453_neg	NA	1.9214095568266245	0.01873530557842562	0.14870731043652655	Unchange
M376T331_neg	Ofloxacin n-oxide	Organoheterocyclic compounds	0.4994348616397034	0.018861821948321	0.20769561202461287	Unchange
M495T483_neg	Pyridoxamine 5-phosphate	Organoheterocyclic compounds	0.5354183270244325	0.01898810190231513	0.10296588850380488	Unchange
M599T443_neg	M599T443_neg	NA	0.43822634327300847	0.01903590119863597	0.823617276086932	Unchange
M590T507_neg	M590T507_neg	NA	0.4990768723773173	0.01919881527977351	0.08990272282240482	Unchange
M259T495_neg	M259T495_neg	NA	0.33992113731213364	0.01933267534142408	0.2564695739165579	Unchange
M287T333_neg	Orotidine	Organoheterocyclic compounds_Nucleosides nucleotides and analogues	0.5218197363129793	0.01951610044632482	0.7866489102057669	Unchange
M583T401_neg	M583T401_neg	NA	0.4749740207416443	0.01957118559807786	0.17695027885661138	Unchange
M844T512_1_neg	M844T512_1_neg	NA	0.3761169651041635	0.01973582865187733	0.26090825069703516	Unchange
M371T35_1_neg	M371T35_1_neg	NA	0.5548375326982944	0.01987186218856961	0.3444426936660107	Unchange
M181T283_neg	M181T283_neg	NA	0.4147018041445476	0.01990007602694723	1.0638321164663784	Down
M457T51_neg	M457T51_neg	NA	0.547560589266562	0.01995005377829119	1.8310759908275085	Down
M400T51_neg	M400T51_neg	NA	0.17175333500616274	0.02007762852284817	5.043426109595549	Down
M165T389_neg	D-arabinonic acid	Organic oxygen compounds	0.4210089053468063	0.02026412876149504	1.3736068926896934	Down
M501T56_neg	M501T56_neg	NA	0.5343589654637001	0.02043122306050073	0.630906913005097	Unchange
M241T447_1_neg	M241T447_1_neg	NA	1.3414791054839694	0.02046672802023574	0.06428157012879536	Unchange
M509T383_neg	M509T383_neg	NA	0.6048102077594292	0.02066477147380512	0.18560855516187824	Unchange
M179T309_neg	M179T309_neg	NA	0.4374585441027587	0.02071538962640833	0.13720269535765697	Unchange
M594T96_neg	M594T96_neg	NA	0.4833672574286067	0.02086450123275162	2.1764697461274887	Down
M307T367_neg	M307T367_neg	NA	0.47680023526522985	0.02093479714216419	0.23111111931754624	Unchange
M319T419_2_neg	M319T419_2_neg	NA	0.531667813286917	0.02095024049052242	0.16544296330426175	Unchange
M261T401_neg	M261T401_neg	NA	0.42311199543657574	0.02117461025582169	0.1400061254986318	Unchange
M512T163_neg	M512T163_neg	NA	0.48400418683145385	0.02140109441789198	2.554117092200786	Down
M682T464_neg	M682T464_neg	NA	1.8792659907210196	0.02146612991293719	0.12255673549239808	Unchange
M327T377_neg	M327T377_neg	NA	0.3664103115150595	0.02157779905385327	0.1984371984863015	Unchange
M514T223_2_neg	Taurocholate	Lipids and lipid-like molecules	0.37477395703627	0.02176729381104714	10.353541150510644	Down
M387T60_neg	Cetirizine	Benzenoids	0.21131644937761365	0.02188784031331493	1.8907746670289416	Down
M161T405_neg	M161T405_neg	NA	0.5101637257414818	0.02204237402535273	0.3246826512993122	Unchange
M229T136_neg	D-ribose 5-phosphate	Organic oxygen compounds	0.3411869056949183	0.02213479679988581	0.8078378738377247	Unchange
M71T338_neg	M71T338_neg	NA	0.6109723303927863	0.02214452568942222	0.33765366674930336	Unchange
M736T515_2_neg	M736T515_2_neg	NA	0.5414652611068865	0.0223272995178526	0.05850949477248662	Unchange
M449T510_neg	M449T510_neg	NA	0.3797272988413808	0.02232882231552341	0.3662709428797315	Unchange
M409T340_2_neg	M409T340_2_neg	NA	0.5901639132866354	0.0223347064351846	0.0696742191854345	Unchange
M510T173_1_neg	M510T173_1_neg	NA	0.5331141250541148	0.02234432790972273	1.57468199467384	Down
M444T55_neg	M444T55_neg	NA	0.5591859226015236	0.02237191483980884	1.6279467127472131	Down
M165T595_neg	M165T595_neg	NA	0.4930620904113598	0.0225772624284655	0.9061976778615504	Unchange
M413T83_neg	(3-phenylpropionyl)glycine	Organic acids and derivatives	0.0954801824236754	0.02259447617051225	5.134229450032025	Down
M632T490_neg	M632T490_neg	NA	0.326107986909798	0.02261536041236342	0.27101167511960406	Unchange
M469T525_neg	M469T525_neg	NA	0.5093406863074874	0.02263187829324333	0.16403928821534627	Unchange
M221T18_neg	8,11-tridecadienoic acid, 13-(3-pentyl-2-oxiranyl)-, (8z,11z)-	Lipids and lipid-like molecules	0.7297910039045533	0.02276399541623808	0.08931910176678387	Unchange
M545T129_neg	M545T129_neg	NA	0.5584368502005652	0.02277622687944948	1.2950071879041865	Down
M182T226_neg	Saccharin	NA	0.5592643842438703	0.02287017330757423	0.1383545549040758	Unchange
M486T423_neg	M486T423_neg	NA	0.6133516691952096	0.02298192745784886	0.07381078473700164	Unchange
M396T35_neg	M396T35_neg	NA	0.5032046389880402	0.02322737019915518	0.305255908523988	Unchange
M605T64_neg	M605T64_neg	NA	1.5684260116728317	0.02327458826035445	1.0623068809665486	Up
M508T212_neg	M508T212_neg	NA	0.5206128205378062	0.0233554543864775	0.8328690433714738	Unchange
M259T407_neg	M259T407_neg	NA	0.6416923166339912	0.023366827368038	0.0560393593664824	Unchange
M418T497_neg	M418T497_neg	NA	0.4467214695874476	0.02346847780789171	0.30216350887616933	Unchange
M345T423_1_neg	M345T423_1_neg	NA	2.9452919015702066	0.02350887856068649	0.30931092574013264	Unchange
M521T93_neg	Methyl 3-[3,4-dihydroxy-5-(3-methylbut-2-enyl)phenyl]-2-[[4-hydroxy-3-(3-methylbut-2-enyl)phenyl]methyl]-4-methoxy-5-oxofuran-2-carboxylate	Benzenoids	0.20760671562573788	0.02355099682933892	3.13515301128248	Down
M250T398_neg	M250T398_neg	NA	0.42784638013732545	0.02379680266179504	0.10764734250116284	Unchange
M841T407_neg	M841T407_neg	NA	0.39886451023652386	0.02382600578271835	0.3586752308546481	Unchange
M199T85_neg	M199T85_neg	NA	0.4652670077665041	0.02387246750834132	0.596840960785613	Unchange
M341T407_neg	M341T407_neg	NA	0.6442235790607075	0.02390354431156167	0.07255993953381758	Unchange
M301T191_2_neg	M301T191_2_neg	NA	2.1499648492268304	0.02405732051073308	0.6254433911763622	Unchange
M263T383_neg	M263T383_neg	NA	0.6734678734080813	0.024150948565967532	0.05603713567551089	Unchange
M253T199_1_neg	M253T199_1_neg	NA	2.2423030420555947	0.02435862873837642	0.6589787366892793	Unchange
M445T308_1_neg	M445T308_1_neg	NA	0.42779908736826416	0.02436828887735829	0.4511102023111136	Unchange
M536T476_neg	M536T476_neg	NA	0.4821564652751165	0.02438485101419306	0.15163047891375056	Unchange
M402T180_neg	M402T180_neg	NA	2.637117993863073	0.0245361787443869	0.3719447699127442	Unchange
M316T400_neg	M316T400_neg	NA	0.371216213229845	0.02474089746664695	0.14690794983542027	Unchange
M238T34_neg	M238T34_neg	NA	0.6554524810895368	0.02481993120343929	0.9708823925598477	Unchange
M182T330_neg	3-cysteinylacetaminophen	Organic acids and derivatives	0.2868020563946385	0.02488845927634369	3.319143708746216	Down
M816T515_neg	M816T515_neg	NA	0.6054889089067222	0.0249131196753679	0.11833427896465802	Unchange
M673T487_neg	M673T487_neg	NA	0.36385742568415025	0.02502315964460271	0.16428194596094362	Unchange
M558T208_neg	M558T208_neg	NA	0.5266596145475172	0.02508049697779514	0.2258028133369744	Unchange
M139T307_neg	M139T307_neg	NA	0.4882645781998009	0.02534850423615054	1.474502377292545	Down
M101T339_neg	M101T339_neg	NA	0.6809407606241559	0.02548011991975938	0.36403372434719405	Unchange
M893T471_neg	M893T471_neg	NA	0.45453577255538136	0.02549507861080769	0.1133578111151513	Unchange
M113T376_neg	M113T376_neg	NA	0.6079555320647184	0.02549973470566561	0.4083660219051779	Unchange
M396T436_1_neg	M396T436_1_neg	NA	0.6226918412829795	0.02554769046611587	0.6290448567133854	Unchange
M657T370_neg	Adenosine 3',5'-cyclic monophosphate	Nucleosides, nucleotides, and analogues	0.5788153652556486	0.02557420242412349	0.05542329028044168	Unchange
M479T377_3_neg	M479T377_3_neg	NA	1.8128340184476528	0.02583036911459871	0.11988260660863612	Unchange
M257T467_neg	M257T467_neg	NA	0.6469870527375828	0.02585093217159501	0.13687919770292997	Unchange
M476T261_2_neg	M476T261_2_neg	NA	0.5570861242944275	0.02597356053876328	0.26086565211531365	Unchange
M503T333_2_neg	M503T333_2_neg	NA	0.46955302899447854	0.02613696955714452	0.12315655094032384	Unchange
M367T36_neg	M367T36_neg	NA	0.2660004515373834	0.02616916510937645	3.510791643245711	Down
M184T480_neg	M184T480_neg	NA	1.2530666562411945	0.02616968017769418	0.18139205447807655	Unchange
M479T284_neg	M479T284_neg	NA	0.2960054210099014	0.02641615037886733	0.29450983980556805	Unchange
M640T505_neg	M640T505_neg	NA	0.6279800388645319	0.02667502141013259	0.08195860772137012	Unchange
M74T15_neg	M74T15_neg	NA	1.7991339214166382	0.02669634540157625	0.18249627214896305	Unchange
M75T319_neg	Glycolate	Organic acids and derivatives	0.811260648364027	0.0267313731865955	0.26865815164606827	Unchange
M307T239_neg	M307T239_neg	NA	0.4480826840611123	0.02678767313461448	0.14094017319313495	Unchange
M589T270_neg	M589T270_neg	NA	0.5153948343320256	0.02686045931782643	0.3969047955025317	Unchange
M565T292_1_neg	M565T292_1_neg	NA	0.3495817428203623	0.02689203440426034	0.1926912247568444	Unchange
M427T41_2_neg	M427T41_2_neg	NA	0.6727950350499547	0.02696605983889695	3.1030094689274423	Down
M549T314_neg	M549T314_neg	NA	0.5189527661732924	0.02705409497652268	0.3873525981349965	Unchange
M467T496_neg	M467T496_neg	NA	0.3619745286241142	0.02706922222457766	0.2759340311111651	Unchange
M223T382_neg	M223T382_neg	NA	0.44877430380828526	0.02717863878909652	0.09555940706859012	Unchange
M427T250_neg	M427T250_neg	NA	0.5820321368721851	0.02718119681202906	0.19115963205752587	Unchange
M339T464_neg	M339T464_neg	NA	0.5183473350168412	0.02729295696627738	0.19018554509678612	Unchange
M547T205_neg	M547T205_neg	NA	0.3579980902477766	0.02754378114960857	0.33889445262567824	Unchange
M275T467_neg	M275T467_neg	NA	0.5823462286665019	0.02762287683711325	0.2551600089154476	Unchange
M182T307_neg	M182T307_neg	NA	0.4382685753824545	0.0276781203320983	2.2469120578073136	Down
M100T65_neg	M100T65_neg	NA	0.4529491906472984	0.02778474823389008	0.3425188167181624	Unchange
M229T159_neg	M229T159_neg	NA	0.41854319528751566	0.02795373186085792	0.5099421849496524	Unchange
M350T376_2_neg	Lomefloxacin	Organoheterocyclic compounds	1.709262453772553	0.02801918182553798	0.23132109129473236	Unchange
M462T499_2_neg	M462T499_2_neg	NA	0.6219460457313367	0.0281134120086019	0.10297894368201856	Unchange
M209T493_neg	M209T493_neg	NA	0.5097195496452565	0.02815100616815179	0.2120650587538964	Unchange
M431T510_neg	M431T510_neg	NA	0.43223972312714704	0.02834499733974586	0.11873300429638452	Unchange
M417T189_1_neg	Nimodipine	Organoheterocyclic compounds	0.6239403767870224	0.02842869639638478	0.6125349111560592	Unchange
M455T44_neg	M455T44_neg	NA	0.4390245401378649	0.02863227669918109	1.3573076507129846	Down
M260T363_neg	M260T363_neg	NA	0.48428927231134133	0.02870811126847522	0.1513589825391388	Unchange
M373T425_neg	M373T425_neg	NA	0.44802127419328663	0.02872098315292133	0.1943598316329612	Unchange
M391T323_neg	M391T323_neg	NA	3.507143022171886	0.02887707449855125	0.5176731108578114	Unchange
M491T407_1_neg	M491T407_1_neg	NA	0.5523116578589514	0.02895996177585261	0.08386597305452617	Unchange
M345T379_2_neg	M345T379_2_neg	NA	0.22320491744837043	0.02901331307744228	0.274860491704679	Unchange
M883T470_neg	M883T470_neg	NA	0.5360796132710617	0.0293177905474861	0.09691330941059027	Unchange
M622T306_neg	M622T306_neg	NA	0.4928289178765427	0.02950024398547637	0.3278112617562217	Unchange
M534T265_neg	M534T265_neg	NA	0.472153044765374	0.02969905023885746	0.1587363910722704	Unchange
M724T456_neg	M724T456_neg	NA	0.5227301537791473	0.02975992899409898	0.08298866406726728	Unchange
M480T221_neg	M480T221_neg	NA	0.3919967582323493	0.02990125634084933	2.0803030418119084	Down
M397T93_neg	M397T93_neg	NA	2.0235573445848796	0.02994560935165311	2.0467361486602105	Up
M1009T527_4_neg	M1009T527_4_neg	NA	0.4782986023684204	0.03021024913829049	1.3808018082953393	Down
M382T454_neg	M382T454_neg	NA	1.456275678218612	0.03048176124991892	0.1259793635013634	Unchange
M417T206_neg	M417T206_neg	NA	0.5242374392203799	0.03056425827577798	0.3887975499840275	Unchange
M267T411_neg	1,3-butadiene-1,1,3-tricarbonitrile, 2-amino-4-(3,4,5-trihydroxyphenyl)-, (3z)-	Benzenoids	0.5934425595888072	0.03063734484876534	0.3322823670641631	Unchange
M135T444_neg	M135T444_neg	NA	1.7999773696164696	0.03067786284829069	0.2147934155110096	Unchange
M329T337_neg	M329T337_neg	NA	0.5939605915882575	0.0307646256884215	0.08753547736890062	Unchange
M308T323_2_neg	M308T323_2_neg	NA	0.49174401110853505	0.03077966892901903	0.2420019990367097	Unchange
M229T407_neg	M229T407_neg	NA	0.6428344529255247	0.03080913410080424	0.09116445533158228	Unchange
M181T154_neg	M181T154_neg	NA	0.3983473285416104	0.0308133034387324	1.2746604127480765	Down
M401T49_neg	M401T49_neg	NA	0.33030530817496156	0.03083302613406573	1.2725310694962766	Down
M553T392_neg	M553T392_neg	NA	0.47275360920317566	0.03086633622813915	0.19317688696174468	Unchange
M1009T527_2_neg	M1009T527_2_neg	NA	0.4803650656504002	0.03089252337837248	1.4656975373396433	Down
M395T389_neg	Gartanin	Organoheterocyclic compounds	0.5281252421184068	0.0308994401721171	0.15614240259560064	Unchange
M591T507_1_neg	M591T507_1_neg	NA	0.5013020058876552	0.03091164720806173	0.07372771688232085	Unchange
M322T305_neg	M322T305_neg	NA	1.7458373662433149	0.03110499372362266	0.2568716614883702	Unchange
M165T565_neg	M165T565_neg	NA	0.6218349800713258	0.03120037435879131	0.8264053669134293	Unchange
M430T86_neg	M430T86_neg	NA	0.5368784818208007	0.03121978235929816	0.38517693307981865	Unchange
M406T177_neg	M406T177_neg	NA	2.1129819887265557	0.03131029258142273	0.3985081120729738	Unchange
M182T624_neg	M182T624_neg	NA	1.2608550609003006	0.03148028987525553	0.14017392842087018	Unchange
M1010T527_2_neg	M1010T527_2_neg	NA	0.47978664951288497	0.03151396809552718	1.0279817654901844	Down
M560T262_neg	M560T262_neg	NA	0.49700930620193234	0.03166164308269561	0.48882129031360505	Unchange
M306T291_2_neg	M306T291_2_neg	NA	2.826621790151072	0.03183596419276757	0.36310556631246255	Unchange
M387T400_1_neg	M387T400_1_neg	NA	0.44437158413395456	0.03193163965870171	0.4752235030141808	Unchange
M536T269_neg	M536T269_neg	NA	0.28534433870539383	0.032142443974511	0.5368162915261931	Unchange
M438T208_neg	M438T208_neg	NA	0.5184054441246198	0.03225242708660177	0.1901159178682155	Unchange
M349T215_neg	Tetrahydrocorticosterone	Lipids and lipid-like molecules	0.5363150561031101	0.03229724138350565	0.39010310504357265	Unchange
M351T338_2_neg	M351T338_2_neg	NA	0.4217425849198872	0.03242422442792112	0.24346916441174904	Unchange
M192T410_neg	M192T410_neg	NA	0.6378815470358735	0.03249716472039472	0.289509054302163	Unchange
M287T373_neg	M287T373_neg	NA	0.5212471075500724	0.03264939960754038	0.22294764583082144	Unchange
M493T383_neg	M493T383_neg	NA	0.6246424650412066	0.03273007168400099	0.23532818155942328	Unchange
M551T121_neg	M551T121_neg	NA	2.396813184315883	0.03279100750912667	1.5019636251992186	Up
M418T43_neg	M418T43_neg	NA	0.5768019216504733	0.03332391135909302	0.4153616814364797	Unchange
M269T65_2_neg	M269T65_2_neg	NA	0.39486094523010307	0.03344619235615681	1.4781550421048597	Down
M408T410_neg	M408T410_neg	NA	0.5215857531772198	0.03348434890869765	0.12764521632858825	Unchange
M562T290_neg	M562T290_neg	NA	0.5796283784021197	0.03363499922226385	0.2980045560125557	Unchange
M247T192_neg	M247T192_neg	NA	0.5558953351900917	0.03371508330869074	0.7137729960374185	Unchange
M333T302_2_neg	M333T302_2_neg	NA	0.4413217659498039	0.03382389964409231	0.13580231345478527	Unchange
M485T382_neg	M485T382_neg	NA	0.6446496222666308	0.03386962619647199	0.10990248447069996	Unchange
M264T344_neg	N-(phenylacetyl)-l-phenylalanine	Organic acids and derivatives	0.1804365498980352	0.0339360405652685	0.7836674459666348	Unchange
M633T383_neg	M633T383_neg	NA	0.5654583352760604	0.03420003230190879	0.32250062747654096	Unchange
M273T377_neg	M273T377_neg	NA	0.5483711828793629	0.03441455001429146	0.06215379423276306	Unchange
M305T604_neg	M305T604_neg	NA	1.4185391340809526	0.03442762792763337	0.2652934523291721	Unchange
M236T512_neg	M236T512_neg	NA	0.41900103440381264	0.03507584914743564	0.35847939948965896	Unchange
M365T29_neg	1-hydroxy-4-[(2s,3r,4s,5s,6r)-3,4,5-trihydroxy-6-(hydroxymethyl)oxan-2-yl]oxynaphthalene-2-carboxylic acid	Organic oxygen compounds	0.19943200436693587	0.03520159812788713	1.7784895311735396	Down
M601T507_neg	M601T507_neg	NA	0.6042622047433623	0.03530896986996002	0.04820800027664408	Unchange
M342T494_neg	M342T494_neg	NA	0.5055524694574123	0.03584458917581322	0.3735396094719131	Unchange
M355T155_neg	Cyclohexyl methylphosphonic acid	Organic acids and derivatives	0.5421018141781939	0.03586673888408631	0.34485774474132214	Unchange
M310T365_neg	M310T365_neg	NA	0.5792818675236135	0.03591462096237316	0.09280267088388884	Unchange
M290T528_neg	M290T528_neg	NA	0.5664700228351061	0.03623841206962427	0.6554472693991602	Unchange
M113T437_neg	M113T437_neg	NA	0.5415347342019419	0.03634133004662739	0.3697506748431419	Unchange
M470T525_neg	M470T525_neg	NA	0.5634672325518308	0.03654614198940487	0.08315505136005771	Unchange
M492T113_neg	Imatinib	Benzenoids	0.07410786218040805	0.03667994248242502	8.146719618668506	Down
M375T298_neg	M375T298_neg	NA	0.4739739685810177	0.03670247987028469	0.1636779075342259	Unchange
M165T324_neg	Terephthalic acid	Benzenoids	0.2499057954517703	0.03670888832350741	1.3991062800510885	Down
M349T407_neg	M349T407_neg	NA	0.6049879666961128	0.03673216131676879	0.3436548490609603	Unchange
M487T456_neg	M487T456_neg	NA	2.2466428948706	0.03681497709621045	0.13422624062721775	Unchange
M395T246_neg	Dl-4-hydroxy-3-methoxymandelic acid	Benzenoids	0.4894160963725831	0.03682770083815007	0.2384817395244799	Unchange
M403T79_neg	M403T79_neg	NA	0.62624176372793	0.03687492598798491	0.5351405622429523	Unchange
M382T381_neg	M382T381_neg	NA	2.6230483041951103	0.03691751344247294	0.2574628113883201	Unchange
M656T456_neg	M656T456_neg	NA	2.5422959944734953	0.03698627431359725	0.12353589976426702	Unchange
M415T461_neg	M415T461_neg	NA	0.5628006967290999	0.03709452837556216	0.06526117717031596	Unchange
M624T313_neg	M624T313_neg	NA	0.49580524655397495	0.03712566485573016	0.317445570672546	Unchange
M468T387_neg	M468T387_neg	NA	0.3977156064924712	0.03734007513059158	0.14815642801659934	Unchange
M676T446_neg	M676T446_neg	NA	0.5432184802065787	0.03739567824061829	0.0649796138837186	Unchange
M279T440_neg	M279T440_neg	NA	0.3200841776737765	0.03748353488056529	0.3112269379442395	Unchange
M462T88_neg	M462T88_neg	NA	0.5452621656772354	0.03758325258470856	2.1659253022664	Down
M199T280_neg	D-erythrose 4-phosphate	Organic oxygen compounds	0.5423732824540143	0.03758923047704123	0.4038918398531276	Unchange
M216T299_neg	M216T299_neg	NA	0.31229869275066946	0.03760168987356861	0.5804297125790782	Unchange
M448T469_neg	M448T469_neg	NA	0.5888088269862031	0.03768670628719348	0.18533991036478192	Unchange
M388T84_neg	M388T84_neg	NA	0.4536492963920632	0.03779106557704028	0.6974713385923128	Unchange
M75T444_neg	M75T444_neg	NA	0.5849182475974624	0.03799519750041586	0.0662666932559581	Unchange
M409T388_neg	M409T388_neg	NA	1.5529536333879004	0.03816750563662686	0.1026085304301598	Unchange
M239T53_neg	M239T53_neg	NA	0.6564413506829722	0.03858582473064691	0.7938458631957918	Unchange
M415T52_neg	M415T52_neg	NA	0.3928769583312884	0.03863344874859816	1.769635843109728	Down
M429T213_3_neg	(1-acetyloxy-3-hydroxy-6,8a-dimethyl-7-oxo-3-propan-2-yl-2,3a,4,8-tetrahydro-1h-azulen-4-yl) 4-hydroxybenzoate	Lipids and lipid-like molecules	0.5353239295070213	0.03929102506257023	5.788345856714557	Down
M87T528_neg	M87T528_neg	NA	0.697624947983492	0.0394687086478082	0.32007511508717085	Unchange
M715T383_neg	M715T383_neg	NA	0.5673890809357334	0.03965880974197394	0.15799282606636283	Unchange
M543T522_neg	M543T522_neg	NA	0.4152433833803602	0.03974157416946052	0.11917783645616112	Unchange
M470T225_neg	M470T225_neg	NA	0.5650647209496046	0.03979768493251185	0.2911257726018324	Unchange
M443T155_neg	M443T155_neg	NA	0.6147034523502392	0.03983856362470005	1.5441134864083157	Down
M255T715_neg	M255T715_neg	NA	0.686959910786113	0.03995041581548528	0.16975347072198252	Unchange
M350T265_neg	Benzoic acid, 4-[[(5,6,7,8-tetrahydro-5,5,8,8-tetramethyl-2-naphthalenyl)carbonyl]amino]-	Benzenoids	0.5574084925513211	0.0400486854664874	0.21045663735610945	Unchange
M379T368_neg	M379T368_neg	NA	0.5758733540471502	0.04009928389526251	0.19493644759782017	Unchange
M415T45_2_neg	Arenobufagin	Lipids and lipid-like molecules	0.4881412969925816	0.04042293903780495	6.05771245340215	Down
M128T449_neg	M128T449_neg	NA	1.8307442855493887	0.04045760810858397	0.50144965642221	Unchange
M410T370_neg	M410T370_neg	NA	0.6577344784425468	0.04064363151259557	0.05639012830873144	Unchange
M258T463_neg	M258T463_neg	NA	0.6549113716479521	0.04090964806809287	0.13329837420958238	Unchange
M75T448_neg	M75T448_neg	NA	0.5047472481481589	0.04093329144945645	0.07391892365124766	Unchange
M255T561_neg	M255T561_neg	NA	0.45683533584437735	0.04103703863084998	0.2769684831802037	Unchange
M455T109_neg	M455T109_neg	NA	0.5835147882102457	0.04114250433997409	0.4851287935323809	Unchange
M792T22_neg	M792T22_neg	NA	2.01830977055617	0.04120052444712027	0.4458696561821066	Unchange
M742T420_neg	M742T420_neg	NA	2.167783368765337	0.04129301432288239	0.1833902317981084	Unchange
M244T417_neg	M244T417_neg	NA	2.2552023246207447	0.04132172156871401	0.13361398451677953	Unchange
M712T318_neg	M712T318_neg	NA	0.5768924380746728	0.04134462510435059	0.26087141224963317	Unchange
M237T355_neg	M237T355_neg	NA	1.7801549494658546	0.04135607638090147	0.18739243423132068	Unchange
M524T203_neg	M524T203_neg	NA	0.6278381022296531	0.04159047297240881	0.5965524930920032	Unchange
M301T428_neg	M301T428_neg	NA	2.9458273581172056	0.04172439650702109	0.12702604856098235	Unchange
M286T27_2_neg	M286T27_2_neg	NA	2.7114783380281677	0.04174295879463429	0.6876392062925496	Unchange
M395T43_neg	M395T43_neg	NA	0.6104031228548438	0.04178937733623187	1.396935482392205	Down
M673T446_neg	6'-sialyl-n-acetyllactosamine	Organic oxygen compounds	0.5367812115343469	0.04179529542023203	0.4816955998190325	Unchange
M318T337_1_neg	M318T337_1_neg	NA	1.8840568832544744	0.04182993983605593	0.16112520491960192	Unchange
M300T193_neg	M300T193_neg	NA	0.4933966280077012	0.04194521377961388	1.2870372742454088	Down
M985T383_2_neg	M985T383_2_neg	NA	0.5902070623202376	0.04219780509111726	0.13368931950534815	Unchange
M469T415_neg	M469T415_neg	NA	1.707569806460112	0.0422353073214328	0.12352797667685196	Unchange
M383T120_neg	M383T120_neg	NA	0.4715328706201013	0.04232190774080387	1.30843889746809	Down
M301T400_neg	M301T400_neg	NA	0.5752576783329406	0.04244240470272045	0.19437183503185657	Unchange
M542T190_1_neg	M542T190_1_neg	NA	1.9183911032970096	0.04293611435928466	1.5250838757846414	Up
M568T335_neg	M568T335_neg	NA	0.46418208581050013	0.04293684866639295	0.5702119411631918	Unchange
M547T29_neg	M547T29_neg	NA	0.5731523097454412	0.0429769204231925	0.34238852980760454	Unchange
M335T441_neg	M335T441_neg	NA	0.5725081080063068	0.04350544483377061	0.06836833891349635	Unchange
M438T336_neg	M438T336_neg	NA	0.32892579613410017	0.04351913293534782	0.1817977244671875	Unchange
M328T506_neg	M328T506_neg	NA	0.423472525024998	0.04357437943814653	0.13149312685692038	Unchange
M266T372_neg	M266T372_neg	NA	3.3272935367414145	0.04361846514975943	0.2220943758741561	Unchange
M220T528_neg	M220T528_neg	NA	0.4858686998306295	0.04363375415434753	0.09627921974514436	Unchange
M399T126_neg	M399T126_neg	NA	0.42045704309787896	0.04369878840162996	4.104192832450682	Down
M627T533_neg	M627T533_neg	NA	0.6116497801681858	0.0438573368476986	0.0952884788708007	Unchange
M365T367_neg	M365T367_neg	NA	0.430409791596308	0.04390233207893326	0.1650040305883686	Unchange
M708T457_neg	M708T457_neg	NA	1.8822509810707708	0.04429448167421442	0.08867598937137738	Unchange
M429T228_neg	M429T228_neg	NA	0.5091700470855578	0.0443610201613302	1.834467203168211	Down
M145T367_neg	M145T367_neg	NA	0.7572403014287339	0.04441445828276665	0.15395918855976995	Unchange
M575T383_neg	M575T383_neg	NA	0.6248847485896247	0.04442674671238102	0.29553919623235575	Unchange
M486T77_neg	M486T77_neg	NA	0.3220222737370121	0.04444087368392471	1.254264612980934	Down
M189T259_neg	M189T259_neg	NA	0.4510187960328398	0.04447135386867105	0.4080558584492987	Unchange
M284T513_neg	M284T513_neg	NA	0.4958933266146434	0.04475842818389334	0.17988095553456998	Unchange
M387T59_neg	(4e,8e)-10-(4-hydroxy-6-methoxy-7-methyl-3-oxo-1h-2-benzofuran-5-yl)-4,8-dimethyldeca-4,8-dienoic acid	Lipids and lipid-like molecules	0.42420985077702783	0.04481028008749663	1.4527211188166953	Down
M101T443_neg	M101T443_neg	NA	0.6401964395904803	0.0450159514523949	0.3680016103706271	Unchange
M635T337_neg	M635T337_neg	NA	1.8675700664940451	0.04556580226225597	0.11673963002323934	Unchange
M546T305_neg	M546T305_neg	NA	0.5052302797970583	0.04589718047676365	0.33521459172769114	Unchange
M73T373_neg	M73T373_neg	NA	0.5623471628835628	0.04590924424540984	0.6822173725463464	Unchange
M222T155_2_neg	M222T155_2_neg	NA	0.4667302474617946	0.04601009844867398	0.3716057140832443	Unchange
M476T287_neg	M476T287_neg	NA	0.2931894745758543	0.04602133813519629	0.39054382527256176	Unchange
M714T449_neg	M714T449_neg	NA	0.4039160476060432	0.04610865230809438	0.16530193005855456	Unchange
M378T363_neg	M378T363_neg	NA	0.4426924443162111	0.04647498098384641	0.3369453600513561	Unchange
M94T13_neg	M94T13_neg	NA	1.789726923978448	0.04649414335043516	0.2849246003372891	Unchange
M184T384_neg	3-oxo-c4-homoserine lactone	Organic acids and derivatives	2.001509078250084	0.04653727188465614	0.3882685754786572	Unchange
M319T320_neg	M319T320_neg	NA	0.38619601540881354	0.04665940881752833	0.2936571803836491	Unchange
M127T712_neg	M127T712_neg	NA	1.4018935759190403	0.04705927774860815	0.14835937832073734	Unchange
M439T552_neg	M439T552_neg	NA	2.3744661987621853	0.04730823291916865	0.18305842638186437	Unchange
M547T149_neg	M547T149_neg	NA	0.6532087947640368	0.04745489080678145	1.1864687620889536	Down
M96T461_neg	M96T461_neg	NA	0.7146296074428673	0.04751390332026741	0.12717073623467184	Unchange
M681T441_neg	M681T441_neg	NA	1.588592133687158	0.04759283201540244	0.06263681539193322	Unchange
M886T384_neg	M886T384_neg	NA	0.4780214553785965	0.04762961098503785	0.13550703032988143	Unchange
M239T447_neg	Sulfuric acid	Homogeneous non-metal compounds	1.2102636021853987	0.04773176162873614	0.5193136078246402	Unchange
M508T469_2_neg	M508T469_2_neg	NA	0.6110956936071754	0.04777728977882042	0.09882864224363264	Unchange
M269T259_neg	M269T259_neg	NA	0.3816271947652598	0.04811997755915165	0.24200099812005044	Unchange
M1049T514_neg	M1049T514_neg	NA	2.220451377888428	0.04815482626290936	0.14421797299412567	Unchange
M618T456_neg	M618T456_neg	NA	1.9299590775794333	0.04835741419980554	0.11628275533689632	Unchange
M209T603_neg	M209T603_neg	NA	0.7037010554128111	0.04838897059120221	0.21731927464431489	Unchange
M893T526_2_neg	M893T526_2_neg	NA	0.5012024398227827	0.04863789422409267	0.13362160259277012	Unchange
M165T527_neg	M165T527_neg	NA	0.6353671191875455	0.04872706617410492	0.3559901372183382	Unchange
M507T53_neg	M507T53_neg	NA	1.38569404852818	0.049015222091641	1.8433776047178028	Up
M207T462_neg	M207T462_neg	NA	0.5601919577908332	0.04902177928808687	0.10848295727913894	Unchange
M524T544_neg	M524T544_neg	NA	0.648064614581716	0.04911648501664944	0.06741867555226608	Unchange
M223T284_neg	Sinapic acid	Phenylpropanoids and polyketides	0.48550276434539175	0.04914787753277317	0.3616471619566822	Unchange
M73T387_neg	M73T387_neg	NA	0.6786692818549939	0.04961685011423561	0.36959277942510177	Unchange
M244T444_neg	M244T444_neg	NA	1.6210608059185154	0.04965973008593542	0.10969213384061738	Unchange
M481T298_1_neg	M481T298_1_neg	NA	4.36505953235958	0.04975922047675877	0.4116804520833482	Unchange
M334T312_neg	Met-Trp	Organic acids and derivatives	0.4701833680407394	0.04977364582243394	0.1720492840050427	Unchange
M333T453_neg	Diflufenzopyr	Benzenoids	0.2225334210937206	0.04997847223204669	0.44846835154578424	Unchange
M165T419_neg	M165T419_neg	NA	0.6217268794155179	0.05018890652711439	0.8227886817458424	Unchange
M162T362_neg	M162T362_neg	NA	1.4024336075120043	0.05034953468181442	0.09150560945591658	Unchange
M261T276_neg	Homovanillic acid sulfate	Organic acids and derivatives	0.1855263045029976	0.05065682414283447	0.4742357905978137	Unchange
M320T532_neg	M320T532_neg	NA	0.5271098545102407	0.05081224573176843	0.2870258221403467	Unchange
M338T390_neg	M338T390_neg	NA	0.5141216000354831	0.05087235749948844	0.22346054260862472	Unchange
M97T210_neg	M97T210_neg	NA	0.6382304125566883	0.05090389094400237	0.5208567527980063	Unchange
M510T158_neg	M510T158_neg	NA	0.48131798389946345	0.05093948502796461	1.6834813426428863	Unchange
M333T461_neg	M333T461_neg	NA	0.6111115040181687	0.05097882300093524	0.0714725383715309	Unchange
M595T286_neg	M595T286_neg	NA	1.7134832291815902	0.05112045774851719	0.10152534828909689	Unchange
M122T469_neg	M122T469_neg	NA	0.6200631129202993	0.05143562343497846	0.20064208977338735	Unchange
M565T345_neg	M565T345_neg	NA	0.5132095119456358	0.05158706550740741	0.2621590886574992	Unchange
M591T65_neg	M591T65_neg	NA	1.4927103407710418	0.05164557657672298	0.36851709674888217	Unchange
M420T494_neg	M420T494_neg	NA	0.5685439834596654	0.05247139889413164	0.14325349561812736	Unchange
M319T319_neg	M319T319_neg	NA	0.42659557353464184	0.05263414164916309	0.4234190986691228	Unchange
M440T496_neg	M440T496_neg	NA	0.6129186601872256	0.05266174508842775	0.04739076635309678	Unchange
M514T320_neg	M514T320_neg	NA	0.4858887816562514	0.0527324467585577	0.15963646717554714	Unchange
M285T370_neg	M285T370_neg	NA	0.4939241086736376	0.05307575543254854	0.18360293710010656	Unchange
M626T520_neg	M626T520_neg	NA	0.31721683911808324	0.0531511028658363	0.15022125112144505	Unchange
M490T135_neg	M490T135_neg	NA	0.5027193499718225	0.05329841765414499	0.6329767275614568	Unchange
M581T457_neg	M581T457_neg	NA	2.1867925948735847	0.05330247014060244	0.20185010504497625	Unchange
M535T449_neg	M535T449_neg	NA	0.5252587652351032	0.05331144772225322	0.0695568509151126	Unchange
M133T265_neg	M133T265_neg	NA	0.5387202455347685	0.05357705788572966	0.10268663566270785	Unchange
M159T375_neg	M159T375_neg	NA	1.6120111990765071	0.05370212042582828	0.22205457514433144	Unchange
M511T190_neg	M511T190_neg	NA	1.7640563313538329	0.05372832021463267	0.8554184612850685	Unchange
M230T377_neg	M230T377_neg	NA	0.4749064459614815	0.05398973145191256	0.5558645133494892	Unchange
M431T328_neg	O-desmethylgefitinib	Organoheterocyclic compounds	0.4995338245686976	0.05402190661932623	0.29896124871430646	Unchange
M303T458_neg	M303T458_neg	NA	0.5311846734933005	0.05427040721614012	0.207019231501759	Unchange
M623T221_neg	M623T221_neg	NA	0.49534392579197795	0.05441425976024137	0.2714681770187839	Unchange
M523T97_neg	M523T97_neg	NA	0.632521787667987	0.05450746784642149	0.84434213188704	Unchange
M524T314_neg	Virginiamycin component b	NA	0.6013282837184236	0.05459945173089994	0.3880128918615181	Unchange
M425T333_neg	M425T333_neg	NA	0.634869883468648	0.05473817930766749	0.22098437462363296	Unchange
M127T384_neg	M127T384_neg	NA	0.5514119364075217	0.05474252414729814	0.21995042587660035	Unchange
M165T307_neg	M165T307_neg	NA	0.39874237382015104	0.05500769753946437	0.5475877809055802	Unchange
M241T221_neg	M241T221_neg	NA	0.7006930184979654	0.0553057337414165	0.10638932779120196	Unchange
M657T383_neg	M657T383_neg	NA	0.6372942466843284	0.0555852391580735	0.31331812957579597	Unchange
M207T476_neg	M207T476_neg	NA	1.3857747451418183	0.05565350494932089	0.1034880264206946	Unchange
M243T442_neg	M243T442_neg	NA	2.363008836829539	0.05590709556665081	0.1912003278915651	Unchange
M793T444_neg	M793T444_neg	NA	0.6072500742826838	0.05599614671576613	0.08188353544821479	Unchange
M379T407_2_neg	M379T407_2_neg	NA	0.5925066210273852	0.056117910601025	0.08928426870556948	Unchange
M389T132_neg	M389T132_neg	NA	0.4588666288815137	0.05643916334163382	1.9838445763097432	Unchange
M235T198_neg	M235T198_neg	NA	0.5732188268711056	0.05657689848351043	0.19848712204182964	Unchange
M107T213_neg	M107T213_neg	NA	0.5340759858612205	0.05691668790925507	0.1711794808512562	Unchange
M291T384_neg	M291T384_neg	NA	0.4928087627504109	0.05722440784989487	0.08376841406088506	Unchange
M591T218_neg	M591T218_neg	NA	2.2386317542250165	0.05722570312917027	0.44027001257739584	Unchange
M403T131_neg	M403T131_neg	NA	0.5867145632724112	0.05739950696128791	0.6387461176237591	Unchange
M767T492_neg	M767T492_neg	NA	1.7292980028284914	0.05756569824126228	0.10282892730137844	Unchange
M379T433_neg	M379T433_neg	NA	0.5889480543507934	0.05765183347848862	0.09914411735614267	Unchange
M139T137_neg	Sulfoacetic acid	Organic acids and derivatives	0.617394745461123	0.0578552435064763	0.3796283281827926	Unchange
M173T518_neg	M173T518_neg	NA	0.26576623850524506	0.05788496945207166	0.5981291987019451	Unchange
M485T172_neg	M485T172_neg	NA	0.6019925762554416	0.05795168263197491	1.1546972961378872	Unchange
M492T370_neg	M492T370_neg	NA	0.5935808823104392	0.05807520386162924	0.04405860921899255	Unchange
M399T54_neg	M399T54_neg	NA	0.6472880484917792	0.05821807593520637	0.5140362384227489	Unchange
M300T28_neg	M300T28_neg	NA	1.3778775073559963	0.05833303262366752	1.2119141695540052	Unchange
M101T408_neg	M101T408_neg	NA	0.4895827089099161	0.05834579308120505	0.693022930010351	Unchange
M206T116_neg	2-(cyclohexylamino)ethanesulfonic acid	Organic nitrogen compounds	0.2975909045454224	0.05868049960576323	0.5190005834419452	Unchange
M567T221_neg	M567T221_neg	NA	0.5261847090648996	0.05877445767558504	0.24027070595309372	Unchange
M567T335_neg	Leukotriene f4	Lipids and lipid-like molecules	0.41841357109357064	0.0589604024160237	1.1690392862035066	Unchange
M403T290_neg	M403T290_neg	NA	0.5589511382012388	0.05897793764754201	0.12985053130194318	Unchange
M853T464_neg	M853T464_neg	NA	2.151549937635341	0.0591438810395523	0.09849352618409755	Unchange
M645T320_neg	M645T320_neg	NA	1.5793577283971816	0.05953848071301903	0.07966509572997515	Unchange
M615T384_neg	M615T384_neg	NA	0.6641178309861165	0.06023714590804868	0.09039889730801363	Unchange
M144T299_neg	4-hydroxy-l-glutamic acid	Organic acids and derivatives	0.4048581796033628	0.06025373429274942	0.43610382514154616	Unchange
M284T494_neg	M284T494_neg	NA	0.5025206135623838	0.06037642255236308	0.37383613973138735	Unchange
M226T100_neg	Deoxycytidine	Nucleosides, nucleotides, and analogues	0.3651691926553814	0.06073355646695622	0.5981589059529308	Unchange
M427T178_1_neg	M427T178_1_neg	NA	0.56499341653806745	0.06075963086763198	1.6210533596909211	Unchange
M303T284_neg	M303T284_neg	NA	0.46466405936259914	0.06092902164108562	0.6203894634185929	Unchange
M363T264_neg	M363T264_neg	NA	0.6537011091325015	0.06092964007582206	0.12085272435216309	Unchange
M675T444_neg	M675T444_neg	NA	0.56751877877608	0.06103180157785407	0.1302871350187328	Unchange
M362T348_neg	M362T348_neg	NA	0.6081119747655483	0.06113644528923462	0.12619924927323614	Unchange
M343T440_neg	M343T440_neg	NA	0.5986835262830796	0.06117837900992826	0.1074764834990004	Unchange
M483T77_neg	M483T77_neg	NA	2.6797655152599664	0.06121234660834369	1.038590445257791	Unchange
M608T270_neg	M608T270_neg	NA	0.5804207368189824	0.06121615753174996	1.2967006563598134	Unchange
M320T494_2_neg	M320T494_2_neg	NA	0.5060278068793378	0.0612182857608373	0.9921727488259507	Unchange
M764T471_2_neg	M764T471_2_neg	NA	0.4136429599070583	0.06142932328645442	0.09015135568153204	Unchange
M478T436_neg	M478T436_neg	NA	0.6202898173423159	0.06146466499257032	0.07534124999822593	Unchange
M675T331_neg	M675T331_neg	NA	0.3766686194948968	0.06199807751311635	0.18696391921736147	Unchange
M475T138_neg	M475T138_neg	NA	0.6320431097358352	0.06228614432193891	0.7150837001824764	Unchange
M429T213_2_neg	M429T213_2_neg	NA	0.6390380922599913	0.06244514321420987	0.46127736523547014	Unchange
M893T526_3_neg	M893T526_3_neg	NA	0.5560348893809683	0.06287657691600308	0.09409910975289588	Unchange
M240T175_neg	M240T175_neg	NA	0.461593740951335	0.06293070344189734	0.7299632179868837	Unchange
M450T444_2_neg	Doxazosin	Organoheterocyclic compounds	3.295582416814274	0.06317624746481657	0.40935001196744497	Unchange
M258T435_neg	M258T435_neg	NA	0.5468068090085765	0.06320405546897834	0.17957210300428997	Unchange
M286T89_neg	M286T89_neg	NA	0.6882415859669166	0.06322487897653645	1.8097383150873187	Unchange
M302T494_2_neg	M302T494_2_neg	NA	0.5090220948218271	0.06328811693699266	1.1609172762557285	Unchange
M240T494_2_neg	M240T494_2_neg	NA	0.5100331234840249	0.06347029675328265	0.8348708823536675	Unchange
M187T18_2_neg	M187T18_2_neg	NA	0.5471499389008722	0.06348318227112036	0.3958021450980889	Unchange
M443T57_2_neg	Mitoxantrone	Benzenoids	0.5526677248042781	0.06348752779816663	3.944694063614645	Unchange
M449T41_neg	M449T41_neg	NA	0.47595659396092654	0.063559178768694935	0.900804203971673	Unchange
M170T15_1_neg	M170T15_1_neg	NA	1.315067536189792	0.06357308468800066	0.36752764321585457	Unchange
M76T270_neg	M76T270_neg	NA	0.6548806338578241	0.06371634282213308	0.10180060291983983	Unchange
M805T190_neg	M805T190_neg	NA	1.89578513632791	0.0637180620949472	0.7652624556838009	Unchange
M347T338_neg	M347T338_neg	NA	0.5489956126522899	0.06414247447399152	0.10810083752900904	Unchange
M317T336_neg	M317T336_neg	NA	1.812230505079591	0.06427181530544646	0.2724859051911764	Unchange
M873T528_1_neg	M873T528_1_neg	NA	0.4900187436067226	0.06428516478394182	0.18354234495544497	Unchange
M232T713_neg	M232T713_neg	NA	0.8141388162138675	0.06428665667646086	0.07112307303960305	Unchange
M677T313_neg	M677T313_neg	NA	0.5194137624229931	0.06461455997357755	0.19760486886663947	Unchange
M521T285_neg	M521T285_neg	NA	2.088274978046071	0.06474253006501515	0.2281611442018613	Unchange
M665T351_neg	M665T351_neg	NA	0.587040305648964	0.06479424209951266	0.0792194523238395	Unchange
M290T371_neg	M290T371_neg	NA	0.6474262395697042	0.06491730804987707	0.729335164057362	Unchange
M399T295_neg	M399T295_neg	NA	0.3891852351844558	0.06492288533112442	0.2158302983081138	Unchange
M201T288_neg	M201T288_neg	NA	1.5931025610365308	0.06493310145934887	0.30080202087673324	Unchange
M457T324_neg	M457T324_neg	NA	0.6892916433596716	0.06503257416999637	0.14796208017548731	Unchange
M458T181_neg	M458T181_neg	NA	0.5832891324853565	0.06507071623631007	0.22317311963473083	Unchange
M101T368_neg	L-(+)-erythrulose	Organic oxygen compounds	0.6837921483145143	0.06525168835565029	0.6303222310606603	Unchange
M465T49_neg	M465T49_neg	NA	1.856361470296044	0.06536176334609971	2.983801066618195	Unchange
M774T470_neg	M774T470_neg	NA	1.8173673831893191	0.06542220103437829	0.12817210744848814	Unchange
M496T474_neg	M496T474_neg	NA	0.6013379941153884	0.06555600843846904	0.06428938119014004	Unchange
M362T463_neg	M362T463_neg	NA	0.5443334837923327	0.06580726823708812	0.07252528671632523	Unchange
M524T208_neg	M524T208_neg	NA	0.648090103005431	0.06585012644121795	0.5045410361725644	Unchange
M446T142_neg	Trp-Gly-Trp	Organic acids and derivatives	0.5184177493328735	0.06585763373879831	1.0688450339639275	Unchange
M240T513_neg	M240T513_neg	NA	0.53473640050358	0.06586091193734361	0.3971708654493391	Unchange
M237T468_neg	M237T468_neg	NA	0.41962887888329287	0.06594670665218713	0.18340878317468648	Unchange
M611T516_neg	M611T516_neg	NA	1.6085342534246214	0.06610260598148247	0.127309763224011	Unchange
M279T92_neg	M279T92_neg	NA	0.5831614311125436	0.06636906913666472	4.510739387052016	Unchange
M267T61_neg	M267T61_neg	NA	4.975666593259498	0.06653811129238756	1.3409962572069345	Unchange
M247T96_neg	M247T96_neg	NA	0.5854238986226946	0.06705057871678248	1.0983825474121296	Unchange
M849T522_neg	M849T522_neg	NA	0.54571684085241845	0.06722097218978809	0.15501907636635798	Unchange
M572T337_neg	M572T337_neg	NA	0.5311848959371732	0.06737897176480305	0.12462684044081694	Unchange
M136T293_neg	4-aminobenzoate	Benzenoids	1.3947257370127932	0.06808321091611359	0.18739050334448223	Unchange
M480T315_neg	M480T315_neg	NA	0.3901798839160169	0.06810916382500364	0.586716181511438	Unchange
M646T314_neg	M646T314_neg	NA	0.6943524275665216	0.06828725938825182	0.244439449467148	Unchange
M583T354_neg	Bilirubin	Organoheterocyclic compounds	0.5639265518590741	0.06833081839114527	0.2847318921201105	Unchange
M261T278_neg	M261T278_neg	NA	0.2697534619482375	0.06833657054112947	0.5180800914275508	Unchange
M406T12_neg	M406T12_neg	NA	1.3470231088221245	0.06842708584670966	0.20444046666254023	Unchange
M774T500_neg	M774T500_neg	NA	0.5877426471410744	0.06850350851358296	0.1005469503652364	Unchange
M252T373_neg	M252T373_neg	NA	0.494359938826704	0.0685137364726521	0.10662710411562118	Unchange
M91T708_neg	M91T708_neg	NA	0.3870844412361013	0.06898429630540533	0.6796592868670027	Unchange
M537T269_1_neg	M537T269_1_neg	NA	0.3664173885057154	0.06920194639543867	0.276681762608346	Unchange
M683T479_2_neg	M683T479_2_neg	NA	2.0146465697894085	0.06932465618058875	0.15417363786457164	Unchange
M614T196_neg	M614T196_neg	NA	0.7411728819854397	0.06939787290073011	0.28110719140856805	Unchange
M431T313_neg	M431T313_neg	NA	0.622285520446944	0.06950227794803136	0.19079867524348293	Unchange
M289T320_neg	M289T320_neg	NA	0.48454746836968743	0.06951212228211644	0.13924472875861185	Unchange
M759T537_neg	M759T537_neg	NA	1.7419373362546495	0.07008811991006708	0.08907741335186595	Unchange
M315T96_neg	M315T96_neg	NA	0.18227475140400912	0.07010060059105976	1.3730427064384372	Unchange
M414T292_1_neg	M414T292_1_neg	NA	0.4517768211287586	0.07019559046102805	0.3573184317072024	Unchange
M318T282_neg	M318T282_neg	NA	1.9601573911571977	0.07022863452223484	0.19477308373646676	Unchange
M845T384_1_neg	M845T384_1_neg	NA	0.6146822342349272	0.07049068766467878	0.14317267481994556	Unchange
M483T410_neg	M483T410_neg	NA	0.5483643436001869	0.07058278139214835	0.08936873920579833	Unchange
M208T220_neg	3,5-dimethoxy-4-hydroxycinnamic acid	Phenylpropanoids and polyketides	1.6983669931709957	0.07064532169394483	0.3568190415069498	Unchange
M511T186_neg	M511T186_neg	NA	0.3552068111154247	0.07080906596201997	2.327325846395876	Unchange
M525T121_1_neg	M525T121_1_neg	NA	1.94012351429892	0.07125413730164165	5.524106383620188	Unchange
M133T339_neg	M133T339_neg	NA	0.7676266141057408	0.07135158473167313	0.07836212782089824	Unchange
M441T173_neg	M441T173_neg	NA	2.1609116421454435	0.07146561914366632	0.5533683405004973	Unchange
M241T442_neg	M241T442_neg	NA	1.5785869456206494	0.07223337203772168	0.23153149997539085	Unchange
M214T336_neg	M214T336_neg	NA	1.9023949609270885	0.07223959221097584	0.10485370651878696	Unchange
M137T180_neg	M137T180_neg	NA	0.7228198276939521	0.07237672160544253	0.21764160258765072	Unchange
M214T175_neg	M214T175_neg	NA	0.5425532622466127	0.07242996642092207	0.4623238098635506	Unchange
M145T392_neg	Alpha-ketoglutarate	Organic acids and derivatives	8.769058752126071	0.07248436303848935	1.09463759895477	Unchange
M827T529_neg	M827T529_neg	NA	0.6297064516071283	0.07251240066356379	0.09721033018077592	Unchange
M339T176_neg	M339T176_neg	NA	0.5180357486526664	0.0728428008221441	0.2252552348901221	Unchange
M690T379_neg	M690T379_neg	NA	0.38851819148068817	0.07292812600633891	0.16588180984117137	Unchange
M344T356_neg	M344T356_neg	NA	0.38657581653855394	0.0729708338391405	0.09960417519900074	Unchange
M277T381_neg	M277T381_neg	NA	0.5515748742311795	0.07323477960943109	0.0724559245008299	Unchange
M243T333_neg	M243T333_neg	NA	0.6659356739992515	0.07325364959215795	0.1414507075825507	Unchange
M591T308_neg	M591T308_neg	NA	0.5261339602056254	0.07328740673648831	0.2945445527534539	Unchange
M187T455_neg	M187T455_neg	NA	0.5902861394917053	0.07357847139426964	0.11134175284033204	Unchange
M510T187_neg	1,2-dioleoyl-sn-glycero-3-phospho-(1'-myo-inositol-3',4'-bisphosphate)	Lipids and lipid-like molecules	0.3749359657342784	0.07370655472620675	4.2785619595607605	Unchange
M344T309_neg	M344T309_neg	NA	1.524802948283971	0.07382712516008898	0.23018009546690205	Unchange
M483T400_neg	M483T400_neg	NA	1.812499822092958	0.07388780577741938	0.13492981026218714	Unchange
M376T171_neg	M376T171_neg	NA	0.4429537406090739	0.07406424555144629	0.38787948187850624	Unchange
M426T370_neg	M426T370_neg	NA	0.6111318373798945	0.07425167135099714	0.08458041950493592	Unchange
M415T331_neg	2,5-dimethoxycinnamic acid	Phenylpropanoids and polyketides	0.4071762017305297	0.07434360626752841	0.9529267816621654	Unchange
M357T508_neg	M357T508_neg	NA	0.49577768826156743	0.07482109498101025	0.2879413859819364	Unchange
M927T384_1_neg	M927T384_1_neg	NA	0.6055470872386743	0.07517691991239764	0.13391618521783988	Unchange
M304T271_2_neg	M304T271_2_neg	NA	0.6399925645852833	0.07518933263536653	1.5129467566821682	Unchange
M356T478_neg	M356T478_neg	NA	0.5485855291931419	0.075252306210612685	0.0810557556692314	Unchange
M779T384_neg	M779T384_neg	NA	0.6924187873816363	0.07548179058089506	0.08691837302930557	Unchange
M147T17_1_neg	M147T17_1_neg	NA	1.2462753006189011	0.07554286860309631	0.6307788896278338	Unchange
M413T49_neg	M413T49_neg	NA	0.6603170746833823	0.07591421318316768	1.048005020263408	Unchange
M191T593_neg	M191T593_neg	NA	0.39743539917204174	0.07597841685820632	1.3153219708596453	Unchange
M646T278_neg	M646T278_neg	NA	0.5009881727101063	0.07606842051153073	0.34830038970901633	Unchange
M460T259_2_neg	M460T259_2_neg	NA	0.2883832410862522	0.07667547911274956	0.3497871091167535	Unchange
M133T407_neg	M133T407_neg	NA	0.716938737281233	0.07690867127047017	0.2870612764609583	Unchange
M476T65_neg	M476T65_neg	NA	2.538973932048582	0.07705217132179609	2.2422760341796355	Unchange
M304T271_1_neg	M304T271_1_neg	NA	0.6406154171053058	0.07727366386865067	2.7070010034199448	Unchange
M423T32_neg	M423T32_neg	NA	0.6226317702999303	0.07734842076920743	0.9172145941325603	Unchange
M411T38_neg	M411T38_neg	NA	0.6482237849766328	0.07746268662119259	0.41330211121635874	Unchange
M663T493_neg	M663T493_neg	NA	0.5424087034757616	0.07768729154723931	0.09412383803344204	Unchange
M280T435_neg	M280T435_neg	NA	0.5506737791845903	0.07776077174104784	0.06942745007171147	Unchange
M861T384_neg	M861T384_neg	NA	0.6710671011741542	0.07776701904093952	0.08574514534727735	Unchange
M237T463_neg	M237T463_neg	NA	0.6339117837588936	0.07815666423337654	0.15008307060160672	Unchange
M903T383_neg	M903T383_neg	NA	0.6829385320334886	0.07821596299240331	0.14678370968610066	Unchange
M415T132_neg	M415T132_neg	NA	0.5790199324175095	0.07838509104231152	1.159450311426883	Unchange
M557T49_neg	M557T49_neg	NA	1.7539207719214691	0.0783896595269637	0.8018717967814523	Unchange
M130T372_neg	M130T372_neg	NA	1.974185679583248	0.07848945273594245	0.3450282395055668	Unchange
M503T332_1_neg	M503T332_1_neg	NA	0.6544247781194148	0.07876319816317717	0.1919263406194334	Unchange
M665T421_neg	M665T421_neg	NA	2.303999332327747	0.07885269063330094	0.17188998327710733	Unchange
M350T445_1_neg	M350T445_1_neg	NA	2.1233976922425004	0.07906573191097668	0.30475124029063666	Unchange
M154T652_neg	M154T652_neg	NA	1.2396282923133584	0.0792863331584026	0.16470087966375271	Unchange
M625T523_neg	M625T523_neg	NA	0.5594056995528686	0.07934763515746193	0.07029274331376772	Unchange
M331T215_neg	M331T215_neg	NA	0.411042374441059	0.07937620532741445	0.30881454718502654	Unchange
M1019T513_neg	M1019T513_neg	NA	1.7287087118306426	0.07942398691659858	0.11075966552315704	Unchange
M215T336_neg	M215T336_neg	NA	2.4752657977516246	0.07943759479626515	0.21961151358855863	Unchange
M546T255_neg	M546T255_neg	NA	0.5666676638900036	0.07945546298203086	0.4644115448898288	Unchange
M274T410_2_neg	M274T410_2_neg	NA	0.6965298278783519	0.07952365864478786	0.03777153282209161	Unchange
M305T252_neg	M305T252_neg	NA	0.6489770141362365	0.07956871925078782	0.7572538557298842	Unchange
M357T456_neg	M357T456_neg	NA	0.13027385007322417	0.07961380345239341	0.7349874332758208	Unchange
M173T661_neg	M173T661_neg	NA	0.7903646920005438	0.07987810542051912	0.3618835054730501	Unchange
M289T407_1_neg	M289T407_1_neg	NA	0.6831999729074796	0.07991788870958062	0.08852416096683305	Unchange
M478T284_neg	M478T284_neg	NA	0.38642776201491086	0.079968046150322325	0.3826729509036656	Unchange
M412T77_neg	M412T77_neg	NA	0.6472000543449765	0.08006739857681881	1.173164761280458	Unchange
M255T209_1_neg	M255T209_1_neg	NA	0.5952079258794937	0.0801044641955259	0.9948948101201012	Unchange
M99T384_neg	M99T384_neg	NA	0.7819442675826869	0.08035030482234655	0.12331659232407044	Unchange
M231T371_neg	M231T371_neg	NA	0.5380636558731798	0.08053308367804947	0.19913283830235395	Unchange
M166T294_neg	M166T294_neg	NA	1.5039417017995491	0.08063601646725342	0.3262582152609967	Unchange
M309T236_neg	Picrotin	NA	0.5671132488385104	0.08072725231713264	0.2358231136363508	Unchange
M859T213_neg	M859T213_neg	NA	0.3621895698815082	0.08077715260554179	0.49205993888360344	Unchange
M237T346_neg	M237T346_neg	NA	1.5684008956628357	0.08119884133437673	0.11438700285421438	Unchange
M600T159_neg	M600T159_neg	NA	0.30971128709595397	0.08120752083885639	1.6959753006254537	Unchange
M421T442_neg	M421T442_neg	NA	1.8147616051066129	0.08138842832625603	0.0850252535890917	Unchange
M674T330_neg	M674T330_neg	NA	0.4048260198754517	0.08205807204323053	0.27240740773138494	Unchange
M128T415_1_neg	M128T415_1_neg	NA	5.5379484354063955	0.08207341182045591	2.220354356527781	Unchange
M238T463_neg	M238T463_neg	NA	0.6342034275594418	0.08209453945267017	0.11633898473837784	Unchange
M495T43_neg	M495T43_neg	NA	0.6061908890957037	0.08213727012033639	1.3951010321115014	Unchange
M374T511_neg	M374T511_neg	NA	0.6282771021064589	0.08234915295441066	0.12746475886825603	Unchange
M358T436_neg	M358T436_neg	NA	0.570260767140744	0.08245614430100463	0.08261298057443596	Unchange
M138T227_neg	M138T227_neg	NA	1.6412828544978229	0.08249473165656844	0.6419175971940783	Unchange
M603T333_neg	2',6'-dihydroxy 4,4'-dimethoxydihydrochalcone	Phenylpropanoids and polyketides	0.23499918423675725	0.08256911646320465	0.2548957483917937	Unchange
M1095T534_neg	M1095T534_neg	NA	0.62606208571949	0.08257253797001866	0.1063584468946241	Unchange
M490T212_neg	M490T212_neg	NA	1.6225560650572874	0.08270526889011683	0.2571383699623415	Unchange
M467T292_neg	M467T292_neg	NA	0.5721540720361109	0.0829120350560975	0.10323184056660324	Unchange
M804T248_neg	M804T248_neg	NA	1.7393219855370283	0.0830878380253705	0.19523297078906893	Unchange
M138T381_neg	M138T381_neg	NA	1.338103278881606	0.08314071601470871	0.131118483733398	Unchange
M197T343_neg	M197T343_neg	NA	1.8240762295716937	0.0833640170375869	0.10559412931839995	Unchange
M1009T384_neg	M1009T384_neg	NA	0.6341572461336056	0.08359959787904729	0.10061310767188704	Unchange
M247T54_neg	M247T54_neg	NA	0.7474698350735053	0.0836086353880059	0.5516288229579256	Unchange
M397T254_neg	M397T254_neg	NA	0.714562021888575	0.08369642319797117	0.07812459751101451	Unchange
M643T318_neg	M643T318_neg	NA	1.6354959276790824	0.08385376758305685	0.11898027608648552	Unchange
M626T334_neg	M626T334_neg	NA	0.6640121390132903	0.08386329599233162	0.19659089848692468	Unchange
M580T435_neg	M580T435_neg	NA	0.6303072443728064	0.08390838052426863	0.09340286308510168	Unchange
M565T325_neg	M565T325_neg	NA	0.475080952653895	0.08391558083223999	0.27476342366273904	Unchange
M284T379_neg	M284T379_neg	NA	0.6402638004847365	0.08399067536186894	0.08208665759453777	Unchange
M1095T536_neg	M1095T536_neg	NA	0.6122055317553192	0.08403392113211966	0.08987398666680488	Unchange
M589T313_neg	M589T313_neg	NA	0.31107342014116296	0.08453161440353195	0.45155305682341623	Unchange
M403T383_neg	M403T383_neg	NA	0.723474766247403	0.08457582157505396	0.11583645259879506	Unchange
M580T464_neg	M580T464_neg	NA	2.194476179481942	0.08472022183635373	0.4200181525294851	Unchange
M462T65_neg	M462T65_neg	NA	1.71960538938214	0.08474648074459286	0.32416487834309915	Unchange
M845T523_2_neg	M845T523_2_neg	NA	0.5663120038001055	0.08502317912854776	0.17295327865570786	Unchange
M591T336_neg	M591T336_neg	NA	0.7065666090580975	0.08508380841113734	0.1558575528682246	Unchange
M102T416_neg	D-2-aminobutyric acid	Organic acids and derivatives	6.4377812003464845	0.08545142825666789	2.003644917750479	Unchange
M382T373_neg	M382T373_neg	NA	2.238938049717996	0.08554589165379939	0.27929104729563814	Unchange
M280T88_2_neg	M280T88_2_neg	NA	0.6042016877422147	0.08556096865386581	16.639827571210052	Unchange
M583T457_neg	M583T457_neg	NA	1.8863988408598684	0.08556573691471009	0.10664697983931112	Unchange
M280T341_neg	M280T341_neg	NA	0.51270727976912	0.08558272670154257	0.19297333215785129	Unchange
M464T444_neg	M464T444_neg	NA	0.5937879082657408	0.08562018448653315	0.40783107908659816	Unchange
M146T416_3_neg	DL-Glutamic acid	Organic acids and derivatives	6.361873312210634	0.08580097977259181	5.445754305365471	Unchange
M351T42_neg	M351T42_neg	NA	0.3851684070546333	0.08591268517675475	1.0231809510912324	Unchange
M278T410_neg	M278T410_neg	NA	1.59797124545201	0.08595883915545298	0.15843956375664084	Unchange
M117T384_neg	M117T384_neg	NA	5.474386484598899	0.08615656390556989	0.33769736960494473	Unchange
M320T351_neg	M320T351_neg	NA	0.588110801356987	0.08635912993627605	0.11735102490412506	Unchange
M579T227_neg	M579T227_neg	NA	0.6003843348973961	0.08650921576173198	0.09810954779399432	Unchange
M627T351_neg	M627T351_neg	NA	0.5175483799282524	0.08663447039917813	0.13520370729864553	Unchange
M438T340_neg	M438T340_neg	NA	0.6263514279415339	0.08663605202013286	0.10864946578942966	Unchange
M616T97_neg	M616T97_neg	NA	0.6405740554660407	0.0868466901988856	0.9460831674359051	Unchange
M191T518_neg	Citrate	Organic acids and derivatives	0.1828371397932346	0.0871694735024698	3.019321680329288	Unchange
M313T333_neg	M313T333_neg	NA	0.6246373703351386	0.08772200669938285	0.7404668773791334	Unchange
M291T321_neg	M291T321_neg	NA	0.5856106448924383	0.08800259801733232	0.08114519346646319	Unchange
M427T356_neg	9,11,12a-trihydroxy-2,3-dimethoxy-8-(3-methylbut-2-enyl)-6,6a-dihydrochromeno[3,4-b]chromen-12-one	Phenylpropanoids and polyketides	0.5372097223798071	0.08819352274106626	0.24477501901423485	Unchange
M469T400_neg	M469T400_neg	NA	0.5634597115379393	0.08825437320605692	0.24448353294731437	Unchange
M460T360_neg	M460T360_neg	NA	0.5463438968116642	0.08843439726019675	0.08943563365189616	Unchange
M467T53_neg	M467T53_neg	NA	2.2657661942353022	0.08864162975249154	0.7608294190003485	Unchange
M420T388_neg	Pitavastatin	Organoheterocyclic compounds	0.5052524462101443	0.08865058500232939	0.1841037944494499	Unchange
M191T282_neg	M191T282_neg	NA	0.5311158155561695	0.0890605211037558	0.3508809021265222	Unchange
M236T463_neg	M236T463_neg	NA	0.6503690689093267	0.08913224028593304	0.4964385465953865	Unchange
M135T190_neg	M135T190_neg	NA	1.5020320579137505	0.08929333486768784	0.254746728872358	Unchange
M314T334_neg	M314T334_neg	NA	0.6553927642072164	0.08937101319795986	0.1300132851855677	Unchange
M215T407_2_neg	M215T407_2_neg	NA	0.7906246593418808	0.08945240557054446	0.058438849490899183	Unchange
M232T93_neg	3,4-dihydroxycinnamic acid (l-alanine methyl ester) amide	Organic acids and derivatives	0.6617529780960519	0.08957839827162613	2.8403268773946357	Unchange
M255T149_neg	M255T149_neg	NA	0.6675660406322101	0.08965643981481747	0.4134662603519631	Unchange
M485T611_neg	M485T611_neg	NA	0.6013155605680679	0.08966609110393364	0.4432612823144861	Unchange
M222T155_1_neg	M222T155_1_neg	NA	0.649030755721958	0.08973400798622319	0.5753684738552779	Unchange
M556T453_neg	M556T453_neg	NA	2.0456807403163197	0.08985452980245409	0.10062804651566268	Unchange
M321T485_neg	M321T485_neg	NA	3.732251289406499	0.0898647537334454	0.937338003383054	Unchange
M150T13_1_neg	M150T13_1_neg	NA	0.5297516304597134	0.08987669479630937	0.2056510956972412	Unchange
M351T27_neg	Tetrahydroalstonine	NA	0.6263286913128933	0.08988365453515398	0.6395289585373484	Unchange
M503T283_neg	M503T283_neg	NA	0.6191677570708161	0.09007474385463098	0.4210842484527985	Unchange
M600T217_neg	M600T217_neg	NA	1.3566289276871797	0.09015007781797342	0.8017365839018586	Unchange
M516T196_neg	M516T196_neg	NA	0.6955579735423346	0.09030865677654328	0.48597780609674146	Unchange
M541T314_neg	M541T314_neg	NA	0.4977959699075792	0.09043566161173956	0.5537695126682334	Unchange
M383T172_neg	M383T172_neg	NA	0.5837736328787713	0.0906381682802846	0.921760492880318	Unchange
M162T369_neg	M162T369_neg	NA	0.7432249134904528	0.09066066330316289	0.10996787498853217	Unchange
M182T486_neg	M182T486_neg	NA	1.2531196970446474	0.09069641438047496	0.1848498510861585	Unchange
M214T366_neg	M214T366_neg	NA	1.5887314344428325	0.09094763521611074	0.07361209770125968	Unchange
M113T330_neg	M113T330_neg	NA	0.6274389353611036	0.09097883309677827	0.27655114105554757	Unchange
M281T392_neg	M281T392_neg	NA	3.1910540437589705	0.09098363963193984	0.2887050944372414	Unchange
M621T190_neg	M621T190_neg	NA	1.7117393834740902	0.09103851203551458	0.7443580946857641	Unchange
M940T529_1_neg	M940T529_1_neg	NA	0.5304848250319777	0.09110421156515242	0.16357829420324185	Unchange
M107T634_neg	M107T634_neg	NA	3.070745512889331	0.09133814888213296	0.1504414043806497	Unchange
M813T190_1_neg	M813T190_1_neg	NA	1.8507366815692736	0.09146738924769192	0.6719092897756462	Unchange
M373T54_neg	M373T54_neg	NA	0.6323866002922938	0.09155765497621891	0.5820160752472351	Unchange
M457T191_neg	M457T191_neg	NA	0.5946321265707316	0.091660911145681	0.7218960398371925	Unchange
M155T663_neg	M155T663_neg	NA	0.8060470053726697	0.0917377243423012	0.24886261576417645	Unchange
M553T98_neg	M553T98_neg	NA	1.577596506393052	0.09176411912856704	1.0037415610999374	Unchange
M320T513_1_neg	M320T513_1_neg	NA	0.496617275743442	0.09181539762393703	0.5170196529617678	Unchange
M591T272_neg	M591T272_neg	NA	1.5895187436332558	0.09187812794335706	0.08189715551838699	Unchange
M522T236_neg	M522T236_neg	NA	0.6083968041354992	0.09194336154140448	0.17375977846622484	Unchange
M216T494_neg	M216T494_neg	NA	0.6059495337624964	0.09236241458778596	0.16862733007044467	Unchange
M218T298_1_neg	Pantothenate	Organic oxygen compounds	7.219460806921802	0.09267631179080572	2.343080179909633	Unchange
M462T512_neg	M462T512_neg	NA	0.5605892274910526	0.09280048184409528	0.07045295894082805	Unchange
M286T435_neg	M286T435_neg	NA	1.5845887051258496	0.09281101407137296	0.10717530145705516	Unchange
M274T44_neg	M274T44_neg	NA	0.612257085392971	0.09286534992424628	0.7148001397210022	Unchange
M88T297_neg	L-Alanine	Organic acids and derivatives	4.338522177803466	0.0930187955087419	0.5654172428868913	Unchange
M495T186_neg	M495T186_neg	NA	1.4196779130001795	0.0930536519476623	0.6666118010898484	Unchange
M225T53_neg	M225T53_neg	NA	2.09773631566665	0.09306032068256506	3.097574829447251	Unchange
M116T408_neg	M116T408_neg	NA	1.514599923405599	0.09317196395045056	0.3985028343267767	Unchange
M110T494_neg	Pyrrole-2-carboxylic acid	Organoheterocyclic compounds	0.5952256919356207	0.09325878849877932	0.40135490550647834	Unchange
M207T117_neg	Trans-3,5-dimethoxy-4-hydroxycinnamaldehyde	Benzenoids	0.27860138839329995	0.09360860640328916	0.33566672706594597	Unchange
M112T12_neg	M112T12_neg	NA	0.6993415070977901	0.09370232907254002	0.12024020193062336	Unchange
M806T190_1_neg	M806T190_1_neg	NA	1.7711911381176009	0.0938243811055305	0.6888996836346367	Unchange
M347T297_neg	M347T297_neg	NA	2.34781548336686	0.09386739408396992	0.2295284047481251	Unchange
M496T98_neg	M496T98_neg	NA	0.20474307014374096	0.094253895783896	5.246363830638963	Unchange
M710T384_1_neg	M710T384_1_neg	NA	0.6462928071540439	0.09425521005941602	0.11424529548544876	Unchange
M227T448_neg	M227T448_neg	NA	2.4250277057300043	0.09435151397958898	0.19982874044734125	Unchange
M462T318_neg	M462T318_neg	NA	2.160456761116233	0.0943836012229685	0.2778577996523893	Unchange
M263T181_neg	M263T181_neg	NA	0.6061715661432475	0.09446363279866794	0.10567275331622338	Unchange
M739T383_neg	M739T383_neg	NA	0.6765896797418682	0.09454869941903812	0.20164897266571336	Unchange
M850T527_2_neg	M850T527_2_neg	NA	0.5280765621496768	0.0945535983374898	0.13927608646954354	Unchange
M627T520_1_neg	M627T520_1_neg	NA	0.5231610530345775	0.09480611035885483	0.05176254539559667	Unchange
M224T41_neg	3-(n-morpholino)-2-hydroxypropanesulfonic acid	Organoheterocyclic compounds	0.347011031596575	0.0949047319256682	5.5896105903749564	Unchange
M527T331_2_neg	M527T331_2_neg	NA	0.3684829465851309	0.09493276399164711	0.3972204184630838	Unchange
M525T331_neg	M525T331_neg	NA	0.6767751716270834	0.09494217064678874	0.13981662312056847	Unchange
M313T334_neg	M313T334_neg	NA	0.6316400472795302	0.09510645606886071	0.3751945454545672	Unchange
M443T129_neg	M443T129_neg	NA	0.6743901996088162	0.09541430405601574	1.1418383689685316	Unchange
M891T527_2_neg	M891T527_2_neg	NA	0.5395375810214755	0.09543336162970918	0.22876268703217595	Unchange
M356T373_neg	M356T373_neg	NA	2.4530100946502493	0.0956358805047252	0.15498899118223944	Unchange
M201T351_neg	Sebacic acid	Lipids and lipid-like molecules	0.8641780048769558	0.0957308166388733	0.07767041130006364	Unchange
M493T348_neg	M493T348_neg	NA	1.985727628744484	0.09597009885840536	0.21647143223618637	Unchange
M129T654_neg	M129T654_neg	NA	0.6348065807689519	0.09618958118462796	0.09109447307894576	Unchange
M111T538_neg	M111T538_neg	NA	0.2724197111144152	0.0964199952599683	0.9321366376920852	Unchange
M812T190_neg	M812T190_neg	NA	1.8274693746461672	0.0969857125459328	0.6823626317919861	Unchange
M426T499_neg	Pemetrexed	Organic acids and derivatives	0.6701478284651052	0.09703855460460026	0.11536022777765424	Unchange
M402T65_neg	Methanone, (6-hydroxy-1-pentyl-1h-indol-3-yl)-1-naphthalenyl-	Organoheterocyclic compounds	0.6059068186277761	0.09719264195360616	0.4486410105453145	Unchange
M365T379_neg	M365T379_neg	NA	0.6093335802870101	0.0971947734325228	0.3617247513434951	Unchange
M444T400_neg	M444T400_neg	NA	1.33656835650508	0.09719495198726828	0.07780397350506157	Unchange
M464T270_neg	Glycocholic acid	Lipids and lipid-like molecules	0.5022992571511083	0.09723161104894432	1.4547532358492818	Unchange
M146T298_neg	4-hydroxyisoleucine	Organic acids and derivatives	5.028098802493233	0.09754428665030689	0.3425476681734352	Unchange
M367T213_neg	Prostaglandin g2	Lipids and lipid-like molecules	0.5740806908046536	0.09784109422571796	0.2444565224976992	Unchange
M350T527_neg	M350T527_neg	NA	0.6031285064106683	0.09810059934148756	0.12951824231317896	Unchange
M309T375_neg	1h-pyrrole-3-propanoic acid, 5-[(1,2-dihydro-2-oxo-3h-indol-3-ylidene)methyl]-2,4-dimethyl-	Organoheterocyclic compounds	0.43569382885640223	0.09810103241078008	0.2247655452513273	Unchange
M514T216_1_neg	M514T216_1_neg	NA	0.546961411051058	0.09813058146011074	0.8455682560260467	Unchange
M530T240_neg	M530T240_neg	NA	0.7292165881925841	0.09838797960001595	0.15328157408134407	Unchange
M510T207_neg	M510T207_neg	NA	0.6660602476068498	0.09848417164436651	0.3011537498871859	Unchange
M443T246_neg	M443T246_neg	NA	0.53862747309636	0.0988304268793997	0.8877599874768363	Unchange
M295T48_neg	M295T48_neg	NA	0.49617042267835104	0.09917302795735078	1.4414746235774647	Unchange
M775T501_neg	M775T501_neg	NA	0.6220367985104522	0.0992113707709432	0.0577465510827698	Unchange
M189T445_neg	M189T445_neg	NA	1.8030796018961983	0.09923672734871844	0.14883985547212852	Unchange
M851T527_1_neg	M851T527_1_neg	NA	0.5327095839299895	0.09951697285278992	0.1074635346481794	Unchange
M554T393_neg	M554T393_neg	NA	0.6720350078149042	0.09952533555288064	0.10470586432943214	Unchange
M415T246_neg	M415T246_neg	NA	0.6424361185918546	0.09967831592134944	0.26332123124803747	Unchange
M155T281_neg	M155T281_neg	NA	2.248153579635374	0.09992973496354636	0.3462839485889018	Unchange
M960T543_neg	M960T543_neg	NA	0.6170175281026243	0.10014496255387412	0.09731227277457807	Unchange
M80T319_neg	M80T319_neg	NA	2.8469366735479738	0.10022395684572792	0.4562951029121908	Unchange
M110T18_neg	M110T18_neg	NA	0.6439723823511145	0.1004946014836064	0.18695279836310133	Unchange
M766T23_neg	Ginsenoside rg5	Lipids and lipid-like molecules	0.6322413965632514	0.1006248526906136	0.07718865612677975	Unchange
M518T216_neg	M518T216_neg	NA	0.5772393980197544	0.10063124187253034	0.344300267068782	Unchange
M437T190_neg	Pantothenic acid	Organic acids and derivatives	1.460504706246878	0.10076486329531036	0.3168338501445642	Unchange
M247T132_neg	M247T132_neg	NA	0.5759685000211711	0.10094345483708464	5.258027243855814	Unchange
M395T83_neg	M395T83_neg	NA	1.6195991541714878	0.10095089644798348	1.1546842705220577	Unchange
M574T34_neg	M574T34_neg	NA	1.3283144367634196	0.10124015589553702	0.5188107875105552	Unchange
M230T379_neg	M230T379_neg	NA	0.6642474622743557	0.10136470149524408	0.18564819558504983	Unchange
M788T534_neg	M788T534_neg	NA	2.8480952598873093	0.10145935550243496	0.14083845878290552	Unchange
M657T337_neg	M657T337_neg	NA	1.5319073097685767	0.1014710536073406	0.05019226640327465	Unchange
M544T221_neg	M544T221_neg	NA	0.5798602609520206	0.10158683778539274	0.23256161517099147	Unchange
M356T495_neg	M356T495_neg	NA	0.5177522034571871	0.10166453086749612	0.15961372578000443	Unchange
M225T42_1_neg	M225T42_1_neg	NA	0.33424995712555244	0.10176342874744822	2.6435493284198492	Unchange
M188T380_neg	M188T380_neg	NA	1.4395099547486048	0.1017702327059002	0.11017340465646258	Unchange
M430T36_neg	M430T36_neg	NA	0.19880138664074132	0.10183919693877735	2.721428776683196	Unchange
M318T428_neg	M318T428_neg	NA	1.5849022033616522	0.10198877284157352	0.27972973897493825	Unchange
M583T456_neg	M583T456_neg	NA	0.6707180167627622	0.10200929868325556	0.06954512946363299	Unchange
M111T13_neg	M111T13_neg	NA	0.5172531631059579	0.10206027472262412	0.17793211093951622	Unchange
M511T170_neg	M511T170_neg	NA	2.062711670311229	0.10245763107172916	1.8672990161706304	Unchange
M445T226_neg	M445T226_neg	NA	0.08803166652393833	0.10252407562140552	0.560173887833873	Unchange
M221T155_neg	M221T155_neg	NA	0.6555900606448174	0.10269682933044866	1.2952130073826549	Unchange
M467T373_neg	M467T373_neg	NA	1.5150459035724757	0.10277221950970528	0.0744935774679707	Unchange
M515T421_2_neg	M515T421_2_neg	NA	1.785175353650444	0.10301052253231784	0.0704437527097132	Unchange
M73T322_neg	M73T322_neg	NA	0.6940674624132896	0.1031192152355012	0.2461015448117815	Unchange
M399T155_neg	M399T155_neg	NA	0.5602169851347337	0.10319323677353873	1.295010195472091	Unchange
M230T357_2_neg	M230T357_2_neg	NA	0.510783737282456	0.10322803834141832	0.26127435413654154	Unchange
M266T141_neg	M266T141_neg	NA	1.811314528812849	0.1032449372020146	0.9626312107477892	Unchange
M742T507_neg	M742T507_neg	NA	1.874853998061678	0.10324565756610408	0.10345269512004056	Unchange
M324T360_neg	M324T360_neg	NA	1.9914667954341907	0.10354655435472652	0.106504381611956	Unchange
M120T27_neg	M120T27_neg	NA	0.7032423243412658	0.10380144651525518	0.14346751783371928	Unchange
M357T406_neg	M357T406_neg	NA	0.7048139536935225	0.10380190244718336	0.07702063602854904	Unchange
M228T417_neg	M228T417_neg	NA	2.5781962472331386	0.1039773680603675	0.2054871204339151	Unchange
M431T40_neg	M431T40_neg	NA	0.5895909009393862	0.10407807187523364	0.9263185443219802	Unchange
M453T407_neg	M453T407_neg	NA	0.7039872072185422	0.10409343037779202	0.08580741912289143	Unchange
M560T88_neg	M560T88_neg	NA	0.5877545817297389	0.1042780342687067	2.1437178980013294	Unchange
M516T253_neg	M516T253_neg	NA	1.5777685537323716	0.1043400511943095	0.18086296472250984	Unchange
M321T348_neg	M321T348_neg	NA	0.6528549201822677	0.10466066252443217	0.1028482606802352	Unchange
M447T121_neg	M447T121_neg	NA	0.4969597701337076	0.10529183581971274	1.1061719361996765	Unchange
M479T361_neg	M479T361_neg	NA	1.786368044121533	0.10562632827528975	0.14775942542432077	Unchange
M116T236_neg	M116T236_neg	NA	3.709348632765867	0.10607773930746268	0.2500273657052634	Unchange
M401T66_neg	M401T66_neg	NA	0.5319487983756543	0.1063015239288439	1.3066047627194353	Unchange
M345T441_neg	M345T441_neg	NA	4.481334445794776	0.10743261033321774	0.2075036899084813	Unchange
M437T32_neg	Thaxtomin a	Organic acids and derivatives	0.41214544867397	0.10776953737301516	0.7723836356432722	Unchange
M785T438_neg	M785T438_neg	NA	1.8857365493225904	0.1078694334814456	0.09560931255430874	Unchange
M364T494_neg	M364T494_neg	NA	0.5517003883553941	0.10809088218022007	0.14458264128276307	Unchange
M573T33_neg	M573T33_neg	NA	1.2871578042224052	0.10819351591347146	0.9199343768399086	Unchange
M334T478_neg	M334T478_neg	NA	0.6684970016201124	0.10824743860120402	0.15946195297914434	Unchange
M316T411_neg	M316T411_neg	NA	0.4586863725052688	0.10855437542531626	0.21505763202755465	Unchange
M289T407_2_neg	M289T407_2_neg	NA	0.7059169424697908	0.10867721620137306	0.09419098356353564	Unchange
M166T185_neg	Guanidinoethyl sulfonate	Organic acids and derivatives	0.6300985293230648	0.10878644561559753	0.83394664508629	Unchange
M257T382_neg	M257T382_neg	NA	1.6163452874676358	0.1089623906218696	0.27244458359679635	Unchange
M124T319_neg	Taurine	Organic acids and derivatives	4.467288588660254	0.1090403774902959	1.861415315835086	Unchange
M343T109_neg	Thiamine monophosphate	Organoheterocyclic compounds	0.27789382116661765	0.10926049598716092	0.9500241237027058	Unchange
M244T9_neg	M244T9_neg	NA	1.334737900970102	0.10947405110394866	0.18153475933604565	Unchange
M101T392_neg	M101T392_neg	NA	2.0685603476325163	0.10962527890598604	0.9786286432551332	Unchange
M218T463_1_neg	M218T463_1_neg	NA	0.6714244813217496	0.10963675312979886	0.1633692020631555	Unchange
M246T60_1_neg	M246T60_1_neg	NA	0.2457639966813453	0.10974041722191248	3.323417782466052	Unchange
M477T369_neg	M477T369_neg	NA	1.4320778140244022	0.11028493780423784	0.1820308757007788	Unchange
M611T331_neg	M611T331_neg	NA	0.5317473547478153	0.1103279863895027	0.3310006987555658	Unchange
M122T243_neg	Nicotinate	Organoheterocyclic compounds	2.3926926571234066	0.11043113519983132	0.6094811077023639	Unchange
M277T420_neg	Pro-tyr	Organic acids and derivatives	0.6426537126128418	0.11047700844020936	0.14644469538655694	Unchange
M288T300_neg	L-glutathione, reduced	Organic acids and derivatives	1.9896863224585164	0.11052689237711448	0.6766624774870668	Unchange
M217T323_neg	M217T323_neg	NA	0.5295360973170825	0.11060185199796452	0.4865805855635212	Unchange
M117T405_2_neg	Succinate	Organic acids and derivatives	5.965947926576635	0.110708086889623	4.4917464846413075	Unchange
M227T114_neg	M227T114_neg	NA	0.7041535880029995	0.11074817721959827	0.30659182818903213	Unchange
M172T11_2_neg	M172T11_2_neg	NA	1.8057233866172664	0.11102210582450098	0.1831887291058486	Unchange
M243T415_4_neg	M243T415_4_neg	NA	4.736923765585306	0.1110729213851405	0.7167733830954729	Unchange
M567T556_neg	M567T556_neg	NA	0.6939926658666337	0.11123396492144765	0.21617763726049913	Unchange
M238T53_neg	M238T53_neg	NA	0.7305108421408719	0.11143507288197815	1.4412091892580587	Unchange
M238T371_neg	M238T371_neg	NA	2.478731013404877	0.11154550561965974	0.2099549616585439	Unchange
M521T282_neg	M521T282_neg	NA	0.5241091034104135	0.11168074787360148	0.16755064036974834	Unchange
M693T415_neg	M693T415_neg	NA	2.798742833179954	0.11179270691009272	0.22754640139768467	Unchange
M493T34_neg	M493T34_neg	NA	0.45704310656785346	0.11221051449701414	0.626205538403213	Unchange
M341T490_neg	M341T490_neg	NA	0.33898754583210766	0.11223139939802115	0.218505017981601	Unchange
M389T296_neg	M389T296_neg	NA	0.6344702258276664	0.1127386746556606	0.11994435312866555	Unchange
M457T461_neg	M457T461_neg	NA	0.676547248655194	0.11303606352533745	0.04528235249963452	Unchange
M281T158_neg	M281T158_neg	NA	2.049697920479577	0.1130402550170578	1.4225921234148822	Unchange
M383T41_neg	Isorhynchophylline	NA	0.6568964569183678	0.11342115715396964	9.179809221702294	Unchange
M689T243_neg	M689T243_neg	NA	0.5489846690789639	0.11371796591671864	0.1993376662669989	Unchange
M317T455_neg	M317T455_neg	NA	6.296498912716564	0.1140891405924714	0.35168731742437415	Unchange
M300T419_neg	M300T419_neg	NA	0.6706626112432433	0.11413169331793428	0.06305208532511336	Unchange
M427T36_neg	M427T36_neg	NA	2.1927484582368497	0.1143726274128676	3.0629133171375464	Unchange
M571T277_neg	Salicin	Organic oxygen compounds	1.5456776653110709	0.11463243766383464	0.6063883145435311	Unchange
M557T338_neg	M557T338_neg	NA	0.5419983729961061	0.11468445013613449	0.18301215235378393	Unchange
M110T15_neg	M110T15_neg	NA	0.7842317317819322	0.11496222921260248	0.18541833904847144	Unchange
M678T331_neg	M678T331_neg	NA	0.5805038206583553	0.11501849609687188	0.17064792848173144	Unchange
M278T369_neg	M278T369_neg	NA	0.7094083670573192	0.11511731856282292	0.13795351837030043	Unchange
M511T211_neg	M511T211_neg	NA	0.6074028500463808	0.11527210169783472	1.4643480056318847	Unchange
M255T676_neg	M255T676_neg	NA	0.7428929442903949	0.11549788469693804	0.08366265428240906	Unchange
M513T193_neg	M513T193_neg	NA	0.2565867618623922	0.11562207923296212	1.8392151581397964	Unchange
M510T211_2_neg	M510T211_2_neg	NA	0.6211149959685089	0.11573220724595656	2.7001029602570505	Unchange
M345T270_neg	M345T270_neg	NA	0.7073658261330058	0.1157942991512476	0.06818568163660667	Unchange
M97T204_neg	M97T204_neg	NA	0.601794163429797	0.11587755997692777	0.29608180200368445	Unchange
M610T252_neg	M610T252_neg	NA	0.6537383226275691	0.1160201400942348	0.2501331078667684	Unchange
M164T289_neg	N-acetyl-l-phenylalanine	Organic acids and derivatives	6.335635626998133	0.1160891304614396	3.350408344115879	Unchange
M894T525_1_neg	M894T525_1_neg	NA	0.6057593155802125	0.11610494287661348	0.09460270671450569	Unchange
M628T262_2_neg	M628T262_2_neg	NA	0.736078007619158	0.11616733916171354	0.5276237222719325	Unchange
M301T27_neg	M301T27_neg	NA	1.2957902436186035	0.11630273471376576	0.6081052058738368	Unchange
M121T13_neg	M121T13_neg	NA	0.6884730462152434	0.11664023178831733	0.14570384122513053	Unchange
M86T13_neg	M86T13_neg	NA	0.7461045316144187	0.1170339456298712	0.21726878091117335	Unchange
M347T415_1_neg	M347T415_1_neg	NA	0.6643499319885223	0.11711393513524604	0.13182690632059552	Unchange
M308T658_neg	M308T658_neg	NA	0.6369086501058759	0.11714052435769558	0.26535592051683443	Unchange
M541T189_1_neg	M541T189_1_neg	NA	2.609333887185743	0.11727380781874676	1.9818763879640064	Unchange
M753T499_neg	5-[[(2r,3s,4s,5r,6s)-3,4-dihydroxy-6-[[5-hydroxy-2-(4-hydroxy-3-methoxyphenyl)-4-oxo-2,3-dihydrochromen-7-yl]oxy]-5-[(2s,3r,4r,5r,6s)-3,4,5-trihydroxy-6-methyloxan-2-yl]oxyoxan-2-yl]methoxy]-3-hydroxy-3-methyl-5-oxopentanoic acid	Phenylpropanoids and polyketides	4.26873561043194	0.11729900906193966	0.1455862944863669	Unchange
M824T190_1_neg	M824T190_1_neg	NA	1.7694343176522318	0.11737212578893214	0.3764261609602844	Unchange
M683T520_neg	M683T520_neg	NA	0.5957941583325497	0.11737749844075854	0.0781654630418282	Unchange
M619T370_neg	M619T370_neg	NA	0.6824522561507698	0.11775159020572026	0.05248356437973291	Unchange
M184T564_neg	M184T564_neg	NA	1.2414150001569912	0.1179512846776084	0.16286864530169398	Unchange
M268T65_neg	M268T65_neg	NA	0.227732864889688	0.11799583089384946	1.0943586760815822	Unchange
M399T437_neg	M399T437_neg	NA	0.45351878282438896	0.11809423930066906	0.14285218028215538	Unchange
M940T529_2_neg	M940T529_2_neg	NA	0.5643042204169815	0.11854374837150888	0.15360529759304858	Unchange
M233T104_neg	M233T104_neg	NA	0.5412304698264575	0.11868179882150492	1.7834132758491612	Unchange
M528T262_4_neg	M528T262_4_neg	NA	0.16457812761644677	0.11877371258596923	1.0309353919889046	Unchange
M433T502_neg	M433T502_neg	NA	0.5315970918788301	0.11891239034915774	0.11969060665941532	Unchange
M607T462_neg	M607T462_neg	NA	1.9202586045862884	0.11907419649416076	0.2076912009808007	Unchange
M806T190_2_neg	M806T190_2_neg	NA	1.7970142604199777	0.11922059665941762	0.5135412694620899	Unchange
M540T424_neg	M540T424_neg	NA	0.5273392714182565	0.11971804328526332	0.0847132407766615	Unchange
M265T309_neg	M265T309_neg	NA	0.71934995645831	0.11982158614280326	0.06450815617403473	Unchange
M208T476_1_neg	M208T476_1_neg	NA	0.3577682473345731	0.11992610772032376	0.14669039498187625	Unchange
M415T259_neg	M415T259_neg	NA	0.7220466429062946	0.12004820835361284	0.16867991965802936	Unchange
M383T369_3_neg	M383T369_3_neg	NA	1.5371033014067097	0.12018005770120813	0.1649346630088251	Unchange
M509T94_neg	M509T94_neg	NA	1.4615478667056736	0.12019532549628564	1.1168381085000614	Unchange
M807T190_1_neg	M807T190_1_neg	NA	1.5955084301813105	0.1202613293702906	0.2620932501532314	Unchange
M419T450_neg	M419T450_neg	NA	1.9547017621549432	0.12054523685058828	0.13304948267303582	Unchange
M216T371_neg	M216T371_neg	NA	3.191984950553963	0.12062006964629449	0.5326455963825792	Unchange
M353T98_neg	M353T98_neg	NA	0.21000839157063303	0.1206453230418454	0.32673888138048657	Unchange
M477T376_neg	M477T376_neg	NA	0.5955154373171563	0.1206554008513509	0.17501601855417903	Unchange
M285T468_neg	M285T468_neg	NA	4.59685535737626	0.12071280486036176	0.553674051556639	Unchange
M537T32_neg	M537T32_neg	NA	1.2095164954339142	0.12089471497276946	0.9741234821695212	Unchange
M459T52_neg	M459T52_neg	NA	2.747139429988311	0.12092915302917594	1.9618972070641236	Unchange
M425T282_1_neg	M425T282_1_neg	NA	0.5502767650163638	0.120958745654084	0.16152969890496877	Unchange
M567T351_neg	M567T351_neg	NA	0.7047746195702705	0.12096232627759546	0.10982767418357756	Unchange
M393T181_neg	M393T181_neg	NA	0.6149758431327297	0.12123796780644876	0.6231935270838475	Unchange
M291T263_neg	M291T263_neg	NA	0.5121801193476858	0.12125197286442524	0.3611690616715618	Unchange
M205T517_neg	M205T517_neg	NA	0.5976056355340611	0.12129253018880196	0.2944433785885377	Unchange
M413T105_neg	M413T105_neg	NA	0.5325453290590021	0.1213180838627514	2.8685258503844273	Unchange
M321T454_neg	M321T454_neg	NA	3.1144438376828956	0.12141009980949236	1.021350688679064	Unchange
M398T220_neg	Myriocin-12-en	Lipids and lipid-like molecules	1.5024255711173595	0.12148629672870212	0.34477769596216756	Unchange
M479T41_neg	M479T41_neg	NA	0.6516438339169175	0.12164746928500472	2.0163497507663486	Unchange
M465T120_neg	Cholesterol 3-sulfate	NA	0.4686282718152642	0.12180411557721112	0.7174906402289287	Unchange
M243T237_neg	L-fucose-1-phosphate	Organic oxygen compounds	0.549963568223539	0.1218624826503294	0.9202256361341692	Unchange
M434T489_neg	M434T489_neg	NA	1.8222739522038385	0.1218867362892739	0.13019547516120394	Unchange
M536T461_1_neg	Desmethylbosentan	Organoheterocyclic compounds	0.6587752847190605	0.1221126619198433	0.1282363372735047	Unchange
M383T73_neg	M383T73_neg	NA	0.6125366587565663	0.1221418074100916	3.3560673068625224	Unchange
M581T23_neg	Biliverdin	Organoheterocyclic compounds	1.4400617939598432	0.12216266031774364	0.12395643881395048	Unchange
M521T384_neg	M521T384_neg	NA	1.648056204157886	0.12260269034107224	0.20313441184201528	Unchange
M73T406_neg	Propionic acid	Organic acids and derivatives	4.067521708243788	0.12320457754978752	2.0468548178535593	Unchange
M312T351_neg	M312T351_neg	NA	0.46667379315208	0.12322408230358242	0.38323567170964473	Unchange
M354T460_neg	M354T460_neg	NA	0.5528957210855736	0.12339779043939211	0.1048908880351888	Unchange
M395T318_neg	M395T318_neg	NA	0.6159596080993002	0.12373560433165612	0.09779506422448692	Unchange
M238T442_neg	M238T442_neg	NA	1.5182933418272615	0.12379036199479827	0.20562754956444065	Unchange
M500T470_neg	M500T470_neg	NA	2.85670343564749	0.12384400556016131	0.18360851364218855	Unchange
M147T411_neg	L-2-hydroxyglutaric acid	Organic acids and derivatives	7.230858090283315	0.12394721999489453	2.15526555319376	Unchange
M227T461_neg	M227T461_neg	NA	0.6880197878078331	0.12403673937153664	0.06089953923887216	Unchange
M71T373_neg	M71T373_neg	NA	0.7446787729575307	0.12415790431003108	0.2800979232229345	Unchange
M120T545_neg	M120T545_neg	NA	1.191448921299985	0.12422488685371794	0.21074936435553984	Unchange
M360T358_neg	M360T358_neg	NA	0.6861760898622187	0.1243203485497232	0.091988831771461	Unchange
M348T421_neg	M348T421_neg	NA	2.197553325019546	0.12445185537457852	0.18019026151402903	Unchange
M840T542_neg	M840T542_neg	NA	1.3873688717681851	0.12446411197438016	0.07266970285029971	Unchange
M463T383_neg	M463T383_neg	NA	0.7080721321572846	0.12450861993572492	0.06165329983045906	Unchange
M427T298_neg	M427T298_neg	NA	0.6090203390025258	0.12540423075569465	0.1923676851358385	Unchange
M302T312_neg	M302T312_neg	NA	0.5657522398844215	0.12543021368089324	0.3535694395678459	Unchange
M272T300_neg	M272T300_neg	NA	1.9738185469258205	0.12565675540310176	0.5551628438032687	Unchange
M194T353_neg	.alpha.-methyl-l-tyrosine	NA	1.3671648858624137	0.12591278772783343	0.22293187345647575	Unchange
M558T320_neg	M558T320_neg	NA	0.4127292749029339	0.12600364279025725	0.8168133502034941	Unchange
M431T426_neg	M431T426_neg	NA	2.5722324204863045	0.12608236778050735	0.111230076584207	Unchange
M179T598_neg	M179T598_neg	NA	0.5720063313131899	0.1261431711881682	0.18738854174188413	Unchange
M413T474_neg	M413T474_neg	NA	0.6075753000307117	0.12614520232644677	0.06392596141605635	Unchange
M258T334_neg	M258T334_neg	NA	2.230481016873016	0.12618089309249853	0.1777316927015197	Unchange
M530T252_2_neg	M530T252_2_neg	NA	0.694592906348932	0.12621048171786017	1.8431673367878536	Unchange
M229T68_neg	M229T68_neg	NA	0.5069940410055601	0.12649736149338217	0.4557294314165307	Unchange
M599T365_neg	M599T365_neg	NA	0.5550571024612092	0.12695110475563157	0.07109961027696839	Unchange
M369T34_neg	16-phenoxytetranorprostaglandin a2	Lipids and lipid-like molecules	0.6558318938473158	0.12708979934195594	2.4344399458508317	Unchange
M316T326_2_neg	M316T326_2_neg	NA	2.0972952007415495	0.1272589913587176	0.13187118418791124	Unchange
M135T180_neg	Thiosulfuric acid	Homogeneous non-metal compounds	0.7423560941699134	0.12740386252923305	0.4459459207511635	Unchange
M166T417_neg	M166T417_neg	NA	0.6167045426302836	0.1274766152049843	0.17305740696828337	Unchange
M748T467_neg	M748T467_neg	NA	1.594228262492127	0.12748534462723451	0.11686302635134814	Unchange
M441T417_neg	M441T417_neg	NA	1.6651324751073515	0.12776712247662533	0.1102793044305217	Unchange
M463T352_neg	M463T352_neg	NA	0.6163792393082733	0.12778007535745578	0.14810853713871722	Unchange
M891T527_1_neg	M891T527_1_neg	NA	0.5670944480197776	0.12793101692263478	0.2497648515058537	Unchange
M656T416_neg	M656T416_neg	NA	3.4112728759354405	0.128008244985473	0.2377831742765677	Unchange
M393T30_neg	M393T30_neg	NA	1.3846212009144578	0.1280227535579364	2.231552382545782	Unchange
M166T362_neg	M166T362_neg	NA	0.6714033628495912	0.12804963504961345	0.18706067734543863	Unchange
M481T216_neg	M481T216_neg	NA	1.3022069625657982	0.12830420656363994	0.3380974905711898	Unchange
M1054T527_neg	M1054T527_neg	NA	0.5676923598317737	0.12852667438694193	0.07529395778478418	Unchange
M181T18_neg	7-methyluric acid	Organoheterocyclic compounds	1.431705346523571	0.12880311228826383	0.30490584749073735	Unchange
M235T442_neg	M235T442_neg	NA	1.84010936805833	0.12880379608387238	0.2079357492803036	Unchange
M224T51_neg	M224T51_neg	NA	0.7222410972897307	0.12883888484464143	1.2998491214291177	Unchange
M79T16_neg	M79T16_neg	NA	1.4586765998019144	0.1291600731649432	0.987264578862025	Unchange
M124T327_neg	M124T327_neg	NA	7.793523388824006	0.12930147747365203	1.4334277009391267	Unchange
M513T37_neg	M513T37_neg	NA	0.773198113760042	0.12957027384223857	1.4022544069421763	Unchange
M288T190_3_neg	M288T190_3_neg	NA	0.11279543806414156	0.12976539116824004	3.499099096427831	Unchange
M280T88_3_neg	M280T88_3_neg	NA	0.6388760866894684	0.129806551607729	8.204985861825627	Unchange
M468T45_neg	Pyrazino[1',2':1,6]pyrido[3,4-b] indole-3-propanoic acid, 1,2,3,4,6,7,12,12a-octahydro-9-methoxy-6-(2-methylpropyl)- 1,4-dioxo-, 1,1-dimethylethyl ester, (3s,6s,12as)-	Organoheterocyclic compounds	1.2720250093137302	0.13025770095455003	0.3965456565717426	Unchange
M82T383_neg	M82T383_neg	NA	0.652915882045294	0.13039700486198225	0.04775156559930035	Unchange
M195T507_neg	M195T507_neg	NA	1.556946581972068	0.13072005623498054	0.4970186264521313	Unchange
M395T298_neg	M395T298_neg	NA	0.6431966719017124	0.13084507082001104	0.1198638060525717	Unchange
M351T161_neg	M351T161_neg	NA	0.5885196186352998	0.1308525885967877	0.5084164451442228	Unchange
M388T59_neg	M388T59_neg	NA	0.4626782611420521	0.13154208500398315	0.5367456729041004	Unchange
M233T103_neg	M233T103_neg	NA	1.5619050014018805	0.13179525674663273	1.6231110372748638	Unchange
M952T530_neg	M952T530_neg	NA	1.571870237139916	0.1319255711289325	0.16813557008892724	Unchange
M551T217_1_neg	M551T217_1_neg	NA	0.7036769003522871	0.1319316313355762	0.0972073681651249	Unchange
M345T382_2_neg	M345T382_2_neg	NA	1.583574297658143	0.13226384430525603	0.27484245354587006	Unchange
M516T98_neg	M516T98_neg	NA	0.7165141529239167	0.1325920960393621	0.33643137831908126	Unchange
M605T557_neg	M605T557_neg	NA	0.6672806887783697	0.13269966939963215	0.10429781179523004	Unchange
M424T231_neg	1-myristoyl-2-hydroxy-sn-glycero-3-phosphoethanolamine	Lipids and lipid-like molecules	5.27529075057478	0.13277900785468846	0.30685487341580103	Unchange
M404T496_neg	M404T496_neg	NA	0.5345947173784343	0.1328722766139783	0.267021385516475	Unchange
M245T407_neg	M245T407_neg	NA	0.6739652886853311	0.1329756491007059	0.04123845637163952	Unchange
M213T412_neg	M213T412_neg	NA	2.479700571420865	0.13338134648059163	0.3697142218313047	Unchange
M383T53_neg	M383T53_neg	NA	0.3807661376254094	0.13351895760969407	1.317205490400218	Unchange
M191T537_neg	M191T537_neg	NA	0.2129662718112416	0.13359864529802432	1.8945161175700445	Unchange
M296T443_neg	Hydrochlorothiazide	Organoheterocyclic compounds	1.6347196628064935	0.13368662924253952	0.0773738830347764	Unchange
M681T384_neg	M681T384_neg	NA	0.6253705553359172	0.13378257196031548	0.08953879233074231	Unchange
M302T513_neg	M302T513_neg	NA	0.5688771282162082	0.13414335105990768	0.472300763590798	Unchange
M560T195_neg	M560T195_neg	NA	1.5880913674517776	0.13415012448615818	0.2940706597534428	Unchange
M209T371_neg	Sinapyl alcohol	Benzenoids	0.6300812008545856	0.1344074582866367	0.16658431069449756	Unchange
M373T68_neg	M373T68_neg	NA	0.576883182015812	0.13456751788002264	0.27877829134199833	Unchange
M371T407_neg	M371T407_neg	NA	0.7218535782094961	0.13464647889511602	0.07703432152647147	Unchange
M253T99_neg	M253T99_neg	NA	2.013591699065671	0.13479957879987425	2.5823792179304306	Unchange
M308T469_neg	M308T469_neg	NA	3.1396300782964683	0.1348722375761224	1.2054732045486145	Unchange
M460T474_neg	M460T474_neg	NA	1.704254947799987	0.1349184491543238	0.06205304414710477	Unchange
M317T387_neg	M317T387_neg	NA	0.5767432522381952	0.13499287648706432	0.1151231741488292	Unchange
M497T371_neg	M497T371_neg	NA	0.7076326638481175	0.13567235498538993	0.0466946359560681	Unchange
M185T330_neg	M185T330_neg	NA	11.217086956841198	0.13578782199271028	0.6738232154201663	Unchange
M409T360_neg	M409T360_neg	NA	1.3858750106363191	0.13617550004719964	0.08691388330907286	Unchange
M409T34_neg	M409T34_neg	NA	0.6626394509498803	0.13700829108927093	0.5262238332856973	Unchange
M845T523_1_neg	M845T523_1_neg	NA	0.5929857293315911	0.13704153412459563	0.1600374520885058	Unchange
M257T138_neg	M257T138_neg	NA	0.5803683695402722	0.13704939458612375	0.6602775019899783	Unchange
M183T5_neg	M183T5_neg	NA	0.5395982314179979	0.13705068481292754	0.0910485182818248	Unchange
M360T257_neg	N-arachidonoyl-l-serine	Organic acids and derivatives	0.3086069437699569	0.1372330360312317	0.2971996884247272	Unchange
M436T446_neg	M436T446_neg	NA	4.1847810967894405	0.13766237457100042	0.3209014672963444	Unchange
M503T308_neg	M503T308_neg	NA	0.6324566518103674	0.13771700038566845	0.1761196359048403	Unchange
M664T261_neg	M664T261_neg	NA	0.7231883770232272	0.13783999713869136	0.21119711161097277	Unchange
M424T493_neg	M424T493_neg	NA	2.268147251519913	0.13816707132814174	0.17694560721184133	Unchange
M325T60_neg	M325T60_neg	NA	0.2604750363497777	0.1382729893846561	1.366554401643007	Unchange
M357T591_neg	M357T591_neg	NA	0.3210792680119783	0.13833655055449562	0.259244773884999	Unchange
M453T72_neg	Biphenylindanone a	Benzenoids	1.8786536440192012	0.13835539809122505	4.534193188791954	Unchange
M402T393_neg	M402T393_neg	NA	1.388033849769918	0.13839680465303658	0.16820959675252045	Unchange
M452T391_neg	7-hydroxyfluphenazine	Organoheterocyclic compounds	0.6137301489859165	0.1386761595024808	0.1027420100342549	Unchange
M299T450_neg	M299T450_neg	NA	0.5312628131385001	0.13870794798120065	0.07753011440307496	Unchange
M274T325_neg	M274T325_neg	NA	2.377165016187691	0.13898860328203003	0.3132505527498845	Unchange
M435T376_neg	M435T376_neg	NA	1.421850485020684	0.1390086184137097	0.03465924939122438	Unchange
M184T503_neg	M184T503_neg	NA	1.1874429306742798	0.1390564351843305	0.14585359734747042	Unchange
M370T34_neg	M370T34_neg	NA	0.6680396601433589	0.1391800020841431	1.0533804680579406	Unchange
M182T580_neg	M182T580_neg	NA	1.1572088090401638	0.1392150549069651	0.12297544643601356	Unchange
M386T497_neg	M386T497_neg	NA	0.5375916337455654	0.13949915057998524	0.13997245546447049	Unchange
M480T88_neg	M480T88_neg	NA	0.6248049676916095	0.1396882853119063	2.9986806634012093	Unchange
M127T360_neg	M127T360_neg	NA	1.589351113067988	0.14022272185160156	0.32029461801615455	Unchange
M118T418_neg	M118T418_neg	NA	1.8728548184978904	0.1403664671605275	0.197094306822531	Unchange
M326T371_neg	M326T371_neg	NA	0.4198154419282933	0.14039031165999014	0.17697203190137964	Unchange
M259T201_neg	M259T201_neg	NA	0.39488765575318	0.14039696864612278	0.4540372078077882	Unchange
M511T443_neg	M511T443_neg	NA	0.6112756464395626	0.14042489561362198	0.17968377892306317	Unchange
M537T105_neg	M537T105_neg	NA	0.5686885279407506	0.14056888217234964	0.3247874498263251	Unchange
M509T66_neg	M509T66_neg	NA	0.6869670721646862	0.14092078468237754	0.8745952234697378	Unchange
M301T462_1_neg	M301T462_1_neg	NA	1.5781177723616124	0.14094835506246595	0.0781909165326189	Unchange
M528T248_neg	M528T248_neg	NA	0.6440360556735649	0.1411007566102847	1.165216959114813	Unchange
M423T27_neg	M423T27_neg	NA	1.3306815023114678	0.14121342503996456	0.2605991188233505	Unchange
M530T470_neg	M530T470_neg	NA	0.6987860594184777	0.1412464438278024	0.07104933048756253	Unchange
M440T398_neg	M440T398_neg	NA	0.5731068344037376	0.14164521099646693	0.09497039972153036	Unchange
M439T405_neg	M439T405_neg	NA	0.6865635346903879	0.14169485102208643	0.0669760383146975	Unchange
M945T518_2_neg	M945T518_2_neg	NA	1.813071578260811	0.14186159021307737	0.11426637610461209	Unchange
M199T19_neg	M199T19_neg	NA	0.8768593002021756	0.1419441487479896	0.05929580106400591	Unchange
M149T13_neg	M149T13_neg	NA	1.307750730348896	0.14234420505056233	0.11006187494417076	Unchange
M201T277_neg	M201T277_neg	NA	1.152110328535859	0.1423833471012267	0.6683254373391294	Unchange
M582T465_neg	M582T465_neg	NA	1.97322194486999	0.1424727342029385	0.2117905193441288	Unchange
M149T349_neg	Phenylglyoxylic acid	Benzenoids	0.46614825581698577	0.14248541949198	0.3973566345160968	Unchange
M544T215_neg	M544T215_neg	NA	0.6518997680276913	0.1425285657550829	0.6933556326632777	Unchange
M169T170_neg	Gallic acid	Benzenoids	0.5062562239632113	0.14270753623331048	0.17356774786281448	Unchange
M208T317_neg	M208T317_neg	NA	1.2893765575839369	0.14276542072827075	0.16854027727875184	Unchange
M557T220_neg	M557T220_neg	NA	0.5863781891794131	0.14285439352479942	0.17445596255454707	Unchange
M394T364_neg	M394T364_neg	NA	0.31289026966699385	0.14321625689429543	0.3613241723347098	Unchange
M419T172_neg	Pomiferin	Phenylpropanoids and polyketides	0.6114609726065381	0.1432789012103126	0.37616191222710743	Unchange
M977T537_neg	M977T537_neg	NA	1.4978992554604469	0.14356281241421917	0.04705228715329359	Unchange
M465T48_1_neg	M465T48_1_neg	NA	0.47438900158529335	0.14362774094811004	0.3272567725521709	Unchange
M469T82_neg	M469T82_neg	NA	0.6460385206885552	0.1436708853452383	0.4624177189550811	Unchange
M591T263_1_neg	M591T263_1_neg	NA	0.5920301609601667	0.14392124176249468	0.12360176044131756	Unchange
M222T298_neg	M222T298_neg	NA	0.5258355990704572	0.1440880544543203	0.16269612615614285	Unchange
M540T159_neg	M540T159_neg	NA	1.5286193210466177	0.14410540991064053	0.36583300002284463	Unchange
M821T383_neg	M821T383_neg	NA	0.7195516029869677	0.14419779794764445	0.117962076959729	Unchange
M676T315_neg	M676T315_neg	NA	0.6078109518064894	0.14473607121605894	0.2839851263287281	Unchange
M317T356_neg	M317T356_neg	NA	0.6581681983625541	0.14498779498262085	0.04791632845799543	Unchange
M111T456_neg	Isocitric acid	Organic acids and derivatives	0.4995755244581416	0.14516426769268448	0.4233053611642921	Unchange
M306T22_neg	M306T22_neg	NA	0.4733983074749869	0.14530033244705512	0.19289610545865893	Unchange
M272T221_neg	M272T221_neg	NA	1.468954485009394	0.14532151030984491	0.3637766945904089	Unchange
M499T247_neg	M499T247_neg	NA	0.6710886660346445	0.14533483720654075	0.29243267355309877	Unchange
M591T180_1_neg	M591T180_1_neg	NA	0.5501948971895083	0.1455521586492038	0.3215838875510535	Unchange
M179T445_1_neg	M179T445_1_neg	NA	2.0774095119398894	0.1455626659257941	0.13246531792169552	Unchange
M541T189_2_neg	M541T189_2_neg	NA	1.4094467488672315	0.1455954500666337	7.601573010862891	Unchange
M301T510_neg	M301T510_neg	NA	0.6461620100753174	0.1458134388992061	0.05656492800514038	Unchange
M625T427_2_neg	N-caffeoyl-o-methyltyramine	Phenylpropanoids and polyketides	1.776042815348027	0.14595657672333348	0.13255954021269756	Unchange
M80T24_neg	M80T24_neg	NA	1.2490090053162182	0.14610736262913646	0.36362789520250555	Unchange
M232T48_neg	M232T48_neg	NA	0.6586658923761904	0.14623944473586878	0.7791843539114753	Unchange
M278T316_neg	M278T316_neg	NA	0.3660349573575221	0.1463085419381328	0.18569030424263056	Unchange
M393T340_neg	M393T340_neg	NA	0.6817763200941943	0.1463867591805119	0.08201849591823801	Unchange
M185T279_neg	M185T279_neg	NA	0.5932759568273935	0.14648980557450755	0.27988490184113635	Unchange
M785T345_1_neg	M785T345_1_neg	NA	1.928314392232206	0.1465128616463502	0.33898571516905274	Unchange
M319T406_neg	M319T406_neg	NA	3.1402326556856814	0.14660706616534405	0.17833207566035475	Unchange
M201T378_neg	M201T378_neg	NA	0.45996358747327215	0.14681571851800043	0.2998772033505629	Unchange
M128T295_neg	M128T295_neg	NA	1.5562271800952885	0.14722075392152034	0.19910428180822756	Unchange
M381T342_neg	M381T342_neg	NA	0.4780697180284853	0.14741740447077314	0.08015634120543558	Unchange
M420T355_neg	Leukotriene e4	Lipids and lipid-like molecules	2.256080740385693	0.14749028987452595	0.32946074962947974	Unchange
M246T370_neg	M246T370_neg	NA	2.2497014203568986	0.14792917467639272	0.22972955040070173	Unchange
M970T530_neg	M970T530_neg	NA	1.8155254551432176	0.1483221093661209	0.23680607088750943	Unchange
M425T35_1_neg	M425T35_1_neg	NA	0.6918608436947712	0.14850392285360758	0.22735563308494308	Unchange
M253T424_neg	M253T424_neg	NA	2.7106956482279485	0.14872490319552956	0.4728378201108717	Unchange
M465T253_2_neg	M465T253_2_neg	NA	2.347171267306687	0.1487646542872693	0.37454602034857953	Unchange
M297T263_neg	M297T263_neg	NA	0.5568642865308603	0.14883275405976484	1.4984580283681528	Unchange
M361T431_neg	M361T431_neg	NA	0.6380618086681349	0.1489428643418126	0.12412975897398082	Unchange
M377T351_neg	M377T351_neg	NA	1.4752295761153014	0.1496081814211344	0.10076672891994544	Unchange
M623T319_neg	M623T319_neg	NA	0.5414660611687357	0.14963369581434305	0.13960816486135888	Unchange
M359T358_neg	M359T358_neg	NA	0.7074280417138153	0.1498180462136255	0.2088972983369792	Unchange
M129T411_neg	Citraconic acid	Lipids and lipid-like molecules	3.479522295372754	0.1501436456299101	1.1927521149333793	Unchange
M1077T488_neg	M1077T488_neg	NA	0.6667484515155044	0.15028462542806126	0.05153264377383282	Unchange
M257T412_2_neg	Gamma-l-glutamyl-l-glutamic acid	Organic acids and derivatives	2.4890656061550627	0.1504322511830105	1.5317040546933185	Unchange
M627T306_neg	M627T306_neg	NA	0.5319563334564544	0.1504816367787027	0.26042976210051266	Unchange
M387T288_neg	M387T288_neg	NA	0.4544138350105393	0.15069754220140769	0.24351750012154255	Unchange
M201T367_neg	M201T367_neg	NA	1.89360408492774	0.15103525733685505	0.1838872450516027	Unchange
M99T53_neg	M99T53_neg	NA	1.3109050309946282	0.15121937690537926	0.6389029236459667	Unchange
M177T17_1_neg	Esculetin	Phenylpropanoids and polyketides	0.8873278520023877	0.15123603374351882	0.07435623312978455	Unchange
M341T456_neg	Melibiose	Lipids and lipid-like molecules	0.4794296052998184	0.15164934918892503	0.23808644736287288	Unchange
M519T331_neg	M519T331_neg	NA	1.7134291870145604	0.1518835746626358	0.1575327526470103	Unchange
M297T200_2_neg	M297T200_2_neg	NA	0.7405724780261456	0.15199863852814288	0.40186547107505144	Unchange
M471T182_1_neg	M471T182_1_neg	NA	0.6058308095159363	0.15214878216036504	1.5526955660501538	Unchange
M914T506_neg	M914T506_neg	NA	0.6310389123941977	0.15257073707151225	0.05184880045050377	Unchange
M250T367_neg	M250T367_neg	NA	1.558115754846648	0.1526973206301038	0.08444626665841554	Unchange
M125T5_neg	M125T5_neg	NA	1.1429026061442884	0.1528396682313036	0.17299195677765378	Unchange
M411T214_neg	M411T214_neg	NA	0.5460909721798562	0.15322254965202922	0.20076374390034923	Unchange
M425T456_neg	M425T456_neg	NA	1.657146788539449	0.15375444083775336	0.09198951770863983	Unchange
M278T296_neg	M278T296_neg	NA	1.3375005021169617	0.15378547685984906	0.15651513714777887	Unchange
M493T26_neg	M493T26_neg	NA	0.7844237380034504	0.15400470100659233	0.18103611452205615	Unchange
M286T339_neg	M286T339_neg	NA	0.6105892178778334	0.15400818425508955	0.0551740824168051	Unchange
M413T38_neg	Naltrindole	NA	0.775092524406067	0.15401241490975467	3.345360527597808	Unchange
M159T527_neg	M159T527_neg	NA	0.7712272768945861	0.15405567027080383	0.07010447175047652	Unchange
M355T463_neg	M355T463_neg	NA	0.46384813133413594	0.154302205146418	0.2009661278331756	Unchange
M595T65_neg	M595T65_neg	NA	1.4716864160933945	0.15455466554973385	0.5305841309846309	Unchange
M349T27_neg	M349T27_neg	NA	0.7639454355706392	0.1547282467643756	0.1671328962081412	Unchange
M714T339_neg	M714T339_neg	NA	0.5869962677790194	0.15520017005598744	0.07049532686746983	Unchange
M620T392_neg	M620T392_neg	NA	0.7185666986157196	0.1553713925337685	0.06416123738235052	Unchange
M515T365_neg	M515T365_neg	NA	1.886209959711056	0.15567142010699367	0.13884023235012655	Unchange
M573T287_neg	M573T287_neg	NA	1.501953268831936	0.15568174120616393	0.5547110776185143	Unchange
M257T511_neg	M257T511_neg	NA	0.6698319279717152	0.15586037542757084	0.0708926889303252	Unchange
M288T100_neg	M288T100_neg	NA	0.4872590297095403	0.15593912374100477	2.3486102815995444	Unchange
M282T311_neg	M282T311_neg	NA	0.69381712919167	0.15606626996029735	0.12301236010614044	Unchange
M343T444_1_neg	M343T444_1_neg	NA	0.5687728177404902	0.15620959936091394	0.05983438392067535	Unchange
M396T48_neg	M396T48_neg	NA	1.2469809506839993	0.1563773982152769	0.5117408456947345	Unchange
M302T468_neg	M302T468_neg	NA	0.6884271062951336	0.15651263356205966	0.05513552236070575	Unchange
M448T183_neg	M448T183_neg	NA	0.6430127624457448	0.15652091074597288	0.4697379664168215	Unchange
M353T373_2_neg	M353T373_2_neg	NA	0.5433298905725948	0.15676432906610444	0.2392565357692657	Unchange
M213T175_neg	Bisphenol e	Benzenoids	0.5983078705873336	0.1568637950904999	0.7889446849548521	Unchange
M369T157_2_neg	5.alpha.-androstan-3.beta.-ol-17-one sulfate	Lipids and lipid-like molecules	0.7148170085894138	0.15732166020077248	0.3137158691089413	Unchange
M679T535_1_neg	M679T535_1_neg	NA	2.1181180396021313	0.1574840722309292	0.13567834853944283	Unchange
M591T154_neg	M591T154_neg	NA	0.4424057001449542	0.1576228987290444	0.644324523520835	Unchange
M391T269_neg	M391T269_neg	NA	0.7078168409947853	0.15809215755620337	0.13220407265529677	Unchange
M550T217_neg	M550T217_neg	NA	0.6970753334006263	0.15824481504096904	0.12709089566907927	Unchange
M1096T536_1_neg	M1096T536_1_neg	NA	0.6764439600471844	0.15839889665648238	0.05102458406327419	Unchange
M101T243_neg	M101T243_neg	NA	2.483737935278099	0.1584387184881092	0.6008360415893604	Unchange
M201T380_neg	M201T380_neg	NA	7.00808213129427	0.1585751098998757	0.6063874476675419	Unchange
M175T464_neg	M175T464_neg	NA	1.963899827289882	0.15918838870944646	0.2811110861645949	Unchange
M307T378_neg	M307T378_neg	NA	1.383399077907018	0.15949850393787113	0.07566308797998594	Unchange
M593T180_1_neg	M593T180_1_neg	NA	0.6210317754717958	0.15959503317719068	0.3084073601655523	Unchange
M297T153_1_neg	M297T153_1_neg	NA	0.6556748465236487	0.1596658756160488	0.7762799536470828	Unchange
M96T42_neg	M96T42_neg	NA	0.6845046879161537	0.1597883954179997	0.2525439437962554	Unchange
M73T435_neg	M73T435_neg	NA	0.6496264918157342	0.15997136948974422	0.35796628804051733	Unchange
M511T176_neg	M511T176_neg	NA	0.24290148822766144	0.16007868015337373	2.1100768384085975	Unchange
M553T29_neg	M553T29_neg	NA	0.6680652377870452	0.16060050046240013	0.318513973658406	Unchange
M892T527_1_neg	M892T527_1_neg	NA	0.619824523583013	0.1608587729984422	0.1723437948611091	Unchange
M297T429_neg	2',4'-dimethoxy-3-hydroxyflavone	Phenylpropanoids and polyketides	0.17453560928761164	0.16090769396399882	0.20391938244021396	Unchange
M547T305_neg	M547T305_neg	NA	0.6117947056695312	0.16097983957250886	0.14298822052383697	Unchange
M487T260_neg	M487T260_neg	NA	0.6889777560954478	0.1610124972510952	0.8445188861911193	Unchange
M560T477_neg	M560T477_neg	NA	0.6906179020161922	0.16103030315428157	0.16222898908255773	Unchange
M117T19_neg	M117T19_neg	NA	2.174653112019338	0.16106693304442468	0.781075350137763	Unchange
M935T527_neg	M935T527_neg	NA	1.616882379057194	0.16109369469203655	0.09860128857207956	Unchange
M302T533_neg	M302T533_neg	NA	0.6333692105400142	0.16118935607989943	0.20357358458779273	Unchange
M353T117_neg	M353T117_neg	NA	0.5448099783582032	0.1612201698148737	0.30889396744613257	Unchange
M379T42_neg	M379T42_neg	NA	1.3360160400393837	0.16158773185220568	0.5231766250763904	Unchange
M539T488_neg	M539T488_neg	NA	0.27166905039745887	0.1618209210713574	0.1480568710551603	Unchange
M286T323_neg	M286T323_neg	NA	2.333087236346064	0.16198439945910403	0.1888259990319094	Unchange
M179T280_neg	M179T280_neg	NA	2.032150053941137	0.1621459605326082	0.14109409337322043	Unchange
M498T281_neg	M498T281_neg	NA	2.929956161488104	0.1622870492303146	0.36198863145480376	Unchange
M492T433_neg	M492T433_neg	NA	1.7942015157800677	0.1628886718327435	0.21473925638558655	Unchange
M649T383_neg	M649T383_neg	NA	0.7086243187863539	0.16321439772265406	0.05462880345743636	Unchange
M630T230_neg	M630T230_neg	NA	0.46757056575902745	0.1632483864569711	0.4771928422913048	Unchange
M549T451_neg	M549T451_neg	NA	0.6668513618182762	0.16334867870872508	0.11247475657909778	Unchange
M450T248_neg	M450T248_neg	NA	1.566840040934658	0.16357283758756225	0.4186640403955987	Unchange
M204T376_neg	M204T376_neg	NA	0.6920418562799134	0.1636205893741772	0.2454660715725105	Unchange
M233T385_neg	M233T385_neg	NA	1.5845899858519616	0.16380761790212522	0.11857706224771794	Unchange
M405T457_neg	2,3,4',5-tetrahydroxystilbene 2-glucoside	Phenylpropanoids and polyketides	1.6836869421746847	0.16409438302493182	0.23035610201845255	Unchange
M733T511_neg	M733T511_neg	NA	1.8105036787609965	0.16421571860353543	0.05773389808336678	Unchange
M658T491_neg	M658T491_neg	NA	0.5063292169536662	0.16439043705469336	0.1103679887226401	Unchange
M738T457_neg	M738T457_neg	NA	1.6944542578013728	0.1644274103276378	0.12224566680501792	Unchange
M896T532_neg	M896T532_neg	NA	1.6058712790365877	0.16448990157624366	0.05274144324416953	Unchange
M495T95_neg	Enterostatin human	Organic acids and derivatives	1.5726743795082931	0.16451410702247982	1.2992606485931155	Unchange
M509T128_neg	M509T128_neg	NA	1.5767275709086173	0.16494399317159347	1.1733295016687664	Unchange
M300T240_neg	M300T240_neg	NA	0.5953001770190556	0.164992830513032	0.6021276230512276	Unchange
M255T190_neg	Pterostilbene	Phenylpropanoids and polyketides	1.3710817174814822	0.16511320068936752	2.7165602344625133	Unchange
M339T389_neg	M339T389_neg	NA	0.6090205030491437	0.16545624965283737	0.12265558052454371	Unchange
M641T271_neg	M641T271_neg	NA	1.5876100827399848	0.16555940574888367	0.16442654435404744	Unchange
M429T95_neg	M429T95_neg	NA	1.4936389579616167	0.16560225259345734	2.9226695283770376	Unchange
M567T323_neg	M567T323_neg	NA	0.5323547780086092	0.1657913577439489	0.1842003026814563	Unchange
M347T439_neg	M347T439_neg	NA	0.6590665097503882	0.16585290818378445	0.0448671803417818	Unchange
M535T405_neg	M535T405_neg	NA	0.6764749644334347	0.16617579647729605	0.06488857899269046	Unchange
M426T313_neg	M426T313_neg	NA	0.6708913671320659	0.16617784186216972	0.15692657897012594	Unchange
M160T344_neg	M160T344_neg	NA	2.0589820963372643	0.16625195089030825	0.1850521059358439	Unchange
M473T317_1_neg	M473T317_1_neg	NA	0.6773901754955253	0.16643657976178908	0.1511036829804588	Unchange
M544T235_neg	M544T235_neg	NA	0.6820155768076777	0.16648442675730538	0.819498337749201	Unchange
M85T407_neg	M85T407_neg	NA	0.815727316843615	0.1665054013598975	0.20066117854539856	Unchange
M239T671_neg	M239T671_neg	NA	0.8217287971795062	0.1667168254481646	0.08518352399562516	Unchange
M713T505_neg	M713T505_neg	NA	0.34014874990860855	0.16677023611456737	0.1811145063985619	Unchange
M221T282_neg	M221T282_neg	NA	2.0688018923816425	0.16708828490712482	0.274719778045705	Unchange
M111T520_neg	2-Furoic acid	Organoheterocyclic compounds	0.27491106649412717	0.16711569712152696	1.0454729980813728	Unchange
M117T202_neg	M117T202_neg	NA	3.605936446152106	0.16736050612768846	0.6167107481998343	Unchange
M159T344_2_neg	M159T344_2_neg	NA	5.103314844825102	0.16741447235966989	0.8159684351483278	Unchange
M431T177_neg	M431T177_neg	NA	1.4394689489555306	0.16759891031721746	0.24883033233117385	Unchange
M988T531_neg	M988T531_neg	NA	0.7211504823313678	0.16789893854952345	0.0492918474611005	Unchange
M215T268_neg	M215T268_neg	NA	1.641877792920948	0.16813517938056943	0.15515572395073124	Unchange
M347T377_neg	M347T377_neg	NA	0.6297390564320484	0.1681509235184507	0.12983634404102246	Unchange
M603T65_neg	M603T65_neg	NA	1.513977564835931	0.1687043198561552	1.091301201273326	Unchange
M297T407_neg	M297T407_neg	NA	0.4001408531243035	0.1687103102534196	0.17300115925522672	Unchange
M234T62_2_neg	5-isoxazoleacetic acid, 4,5-dihydro-3-(4-hydroxyphenyl)-, methyl ester	Benzenoids	1.529366689432612	0.16897004918951825	0.7294052189305283	Unchange
M741T176_neg	1-palmitoyl-2-myristoyl-sn-glycero-3-phosphocholine	Lipids and lipid-like molecules	0.689497407478563	0.16917047755977072	0.12370671226490527	Unchange
M262T234_neg	M262T234_neg	NA	0.6834927276122068	0.16918824072497754	0.1749121317916114	Unchange
M157T344_neg	M157T344_neg	NA	1.5618924805638543	0.16919040067651686	1.6601402468492554	Unchange
M403T270_neg	M403T270_neg	NA	0.690608530152085	0.16926746230752074	0.20597345136397563	Unchange
M630T459_neg	M630T459_neg	NA	1.9319548714610373	0.16934374297784002	0.1049741085237784	Unchange
M448T332_neg	M448T332_neg	NA	0.709087950720795	0.16961706374716545	0.18111573101689993	Unchange
M341T353_neg	M341T353_neg	NA	0.7058435825035609	0.16963801374751886	0.04731083297760351	Unchange
M380T349_neg	M380T349_neg	NA	0.6969957990040601	0.1696562620719646	0.05989968800854881	Unchange
M422T391_neg	M422T391_neg	NA	2.2555215544010188	0.1699446790514252	0.25996489993619737	Unchange
M256T190_2_neg	M256T190_2_neg	NA	1.3626392095153326	0.17016484876648189	1.4323030411783395	Unchange
M308T393_2_neg	M308T393_2_neg	NA	2.0719845530658993	0.17028066466314046	0.6217171325124885	Unchange
M103T15_neg	M103T15_neg	NA	1.580168814611341	0.1704952608763038	0.30985039803868814	Unchange
M414T444_neg	Cylindrospermopsin	NA	0.6397467219209857	0.1705302463569855	0.07271859925725173	Unchange
M630T241_neg	M630T241_neg	NA	0.44785557667808173	0.170923491738446	0.2853715715099014	Unchange
M479T294_neg	M479T294_neg	NA	1.429224878830156	0.17103567618387408	0.21960076228034456	Unchange
M292T370_neg	M292T370_neg	NA	0.7161022476893809	0.1710820302997241	0.07300449869081405	Unchange
M527T307_neg	M527T307_neg	NA	0.639202924219265	0.17129822555996538	0.21635173257850504	Unchange
M174T421_neg	M174T421_neg	NA	1.9248886711861837	0.17133083963816448	0.18385861797910144	Unchange
M190T223_neg	N-acetyl-l-methionine	Organic acids and derivatives	3.317763390294318	0.17134205958742704	0.6393582485931618	Unchange
M323T124_neg	M323T124_neg	NA	0.6280407295471738	0.1716016065791383	0.991065964157048	Unchange
M272T307_neg	M272T307_neg	NA	0.41028447761964926	0.17164196885010677	0.815866041490781	Unchange
M511T121_1_neg	M511T121_1_neg	NA	1.570319780945221	0.17190443671253083	3.920368315553016	Unchange
M374T323_neg	M374T323_neg	NA	2.01282182752672	0.1720823411361115	0.4344111574046649	Unchange
M429T285_neg	M429T285_neg	NA	0.6459907285663014	0.1722709047966829	0.08598006709165719	Unchange
M387T227_neg	M387T227_neg	NA	0.7024252306548513	0.17232340476647773	0.2911038637114611	Unchange
M308T49_neg	M308T49_neg	NA	1.5921038218378891	0.17247892631539252	0.690716412888882	Unchange
M507T28_neg	M507T28_neg	NA	0.7762372889047217	0.17248596501588773	0.48469727242468	Unchange
M330T428_neg	M330T428_neg	NA	2.070231105271621	0.17320324291082062	0.2053060432994038	Unchange
M461T400_neg	M461T400_neg	NA	2.000284518121747	0.17322038455328798	0.22926303886338784	Unchange
M118T18_neg	M118T18_neg	NA	1.4974584234287716	0.1732954759294075	0.34129448567401127	Unchange
M175T12_neg	M175T12_neg	NA	1.4259047174347723	0.1734005669279548	0.0933841794234191	Unchange
M325T68_neg	M325T68_neg	NA	1.7743765855393534	0.1734826145590081	1.7787462316086136	Unchange
M243T349_neg	M243T349_neg	NA	1.4445494112640724	0.1734988588603057	0.09183865268006938	Unchange
M225T360_neg	M225T360_neg	NA	1.553488064452481	0.1735289870766853	0.15127882864349787	Unchange
M503T468_neg	M503T468_neg	NA	0.29784392191950887	0.17368668515832175	0.3346190180467353	Unchange
M567T506_neg	M567T506_neg	NA	1.6218570401224714	0.17372071119080812	0.06771781848367674	Unchange
M495T56_neg	M495T56_neg	NA	0.5827973007620726	0.17411581119212988	0.4239292426134254	Unchange
M374T303_neg	M374T303_neg	NA	0.7181733342239943	0.17412321484279972	0.09597846241727404	Unchange
M273T234_neg	Modafinil acid	Benzenoids	0.5172219111760775	0.17415826480413615	0.120028584018085	Unchange
M852T514_neg	M852T514_neg	NA	0.7806075796858877	0.17426958578653132	0.02020477494269873	Unchange
M1078T513_neg	M1078T513_neg	NA	0.7495011992042324	0.17448308140513222	0.03065646807603149	Unchange
M473T505_neg	M473T505_neg	NA	1.516437377360081	0.17456951219955685	0.09512194612920812	Unchange
M180T360_neg	M180T360_neg	NA	2.436843127574804	0.17460405183787403	0.1671139050092855	Unchange
M427T291_neg	M427T291_neg	NA	0.5381226160486579	0.1746775792911218	0.2592228127313965	Unchange
M426T469_neg	M426T469_neg	NA	0.710259466931315	0.17473076124530046	0.35728270839624016	Unchange
M327T328_neg	M327T328_neg	NA	2.6438241474982767	0.1749544629785698	0.20958602166945203	Unchange
M672T320_neg	M672T320_neg	NA	0.44823573380520626	0.1749651492440376	0.2380808050803486	Unchange
M198T359_neg	M198T359_neg	NA	1.418089716274907	0.17510451449111067	0.04520246336250211	Unchange
M196T360_neg	M196T360_neg	NA	0.34664202677073297	0.17538281326847796	0.25941406148917134	Unchange
M282T351_neg	M282T351_neg	NA	0.6661123013733192	0.17561088363186156	0.2940132467286044	Unchange
M409T266_neg	M409T266_neg	NA	1.5869418030369582	0.17569431377942535	0.2893043693480944	Unchange
M511T68_neg	M511T68_neg	NA	1.3335278828583788	0.17578720459964947	3.0151617751426127	Unchange
M443T301_neg	O-desmethylastemizole	NA	0.6513465397126958	0.1759320247027494	0.3073060094024529	Unchange
M239T508_neg	M239T508_neg	NA	0.7667311653031478	0.17601430186766817	0.10650740467516524	Unchange
M193T468_neg	M193T468_neg	NA	0.530780731496243	0.1761863424607261	0.4699133238842374	Unchange
M332T643_neg	M332T643_neg	NA	0.7503937392292697	0.17634631664973793	0.06593546653993496	Unchange
M239T44_2_neg	M239T44_2_neg	NA	0.7584296884226094	0.17637117043635164	1.0906824219120272	Unchange
M195T444_neg	M195T444_neg	NA	0.3967715873292709	0.17640829235132358	0.1514310656074634	Unchange
M798T536_1_neg	M798T536_1_neg	NA	0.6679147712123765	0.17681555732532747	0.05558654254557355	Unchange
M910T530_neg	M910T530_neg	NA	1.7215259956612692	0.17753979619441865	0.14309631021213717	Unchange
M598T155_neg	M598T155_neg	NA	0.7274359230686674	0.17756500722670443	0.5352286106956232	Unchange
M459T270_neg	M459T270_neg	NA	0.6921983633478119	0.177571579051743	0.3436565543214186	Unchange
M383T457_neg	Maltotetraose	Organic oxygen compounds	1.7333669753108596	0.17763569083615635	0.3748296813751851	Unchange
M85T4_neg	M85T4_neg	NA	0.8410415868711565	0.17766237701156923	0.0793763121400593	Unchange
M116T327_neg	Indole	Organoheterocyclic compounds	4.584605733234656	0.17792056813279325	3.545107034743041	Unchange
M102T666_neg	M102T666_neg	NA	1.67975347755512	0.17868939055128646	0.2577602607551302	Unchange
M167T384_neg	M167T384_neg	NA	2.303527120018124	0.17881589910704515	0.21000057561643296	Unchange
M349T181_neg	Prostaglandin d3	Lipids and lipid-like molecules	0.6487556059740237	0.1793614803691671	0.09683267877466008	Unchange
M585T254_neg	M585T254_neg	NA	0.7369727931916616	0.17942027820507428	0.28641682170680177	Unchange
M541T232_neg	M541T232_neg	NA	1.4188661366634108	0.17975581074946184	1.315159260342171	Unchange
M603T95_neg	M603T95_neg	NA	1.366417541845868	0.17978696936566677	0.5707183577163834	Unchange
M232T371_neg	M232T371_neg	NA	0.647993830513061	0.18005377038340767	0.09013853588489008	Unchange
M245T367_2_neg	2'-chloro-2-hydroxy-5-methylbenzophenone	Benzenoids	0.28083905921526997	0.18027333978703752	0.7807115398289262	Unchange
M201T444_neg	M201T444_neg	NA	0.7265156404693954	0.1803757685868544	0.11443368715559384	Unchange
M248T243_neg	M248T243_neg	NA	0.6959066311992693	0.1804457757640285	0.116199834574231	Unchange
M687T345_neg	M687T345_neg	NA	1.7528168582039054	0.1806781958337662	0.4425187286708746	Unchange
M442T378_neg	M442T378_neg	NA	0.4315194680350784	0.1806858221119429	0.11403428425943968	Unchange
M395T348_1_neg	M395T348_1_neg	NA	1.6144902318654115	0.180890463318962	0.2671393441100915	Unchange
M289T304_neg	M289T304_neg	NA	0.4956213077572876	0.18098946680838396	0.19190252099982072	Unchange
M94T17_neg	M94T17_neg	NA	1.5601672943298264	0.18118541297646945	0.09834712645998528	Unchange
M173T376_1_neg	M173T376_1_neg	NA	0.6800558682123087	0.18119195382134504	0.05449327757866422	Unchange
M497T324_neg	(5r)-5-[(1s,2s,3r,4r)-3-[(4e)-hex-4-enoyl]-6-[(2e,4e)-hexa-2,4-dienoyl]-5,7-dihydroxy-4,7-dimethyl-8-oxobicyclo[2.2.2]oct-5-en-2-yl]-4-hydroxy-3,5-dimethyl-2,5-dihydrofuran-2-one	Organic oxygen compounds	0.6876631763261183	0.18121956315550697	0.1454639494036352	Unchange
M939T526_2_neg	M939T526_2_neg	NA	0.7104639146939475	0.18136055931287764	0.12182293750113	Unchange
M297T69_neg	Enterolactone	Lignans, neolignans and related compounds	1.8297215573510532	0.1813771134936664	1.9236526722411769	Unchange
M542T35_neg	M542T35_neg	NA	1.9270280974197975	0.18151673169242769	0.6094757828495869	Unchange
M410T424_neg	M410T424_neg	NA	1.4500946543474234	0.1815625928855011	0.3343079590684095	Unchange
M534T189_neg	M534T189_neg	NA	1.5518594721110848	0.18162389765712825	0.9645592502415012	Unchange
M439T353_neg	M439T353_neg	NA	0.7038177106763468	0.18169031753831916	0.06218993483369153	Unchange
M528T55_neg	M528T55_neg	NA	1.295718598461164	0.1817349262039326	0.8001020045024058	Unchange
M525T292_neg	M525T292_neg	NA	0.6897958650062563	0.18189326776037248	0.08796192547451923	Unchange
M97T262_neg	M97T262_neg	NA	0.5065464028402765	0.18200651640786333	0.22208923386572005	Unchange
M429T338_neg	M429T338_neg	NA	1.2883374644564296	0.18260889072489075	0.08429302171938448	Unchange
M961T544_neg	M961T544_neg	NA	0.7053555177794633	0.1828237777185731	0.04753579212354481	Unchange
M523T95_neg	M523T95_neg	NA	1.582322115403585	0.182971852747789	0.9974901041404588	Unchange
M443T232_neg	M443T232_neg	NA	0.7610192420688582	0.1830340197969933	0.23434279293045465	Unchange
M465T27_neg	M465T27_neg	NA	0.6928567465554544	0.18314172479960056	0.15139877301425891	Unchange
M280T356_neg	M280T356_neg	NA	2.11095644340419	0.18319967760462672	0.16910115843615667	Unchange
M537T353_neg	M537T353_neg	NA	0.6817963171065687	0.1834431334139452	0.04593017064735523	Unchange
M134T13_neg	M134T13_neg	NA	1.4128604312898796	0.18367869051342317	0.21833612208922457	Unchange
M242T417_neg	M242T417_neg	NA	0.6504647892114361	0.1837527300629115	0.08062036646227026	Unchange
M125T455_neg	M125T455_neg	NA	1.516692364484392	0.1840615875189627	0.2079158427748005	Unchange
M168T416_neg	N-(phosphonomethyl)glycine	Organic acids and derivatives	1.415276590530636	0.18411183560115027	0.3199552055838536	Unchange
M391T63_neg	M391T63_neg	NA	0.3966796277155198	0.1841834461537321	1.5979121242011705	Unchange
M411T400_neg	M411T400_neg	NA	0.7652601397511583	0.18438780222724716	0.07469254675066506	Unchange
M589T39_neg	2-[3-[(e)-6-acetyloxy-2-hydroxy-6-methyl-3-oxohept-4-en-2-yl]-6-(carboxymethyl)-2-hydroxy-3a,5a,9b-trimethyl-5-oxo-2,3,4,6,9,9a-hexahydro-1h-cyclopenta[a]naphthalen-7-yl]-2-methylpropanoic acid	Lipids and lipid-like molecules	1.3343769699765378	0.18440445920070203	0.8473165643691154	Unchange
M466T456_neg	M466T456_neg	NA	1.4731220906511089	0.18441557061524264	0.05253589406144821	Unchange
M311T54_neg	Met-Tyr	Organic acids and derivatives	1.4624679011271662	0.1844272383511698	2.6517353730841156	Unchange
M312T159_neg	M312T159_neg	NA	0.7410888370415166	0.1845253283011214	0.7045478905388941	Unchange
M401T406_neg	M401T406_neg	NA	0.7117290958874961	0.1850214644025795	0.05808215260737266	Unchange
M261T261_neg	M261T261_neg	NA	2.51235106861682	0.18504050595213253	0.312089849988261	Unchange
M533T136_neg	M533T136_neg	NA	0.6861180771654712	0.1850829786837002	0.2663329597374754	Unchange
M173T456_neg	Cis-aconitate	Organic acids and derivatives	0.4812263600429616	0.1850892604625272	0.6665397970203598	Unchange
M307T33_2_neg	M307T33_2_neg	NA	1.2922872908009997	0.18528666029274013	0.6933032238374528	Unchange
M679T535_2_neg	M679T535_2_neg	NA	1.745723278277927	0.1854538416832651	0.0892948924978665	Unchange
M506T178_neg	M506T178_neg	NA	1.657715570922525	0.185918644554687	0.14889149495110846	Unchange
M461T354_neg	M461T354_neg	NA	0.6581794409444959	0.1860194915081035	0.1711617922206989	Unchange
M385T426_neg	M385T426_neg	NA	1.5285551373709962	0.18609788188010123	0.09894576485070636	Unchange
M469T65_neg	M469T65_neg	NA	0.7498285755643121	0.1862302954764563	0.21778487841254887	Unchange
M595T180_2_neg	M595T180_2_neg	NA	0.6675930876147472	0.1863387330707944	0.1653485442741742	Unchange
M140T243_neg	M140T243_neg	NA	0.6699372302134042	0.18638233691468709	0.4177987887680037	Unchange
M603T40_neg	M603T40_neg	NA	1.4074462147646143	0.1867895891545044	0.40549175685238753	Unchange
M383T35_1_neg	M383T35_1_neg	NA	0.19346927588354912	0.18714863628381223	1.5965411017640911	Unchange
M295T226_neg	M295T226_neg	NA	1.3870822369707567	0.1871631969766422	0.618934954093317	Unchange
M363T507_neg	M363T507_neg	NA	1.5120559167546144	0.1871708419158365	0.07434487761005555	Unchange
M454T48_neg	M454T48_neg	NA	4.307975506815993	0.1872360552384509	1.0161500406876705	Unchange
M462T278_neg	M462T278_neg	NA	0.6345702718414082	0.1874134986146298	0.20446055290239304	Unchange
M728T523_2_neg	M728T523_2_neg	NA	0.6189601374438368	0.18743311097286583	0.06174097175177565	Unchange
M525T466_neg	M525T466_neg	NA	3.271869153636489	0.18765132712614563	0.3461557910717074	Unchange
M374T393_neg	M374T393_neg	NA	0.6661913540515441	0.1878191238721884	0.13194577493933618	Unchange
M138T243_neg	M138T243_neg	NA	1.2536530607765946	0.1880158608743348	0.2288219563678197	Unchange
M566T292_2_neg	.alpha.-guanidinoglutaric acid	Organic acids and derivatives	0.6427254090944599	0.18812204496650292	0.24714276258200712	Unchange
M798T536_2_neg	M798T536_2_neg	NA	0.6816647211419818	0.1885546839595836	0.04428571030593473	Unchange
M382T41_2_neg	M382T41_2_neg	NA	0.7247120569541244	0.18856468843113527	0.2557884395541973	Unchange
M128T282_neg	M128T282_neg	NA	1.7328438771631811	0.18856853362418885	1.3338014504612397	Unchange
M970T539_neg	M970T539_neg	NA	0.7162336696242078	0.18858295886514104	0.10046966664983573	Unchange
M445T320_neg	M445T320_neg	NA	0.5953381647376437	0.18881636450447423	0.3097554108257584	Unchange
M217T332_neg	M217T332_neg	NA	1.7130738797167115	0.1888321546515806	0.6120800071614673	Unchange
M609T181_1_neg	M609T181_1_neg	NA	0.6382714847383738	0.18901543551708416	0.2567274692322717	Unchange
M415T212_1_neg	M415T212_1_neg	NA	0.7266261465808568	0.189611422867724	0.32250675505611615	Unchange
M282T125_2_neg	M282T125_2_neg	NA	0.6372996002005862	0.18969415828967312	1.6777667776819918	Unchange
M541T190_2_neg	M541T190_2_neg	NA	1.3927418388398145	0.1898478659138407	0.7400651696633604	Unchange
M450T55_neg	M450T55_neg	NA	0.5924895576756883	0.19012042216109945	0.5065136330416887	Unchange
M662T326_neg	M662T326_neg	NA	0.506483640403355	0.1901363940209293	0.11211190496231987	Unchange
M344T390_neg	M344T390_neg	NA	0.6140512075860746	0.19029214295271096	0.10254265826224096	Unchange
M447T177_neg	M447T177_neg	NA	1.649861004609007	0.1903831698091238	0.46841533593428536	Unchange
M448T336_neg	M448T336_neg	NA	2.0127457514411127	0.19042777274250408	0.18966527280417425	Unchange
M866T456_neg	M866T456_neg	NA	4.255275787016816	0.19062170903240297	0.2218532499776776	Unchange
M255T191_neg	M255T191_neg	NA	0.6611095304667466	0.19087940884620025	1.3453772481397144	Unchange
M441T372_neg	M441T372_neg	NA	0.4626606153973383	0.19100463064806136	0.15724545474068277	Unchange
M478T275_neg	M478T275_neg	NA	0.4135771768261306	0.19100526171329044	0.31168369925765854	Unchange
M535T189_2_neg	M535T189_2_neg	NA	1.578182114472411	0.1910186047234344	0.4983128616619	Unchange
M319T297_neg	M319T297_neg	NA	2.812500213875864	0.19105710621501704	0.41388493957206174	Unchange
M341T327_neg	1h-indazole-1-pentanoic acid, 3-[[[1-(aminocarbonyl)-2-methylpropyl]amino]carbonyl]-	Organic acids and derivatives	0.622599520302399	0.19118606014427936	0.2411507892620199	Unchange
M126T14_2_neg	M126T14_2_neg	NA	0.7823387309760388	0.19119610306634963	0.13539503725091662	Unchange
M559T73_neg	M559T73_neg	NA	1.643882793249497	0.19125398155804815	1.5304282914878706	Unchange
M521T316_neg	M521T316_neg	NA	0.31282810265616884	0.19132207566542975	0.1864699257509211	Unchange
M368T227_neg	M368T227_neg	NA	2.603442032649062	0.19172538576719697	0.2127913421968929	Unchange
M230T566_neg	M230T566_neg	NA	51.417195421276965	0.19195820150284168	0.9341676873490088	Unchange
M150T332_neg	M150T332_neg	NA	0.6340549898553272	0.19281862379884923	0.0981036627616668	Unchange
M295T349_neg	M295T349_neg	NA	1.5555613510033324	0.1928714517752628	0.3806682006021396	Unchange
M660T332_neg	M660T332_neg	NA	0.7552697246181125	0.19287241402020264	0.10951492498806946	Unchange
M534T318_neg	M534T318_neg	NA	0.7289809477704484	0.19293573849990223	0.13850460871871284	Unchange
M921T542_neg	M921T542_neg	NA	1.3181581828516815	0.1930407717919436	0.03616268235932363	Unchange
M780T542_neg	M780T542_neg	NA	1.3199211975538705	0.1931933935231549	0.04066893562663164	Unchange
M74T406_neg	M74T406_neg	NA	1.6282600156789857	0.19345529054508268	0.3625039574017353	Unchange
M723T525_2_neg	M723T525_2_neg	NA	2.162373989803338	0.1936391581170848	0.07164894075326186	Unchange
M574T83_neg	M574T83_neg	NA	0.662300884760127	0.19367123054039	0.7215990753758107	Unchange
M524T260_neg	M524T260_neg	NA	0.691221900934992	0.19392695365322896	0.1967807216593012	Unchange
M630T261_neg	M630T261_neg	NA	0.7725704561634675	0.194023695227228	0.1540297608740092	Unchange
M771T444_neg	M771T444_neg	NA	0.6179529784624664	0.19413645275230668	0.05948895624558837	Unchange
M375T310_neg	M375T310_neg	NA	1.423964748741269	0.1942887627199343	0.30863944201331284	Unchange
M261T447_neg	M261T447_neg	NA	1.1935915284880616	0.19439284320524505	0.2023430991331949	Unchange
M505T264_neg	M505T264_neg	NA	0.22832818033741295	0.1945676580577419	0.6408992724846422	Unchange
M147T285_neg	Trans-cinnamic acid	Phenylpropanoids and polyketides	3.856237291888137	0.19513868308673485	0.648526426544082	Unchange
M496T341_2_neg	M496T341_2_neg	NA	0.61069537087342185	0.19521364094695687	0.12390268609169224	Unchange
M80T12_neg	M80T12_neg	NA	1.5843873610507475	0.195483894241798	0.19735940088074264	Unchange
M276T339_neg	M276T339_neg	NA	0.6709182045981612	0.19557175522370768	0.03625985593924386	Unchange
M488T554_neg	M488T554_neg	NA	0.8003153719328527	0.19578052581778735	0.04964414626038811	Unchange
M919T538_2_neg	M919T538_2_neg	NA	0.6850098688577642	0.19578266269439468	0.05328274755759733	Unchange
M419T242_neg	M419T242_neg	NA	0.6909102151435361	0.1957828672591193	0.04910654701225667	Unchange
M523T289_neg	M523T289_neg	NA	0.22733357538051663	0.19590864968419305	0.4705991859180032	Unchange
M247T279_neg	M247T279_neg	NA	0.5186549136992359	0.1960579373926854	0.1867966538291471	Unchange
M119T444_neg	M119T444_neg	NA	0.770580874288635	0.19645884786487464	0.04892270449395686	Unchange
M242T359_2_neg	M242T359_2_neg	NA	2.8140628401382712	0.19673626764440577	0.26575067068454433	Unchange
M546T315_neg	M546T315_neg	NA	0.6791607650459162	0.19676911160004976	0.9784207869969586	Unchange
M626T346_neg	M626T346_neg	NA	0.5509105404232855	0.19702326187401228	0.06751079748067212	Unchange
M231T501_neg	M231T501_neg	NA	0.7049674970555265	0.19715511740726133	0.03670353236579454	Unchange
M120T435_neg	M120T435_neg	NA	1.6886113130377176	0.19715647952247617	0.5500595861530816	Unchange
M432T42_neg	M432T42_neg	NA	0.6112247013758801	0.1972531419362145	0.5487113634527396	Unchange
M648T540_neg	M648T540_neg	NA	1.2627062582743105	0.1976873872661959	0.0598227675849381	Unchange
M116T25_neg	M116T25_neg	NA	0.8078031060984664	0.19783617711147192	0.11748489524176524	Unchange
M689T287_neg	M689T287_neg	NA	1.6215873113099344	0.197955076633057	0.18583922647921708	Unchange
M355T328_neg	M355T328_neg	NA	0.48692092976535056	0.1979975293395031	1.100541979590478	Unchange
M809T458_neg	M809T458_neg	NA	3.555767597056301	0.1982884339134389	0.13679821448198456	Unchange
M717T228_neg	M717T228_neg	NA	1.6178962492512348	0.1983504049760558	0.0954895404213525	Unchange
M217T327_neg	M217T327_neg	NA	0.5178623478434106	0.1983882508809907	0.5511823648857531	Unchange
M561T175_neg	Protoporphyrin ix	NA	0.7058805775827528	0.19853707404009388	0.4833182521169021	Unchange
M527T342_2_neg	M527T342_2_neg	NA	0.4480894914026621	0.1986796531564789	0.14499681887878915	Unchange
M163T341_neg	M163T341_neg	NA	0.732096715090679	0.1989001746462802	0.17966046582278122	Unchange
M80T13_neg	M80T13_neg	NA	1.333397972409627	0.1993567361693156	0.14676916731218798	Unchange
M469T486_neg	M469T486_neg	NA	0.6661670571881887	0.19952449249716203	0.4153141043694484	Unchange
M445T143_neg	M445T143_neg	NA	0.650893571728979	0.19972039838414027	1.5116492251331466	Unchange
M540T223_2_neg	M540T223_2_neg	NA	0.744084088103185	0.20003420034542463	0.1070098277062103	Unchange
M239T245_neg	Dinoterb	Benzenoids	0.6075920779467452	0.200101279051055	0.17699010601476617	Unchange
M165T287_neg	M165T287_neg	NA	6.193008203378088	0.20011181881991844	0.8892089789271734	Unchange
M279T327_neg	M279T327_neg	NA	5.551342986064185	0.2003301097664966	0.4852700790373496	Unchange
M852T456_neg	M852T456_neg	NA	2.6509610386038216	0.20036481035449463	0.1747168244944702	Unchange
M417T270_neg	M417T270_neg	NA	0.6431949071285539	0.2006935829721493	0.09550440911869748	Unchange
M632T251_neg	M632T251_neg	NA	0.7994627613516008	0.20072770769009157	0.15536984985798774	Unchange
M469T552_2_neg	M469T552_2_neg	NA	0.23292340395567324	0.200978650006842	5.187948645414107	Unchange
M256T429_2_neg	M256T429_2_neg	NA	3.5150462518366363	0.20146382275899383	0.94113894039559	Unchange
M582T438_neg	M582T438_neg	NA	0.7588854413383883	0.20151273960596328	0.15890194288090428	Unchange
M128T323_neg	L-pyroglutamic acid	Organic acids and derivatives	3.1071315170294036	0.2016383390780196	3.863619008695811	Unchange
M541T331_neg	M541T331_neg	NA	1.3239344841811829	0.20177223245700632	0.0973481165902806	Unchange
M495T27_neg	M495T27_neg	NA	3.876276034340807	0.20178675981082683	0.9694438173336836	Unchange
M296T418_neg	M296T418_neg	NA	2.01824989317807	0.20182403827562304	0.06883045055227356	Unchange
M508T452_neg	M508T452_neg	NA	2.563402349581729	0.20203643507503952	0.1557689522685189	Unchange
M506T109_neg	(2e,6e,12e)-18-(2,6-dioxopiperidin-4-yl)-9,11-dihydroxy-8-methoxy-10,12,14-trimethyl-15-oxooctadeca-2,6,12-trienoic acid	Lipids and lipid-like molecules	1.5727744005901547	0.20212822043605813	0.580339631755279	Unchange
M293T172_neg	M293T172_neg	NA	1.4374709392427414	0.20217403870852	0.3334303072960951	Unchange
M103T376_neg	M103T376_neg	NA	0.7753402038082091	0.20222659884223704	0.15981566528930868	Unchange
M295T58_neg	M295T58_neg	NA	1.6097614431491498	0.2025969526589383	0.7155720156475885	Unchange
M603T394_neg	M603T394_neg	NA	0.7367369673035364	0.20273254031091076	0.08227703443210957	Unchange
M114T204_neg	Iminodiacetic acid	Organic acids and derivatives	0.6557527404418416	0.20303882044849628	0.2109020877448477	Unchange
M359T417_neg	Thieno[2,3-b]pyridine-5-carbonitrile, 6,7-dihydro-4-hydroxy-3-(2'-hydroxy[1,1'-biphenyl]-4-yl)-6-oxo-	Benzenoids	2.0862158364372925	0.2031010302255035	0.4043785500630676	Unchange
M408T277_neg	M408T277_neg	NA	1.4130811719476128	0.20332477816202185	0.4180649667359314	Unchange
M485T594_neg	M485T594_neg	NA	0.6968599682697285	0.2035407014040726	0.4125181238671245	Unchange
M165T491_neg	M165T491_neg	NA	1.654261394477664	0.203775131374002	0.5097979619500749	Unchange
M107T672_neg	M107T672_neg	NA	1.175048571258682	0.20384599852746085	0.41235624058429055	Unchange
M732T525_1_neg	M732T525_1_neg	NA	2.17136557429474	0.20389668445679748	0.09084574674862048	Unchange
M256T421_neg	M256T421_neg	NA	3.0086606439626653	0.20392151238003817	0.1771873425658238	Unchange
M163T368_neg	M163T368_neg	NA	0.7303435928051012	0.20402598344603967	0.6351377614265631	Unchange
M396T409_neg	M396T409_neg	NA	0.5388035543688496	0.20420639950115632	0.27273121724119004	Unchange
M308T34_neg	M308T34_neg	NA	1.3423564763476596	0.2045716171562781	0.377243693911413	Unchange
M269T56_neg	Isoimperatorin	Phenylpropanoids and polyketides	0.2585931066227359	0.20462004063036932	1.175654680845902	Unchange
M326T53_neg	M326T53_neg	NA	1.5931041212430823	0.20465817530920016	0.6178031272299559	Unchange
M517T363_neg	M517T363_neg	NA	0.531648197376134	0.20492672764547865	0.10673365129570936	Unchange
M128T203_neg	M128T203_neg	NA	1.340617493195104	0.20496297376633463	2.281913077011115	Unchange
M194T331_neg	Phenanthridin-6-ol	Organoheterocyclic compounds	0.767043796083537	0.20521778150771844	0.13375191363287067	Unchange
M273T393_neg	M273T393_neg	NA	1.3303115345835288	0.20531290450402784	0.213491763825244	Unchange
M437T300_neg	M437T300_neg	NA	0.3439874428863884	0.20563637314435465	0.27717168070352904	Unchange
M637T25_neg	Ginsenoside f1	Lipids and lipid-like molecules	0.6762028434443427	0.20572551990059448	0.22494951769970295	Unchange
M1051T543_1_neg	M1051T543_1_neg	NA	0.7024579575234153	0.20584294111431545	0.2041696921500368	Unchange
M677T188_neg	M677T188_neg	NA	0.6322081143178233	0.2061123847526622	0.21535213979224055	Unchange
M227T394_neg	M227T394_neg	NA	1.8447847216302855	0.20635813573238063	0.14798877929371887	Unchange
M86T12_neg	M86T12_neg	NA	0.7479994331521151	0.2064604420026496	0.11336749980516644	Unchange
M351T299_neg	M351T299_neg	NA	2.8043121690059447	0.20661437500983643	0.7141692799070939	Unchange
M407T251_2_neg	Cholic acid	Lipids and lipid-like molecules	54.89669136616153	0.2067069775247312	2.870726273458958	Unchange
M236T382_neg	M236T382_neg	NA	0.7151539740124013	0.20697085636544377	0.09340974587970292	Unchange
M471T206_2_neg	1-o-octyl-2-o-(n-methylcarbamoyl)-sn-glyceryl-3-phosphorylcholine	Lipids and lipid-like molecules	0.6840479318096975	0.2070497051749504	3.0011602441992147	Unchange
M281T45_1_neg	M281T45_1_neg	NA	0.7095504239772608	0.20717159616246625	0.6008867424910994	Unchange
M484T476_neg	M484T476_neg	NA	0.6347804291792843	0.20731542023274793	0.04354017528228168	Unchange
M465T276_1_neg	M465T276_1_neg	NA	0.4584930767069969	0.20732331612502836	1.685946747739624	Unchange
M627T288_neg	Loxistatin acid	Organic acids and derivatives	3.543889601244659	0.20763266369000952	0.5091587349177095	Unchange
M113T4_neg	M113T4_neg	NA	0.6496256202421563	0.20788763510574787	0.16358955396303962	Unchange
M547T318_neg	M547T318_neg	NA	0.6189182684539143	0.20802426570483873	0.09752539251812356	Unchange
M355T449_neg	M355T449_neg	NA	0.3935113702283583	0.20813393297904575	0.2559124850168546	Unchange
M483T98_neg	[(2r,3s,4s,5r,6r)-3,4,5-trihydroxy-6-[2-(3-hydroxy-5-oxooxolan-3-yl)propoxy]oxan-2-yl]methyl (e)-3-(3,4-dihydroxyphenyl)prop-2-enoate	Phenylpropanoids and polyketides	2.6909859126496554	0.20834900885080687	1.1851914076514032	Unchange
M516T328_1_neg	M516T328_1_neg	NA	0.5399055168462242	0.2085163583275775	0.16831655486033545	Unchange
M112T3_neg	M112T3_neg	NA	0.7637861471144456	0.20857109969464097	0.10671696794152728	Unchange
M317T195_neg	M317T195_neg	NA	1.4601950606824714	0.2089164122316952	0.3122918588154343	Unchange
M565T334_neg	M565T334_neg	NA	0.7629837205201948	0.2090074435378094	0.1665793047668235	Unchange
M663T419_neg	Zanamivir	Organic acids and derivatives	2.4944699881476557	0.20907055111095468	0.20674930688553225	Unchange
M246T122_1_neg	M246T122_1_neg	NA	0.6648135960324778	0.20920583405921517	0.8904568046672034	Unchange
M329T630_neg	M329T630_neg	NA	0.8173225504807949	0.20923932949136104	0.07079549738824271	Unchange
M683T424_neg	M683T424_neg	NA	2.375290436034346	0.20975410926548071	0.11728469479575993	Unchange
M243T327_neg	M243T327_neg	NA	2.686988009104973	0.20976355455390244	0.2282725088219615	Unchange
M361T97_neg	M361T97_neg	NA	0.5072055913936668	0.20980135776836373	0.7081205301322031	Unchange
M409T407_3_neg	M409T407_3_neg	NA	0.2639918813856981	0.20983544864140097	0.28250981749301585	Unchange
M678T456_neg	M678T456_neg	NA	1.9894379224891885	0.21012756613164685	0.12206944848745443	Unchange
M325T53_neg	Formoterol	Benzenoids	1.6347938056153783	0.21022217131784937	2.2965720372745895	Unchange
M561T89_neg	M561T89_neg	NA	0.5068172393000592	0.21038262320463175	0.8167687947897324	Unchange
M461T338_neg	(2r,3r,4s,5s,6r)-2-[1,7-bis(4-hydroxyphenyl)heptan-3-yloxy]-6-(hydroxymethyl)oxane-3,4,5-triol	Phenylpropanoids and polyketides	0.6224329169224035	0.21058820879833295	0.375374802723094	Unchange
M411T35_neg	4-pregnen-17.alpha., 20.beta.-diol-3-one-20-sulfate	Lipids and lipid-like molecules	1.34779314000145	0.21061607545532665	6.002641319468774	Unchange
M115T194_neg	M115T194_neg	NA	2.602935707362348	0.21063105517569108	0.9761017040882872	Unchange
M506T242_neg	M506T242_neg	NA	1.4099746402961577	0.21117471880938973	0.06198382703107911	Unchange
M576T229_neg	M576T229_neg	NA	0.4869028279513412	0.2112252407355103	0.17210823900710237	Unchange
M503T332_2_neg	M503T332_2_neg	NA	0.7466424609761755	0.21136372680384452	0.8948766056041015	Unchange
M580T218_neg	M580T218_neg	NA	0.30380378942543496	0.2114457332447171	0.6475804219227649	Unchange
M120T492_neg	M120T492_neg	NA	1.4067122129164655	0.211688752894453	0.5145609938099506	Unchange
M525T328_neg	M525T328_neg	NA	0.11803198319031974	0.21170465504604216	0.9908565828961694	Unchange
M107T4_neg	M107T4_neg	NA	0.7927216002542619	0.2122127051639268	0.24055257529915705	Unchange
M545T54_neg	M545T54_neg	NA	0.6267450217709426	0.21246339971745257	1.1036608617340564	Unchange
M256T51_neg	M256T51_neg	NA	0.6521832089502904	0.21255367609137896	0.5719128442618114	Unchange
M408T81_neg	M408T81_neg	NA	0.7115757393722026	0.2126410282700057	1.140918837481813	Unchange
M180T340_neg	M180T340_neg	NA	3.3135796725966307	0.21267513025101784	0.7883942199799108	Unchange
M117T174_neg	Methyl-2-hydroxyisobutyric acid	Organic oxygen compounds	3.0517479188210217	0.21269704528310324	1.567725152189103	Unchange
M669T539_neg	M669T539_neg	NA	1.6374124338208549	0.2127193814043967	0.05278748079996165	Unchange
M254T62_1_neg	M254T62_1_neg	NA	0.1911650308997274	0.2127915278868569	3.1349575055646217	Unchange
M139T329_neg	M139T329_neg	NA	0.5318193632366314	0.2128871099118985	1.5970804401156735	Unchange
M343T446_neg	M343T446_neg	NA	1.9309938952059107	0.2129601550809773	0.09163882557206791	Unchange
M133T587_neg	M133T587_neg	NA	2.2010848748060208	0.2132711736478904	0.7981916399211423	Unchange
M242T331_1_neg	M242T331_1_neg	NA	0.14470834447656328	0.21352384814747513	0.2957158495346907	Unchange
M412T475_neg	M412T475_neg	NA	0.7031037282264576	0.213703967603114	0.17233813791562635	Unchange
M441T309_neg	M441T309_neg	NA	0.5683826850568687	0.2137246333165212	0.15341903076833294	Unchange
M366T424_1_neg	M366T424_1_neg	NA	1.2624821059643818	0.21382431831048757	0.09977217896322749	Unchange
M528T320_neg	M528T320_neg	NA	0.6935218572850165	0.2139060106658678	0.15158836981292345	Unchange
M265T266_2_neg	M265T266_2_neg	NA	1.5795674811456155	0.2140154705524404	0.20103514252491012	Unchange
M549T296_neg	M549T296_neg	NA	0.6561272372926156	0.21413563471705924	0.14911524505146892	Unchange
M249T17_1_neg	Trolox	Organoheterocyclic compounds	1.451438908594182	0.2141751510629143	0.10561359025985756	Unchange
M97T592_neg	M97T592_neg	NA	1.309224166894416	0.21449254497911197	0.33393557086272546	Unchange
M329T345_neg	M329T345_neg	NA	5.909594012059244	0.21464485586723145	0.17180807804038073	Unchange
M479T280_neg	M479T280_neg	NA	0.6873833564343157	0.21473267664398507	0.16997943683764857	Unchange
M366T336_neg	Trp-Tyr	Organic acids and derivatives	0.6467005924341181	0.21497623183196357	0.1049488216310302	Unchange
M320T242_neg	Amoxicillin	Organoheterocyclic compounds	0.7467381205656222	0.21525994697436313	0.12513309023031452	Unchange
M128T470_neg	M128T470_neg	NA	3.0067441151155347	0.21543840200364295	0.7239449887449566	Unchange
M255T380_neg	M255T380_neg	NA	0.5603133186571121	0.21548573320506045	0.24543245687974943	Unchange
M233T160_neg	M233T160_neg	NA	0.5860775997988154	0.21577505069334793	0.4926229041190482	Unchange
M426T496_neg	M426T496_neg	NA	0.6892999173957164	0.216648145307265	0.08763435554394265	Unchange
M837T383_neg	M837T383_neg	NA	0.7586161900671451	0.21670475918194007	0.04722332292510091	Unchange
M107T18_3_neg	M107T18_3_neg	NA	1.397476098745129	0.2167147311649011	0.26984022798463336	Unchange
M322T364_neg	M322T364_neg	NA	0.6900845618623884	0.21672258423080293	0.10230997286727175	Unchange
M124T597_neg	N-(2-furoyl)glycine	Organic acids and derivatives	1.201808958535272	0.2167248698105828	0.38520925196061995	Unchange
M439T30_1_neg	M439T30_1_neg	NA	0.7829078377223482	0.2167594869271551	0.3042676423923448	Unchange
M87T487_neg	M87T487_neg	NA	0.4695121872512936	0.2171642284018548	0.4346307698443952	Unchange
M269T481_neg	M269T481_neg	NA	0.7142807964782515	0.2171974954779872	0.11692282965943104	Unchange
M450T335_1_neg	M450T335_1_neg	NA	0.6654112241832891	0.21721818392723724	0.08122507032423334	Unchange
M358T414_neg	M358T414_neg	NA	1.4307906175339538	0.21789942389407008	0.11053886334738082	Unchange
M656T283_neg	M656T283_neg	NA	1.5975852039532974	0.2186261255061496	0.17788849095995074	Unchange
M271T62_neg	16-hydroxyhexadecanoic acid	Lipids and lipid-like molecules	4.618449606645952	0.21870933319246483	1.3390196224782829	Unchange
M236T17_neg	Probucol	Benzenoids	0.822435643325272	0.21875588437918417	0.09041277298670417	Unchange
M183T18_1_neg	M183T18_1_neg	NA	0.7270195754451746	0.2188438045173745	0.13302081827654494	Unchange
M173T494_1_neg	M173T494_1_neg	NA	0.12734472896581175	0.21894637074900375	0.5875387088076146	Unchange
M149T517_neg	M149T517_neg	NA	0.20702609844227116	0.2193437407365145	1.0745791679600956	Unchange
M233T602_neg	M233T602_neg	NA	1.1600594770499149	0.21948999247518453	0.4291852881584314	Unchange
M570T212_neg	M570T212_neg	NA	1.3851265752249706	0.21950630409220315	0.1993647605519552	Unchange
M157T204_neg	Allantoin	Organoheterocyclic compounds	0.6836939028767747	0.21974390137707112	0.4170439875395142	Unchange
M545T108_neg	M545T108_neg	NA	1.5578405462734537	0.21993226286335785	0.7078350483171795	Unchange
M773T476_neg	M773T476_neg	NA	2.17276914901976	0.22003633810771775	0.11290158223032064	Unchange
M392T379_neg	M392T379_neg	NA	3.2474239366769986	0.22009417969180955	0.1845736603651612	Unchange
M122T539_neg	M122T539_neg	NA	0.8319548319489461	0.22028041367721105	0.10461968294160616	Unchange
M574T61_neg	M574T61_neg	NA	1.4290408360708922	0.2204379122327292	0.485948180787799	Unchange
M453T344_neg	M453T344_neg	NA	2.3709674937955763	0.22052273540738823	0.1812815546108776	Unchange
M96T18_neg	M96T18_neg	NA	1.1983537428858455	0.2206377285256936	0.2967911939586102	Unchange
M71T244_neg	M71T244_neg	NA	0.6700812111281201	0.22068467482265877	0.2736261234079636	Unchange
M308T323_1_neg	M308T323_1_neg	NA	0.6834977243006498	0.22087518268787557	0.09329494209494948	Unchange
M525T37_neg	M525T37_neg	NA	1.2320860437643602	0.2208757346577375	0.4414547516287023	Unchange
M621T137_neg	Fulvestrant 9-sulfone	Lipids and lipid-like molecules	1.4315352203032528	0.22088664625065788	0.5631875900947333	Unchange
M172T354_1_neg	M172T354_1_neg	NA	0.7595788881965713	0.22099911459085417	0.07265140253236659	Unchange
M429T56_1_neg	M429T56_1_neg	NA	1.3826512266951705	0.2211708639060287	6.763638527048151	Unchange
M424T30_neg	M424T30_neg	NA	0.7181104453679042	0.2212078854763232	0.3628387397855521	Unchange
M589T57_neg	M589T57_neg	NA	1.7438580422560217	0.22121556693782324	0.8166064660357689	Unchange
M586T490_neg	M586T490_neg	NA	1.5470414664833898	0.2215472800668628	0.19581940641586307	Unchange
M124T294_1_neg	M124T294_1_neg	NA	1.4971182788263728	0.22168481662524384	0.43760773271068854	Unchange
M397T412_neg	M397T412_neg	NA	0.728679266108016	0.2218772384126276	0.04805654024444184	Unchange
M214T466_neg	M214T466_neg	NA	1.4786958011493991	0.2219844363879824	0.12644765116738946	Unchange
M942T542_neg	M942T542_neg	NA	0.8037215922587417	0.22199346975090284	0.01834156526173921	Unchange
M316T61_neg	Desmethyleneparoxetine	Organoheterocyclic compounds	0.6636281641744884	0.22215795669692184	0.7764834885856515	Unchange
M291T452_2_neg	Curvularin	NA	1.5398044658025096	0.22241596386495371	0.21192664637863795	Unchange
M199T316_neg	M199T316_neg	NA	0.7435814016249874	0.22260383583318227	0.05036724138458808	Unchange
M327T62_neg	3-hydroxy-7,8,4'-trimethoxyflavone	Phenylpropanoids and polyketides	1.5149767539204992	0.22263480763731816	0.5607625465894879	Unchange
M876T532_neg	M876T532_neg	NA	0.7043921710665872	0.22279418558937517	0.03065329081492356	Unchange
M658T536_neg	M658T536_neg	NA	1.3374025990072496	0.22282564393321364	0.12976761710276535	Unchange
M225T48_neg	M225T48_neg	NA	0.7530915869054045	0.22344536837620751	0.5230180050297328	Unchange
M88T372_neg	Sarcosine	Organic acids and derivatives	4.883904947373242	0.2235544535995395	2.1824557423266864	Unchange
M616T70_neg	M616T70_neg	NA	1.4620438757946068	0.22356464436724932	0.4180137933374003	Unchange
M96T13_1_neg	M96T13_1_neg	NA	0.5784023126422787	0.22357935477551336	0.13372648472532267	Unchange
M253T340_neg	M253T340_neg	NA	0.4809901275186089	0.22366290920295592	0.219709196098647	Unchange
M128T476_neg	M128T476_neg	NA	1.4102816926766042	0.22380227132204825	0.6751580537939562	Unchange
M268T83_neg	M268T83_neg	NA	1.313196205140809	0.22386392853625384	1.0166596888041506	Unchange
M431T66_neg	M431T66_neg	NA	0.7251629690140245	0.22434696534849943	2.4800344555621967	Unchange
M605T180_neg	M605T180_neg	NA	0.6810259694886878	0.22438924283679623	0.2027689518374888	Unchange
M504T334_neg	M504T334_neg	NA	0.7113639524742358	0.22439532549701952	0.1381518496651739	Unchange
M543T221_2_neg	M543T221_2_neg	NA	1.3719055239177684	0.22461258994765232	0.7565596480654876	Unchange
M536T535_neg	M536T535_neg	NA	2.1475329696792382	0.22474694496865516	0.09744189618069844	Unchange
M577T204_neg	M577T204_neg	NA	1.677091723220649	0.22532848765307775	0.41546373895894695	Unchange
M407T277_neg	M407T277_neg	NA	2.8575852539805777	0.22534193793878257	0.21752919326577805	Unchange
M430T263_neg	M430T263_neg	NA	0.4416151911530631	0.22537187197941405	0.1904235095353952	Unchange
M255T660_neg	M255T660_neg	NA	0.6514230470312915	0.2254075472043928	0.14873930134173885	Unchange
M589T347_neg	M589T347_neg	NA	1.5599662389477251	0.22550714729200633	0.4042641645214186	Unchange
M215T346_3_neg	M215T346_3_neg	NA	11.643657637037077	0.2256307434201996	0.6288451969533156	Unchange
M497T327_2_neg	Poricoic acid a	Lipids and lipid-like molecules	1.3396357050169894	0.2258093319963725	0.2024269071044648	Unchange
M513T131_neg	M513T131_neg	NA	0.6895255816402487	0.22587818213103228	0.7310514241958441	Unchange
M300T283_neg	M300T283_neg	NA	0.6532990416345477	0.22655910136740465	1.2264480689811494	Unchange
M649T540_neg	M649T540_neg	NA	1.311303655647141	0.2268820328372107	0.03363006572365621	Unchange
M481T27_2_neg	1.alpha.-methyl-5.alpha.-androstan-3.alpha.,17.beta.-diol glucuronide	NA	0.8013159742751675	0.2271242797237621	1.760606915035348	Unchange
M350T337_neg	M350T337_neg	NA	0.71861520441418	0.22712682048505636	0.05567597428506108	Unchange
M527T35_1_neg	M527T35_1_neg	NA	2.8463151694387196	0.22717427318017247	1.432039311226039	Unchange
M554T273_neg	M554T273_neg	NA	1.7316670363209907	0.22760499966735517	0.2432380198336999	Unchange
M702T526_neg	M702T526_neg	NA	1.9357432415369944	0.22761076550586937	0.0928566386429752	Unchange
M469T105_neg	Limonin	Lipids and lipid-like molecules	0.6672352625396664	0.22768462170093456	0.774579176945599	Unchange
M254T191_neg	Ganciclovir	Organoheterocyclic compounds	1.805074257515893	0.22778807521588376	1.5473062743366544	Unchange
M446T320_neg	M446T320_neg	NA	0.6883396616225669	0.22793566862833745	0.1101636973049292	Unchange
M346T516_neg	M346T516_neg	NA	0.6600212555118904	0.22820340522543775	0.08070135812454514	Unchange
M456T415_neg	M456T415_neg	NA	1.654240009291762	0.22826830443267743	0.1229981476297208	Unchange
M249T555_neg	4,4'-sulfonylbisphenol	Benzenoids	0.8739167581493276	0.22830119411381608	0.15278042414330192	Unchange
M299T29_2_neg	M299T29_2_neg	NA	1.2686891944100158	0.22838400886632312	0.1761608934671939	Unchange
M521T301_neg	M521T301_neg	NA	0.2637634160409587	0.22844151757693068	0.31057376433445383	Unchange
M427T201_2_neg	Estrone glucuronide	Lipids and lipid-like molecules	0.6782380647621821	0.22861796854453945	1.0214118530752574	Unchange
M569T60_neg	M569T60_neg	NA	1.3014258328497068	0.2286322023669044	1.0930987388513151	Unchange
M116T18_neg	M116T18_neg	NA	1.3687724790899312	0.22870964913219205	0.7500575431658216	Unchange
M212T429_neg	Etodolac	Organoheterocyclic compounds	4.054070149779296	0.22881474023012072	0.3855350423300254	Unchange
M495T412_neg	M495T412_neg	NA	0.7642315715501666	0.22885611357006536	0.03932632898354191	Unchange
M427T99_neg	M427T99_neg	NA	1.4148721286032426	0.2290650994447495	1.6676880343924148	Unchange
M155T415_neg	M155T415_neg	NA	1.790028364664983	0.22915461619556995	0.10513716185784382	Unchange
M275T413_neg	M275T413_neg	NA	0.6875154972803819	0.22926971478087335	0.1659292588294443	Unchange
M288T42_neg	Benzoylecgonine	Benzenoids	1.637746380807821	0.22929274048447804	2.211623291750722	Unchange
M386T494_neg	M386T494_neg	NA	0.6515585871958686	0.22968237191449145	0.06018424248854742	Unchange
M480T301_neg	M480T301_neg	NA	0.6231086337680449	0.23062797728861945	0.32149705058073724	Unchange
M232T384_neg	M232T384_neg	NA	0.8116512762176362	0.23075281543297757	0.04327009506526212	Unchange
M792T493_neg	M792T493_neg	NA	1.775188046110337	0.2308253845629845	0.20421301592357244	Unchange
M858T512_neg	M858T512_neg	NA	0.5168388835987202	0.23093396455078288	0.09138467028503548	Unchange
M195T499_neg	M195T499_neg	NA	0.6270561564075381	0.23093623624851584	0.7685345820592737	Unchange
M99T428_neg	M99T428_neg	NA	1.2432603835486256	0.23117334059501932	0.13151635722741506	Unchange
M449T28_neg	M449T28_neg	NA	0.7101542109264243	0.23129402220260337	0.18868763698937613	Unchange
M431T243_neg	M431T243_neg	NA	0.7444374025731569	0.23142382852371907	0.3251497954875708	Unchange
M606T261_neg	M606T261_neg	NA	0.7260736457490493	0.2315523491946994	0.8585466558866219	Unchange
M714T489_neg	M714T489_neg	NA	3.2349889450973213	0.23164825761102417	0.13643294147872712	Unchange
M401T287_neg	2.alpha.-mannobiose	Organic oxygen compounds	0.6766793059146524	0.23165979817865953	0.09640864191149771	Unchange
M278T443_neg	M278T443_neg	NA	2.9371840906148052	0.231720378584614	0.18484936573431773	Unchange
M353T624_neg	M353T624_neg	NA	0.7360088543716372	0.2317345912521951	0.03356037814289037	Unchange
M390T282_2_neg	M390T282_2_neg	NA	1.6953105827351591	0.23174871239475744	0.25116166446255894	Unchange
M561T358_neg	M561T358_neg	NA	0.5266851687553673	0.23176193303991544	0.05470207708387953	Unchange
M130T299_2_neg	Isoleucine	Organic acids and derivatives	2.6190653239208883	0.23203492897325417	3.26849046791664	Unchange
M184T343_2_neg	M184T343_2_neg	NA	1.263193147219309	0.23216180321490945	0.24209758122332073	Unchange
M179T371_1_neg	Myo-inositol	Organic oxygen compounds	0.1659678985837192	0.232340520372278	2.332786821333065	Unchange
M367T404_neg	M367T404_neg	NA	0.7206914552908283	0.23245833733607735	0.05041071254166979	Unchange
M571T208_neg	M571T208_neg	NA	1.4252396957725937	0.2325069353876994	0.24901211650500352	Unchange
M280T468_neg	M280T468_neg	NA	0.6690347527385015	0.23273256318904437	0.12347021847045092	Unchange
M519T389_neg	M519T389_neg	NA	0.5336637714531728	0.23276216130423583	0.13792152423074663	Unchange
M503T311_neg	M503T311_neg	NA	0.6281105313241282	0.23277531080361352	0.4360962255438293	Unchange
M446T60_neg	M446T60_neg	NA	0.7798322653179335	0.232882546225129	0.5870799977511553	Unchange
M418T378_neg	M418T378_neg	NA	2.0440281749360114	0.23295514479906257	0.3514631653313876	Unchange
M544T219_neg	M544T219_neg	NA	1.6351936073555908	0.23303986749772743	0.19865477314117683	Unchange
M167T600_neg	D-2-phosphoglyceric acid	Organic oxygen compounds	0.8257485248015477	0.23311745339088105	0.5193357775754396	Unchange
M337T416_2_neg	M337T416_2_neg	NA	2.3888790036269683	0.2332705303303319	0.4234882089002404	Unchange
M636T267_neg	M636T267_neg	NA	1.6287278845029018	0.23342395806391472	0.21075353589220136	Unchange
M133T466_neg	M133T466_neg	NA	2.3652305569032426	0.2336212987893523	0.621307776890237	Unchange
M322T325_neg	M322T325_neg	NA	36.55676260707176	0.233743730253956	1.0977969493668034	Unchange
M702T525_neg	M702T525_neg	NA	1.9674298515086377	0.23441998460538852	0.1176170620593508	Unchange
M139T396_neg	M139T396_neg	NA	0.6934995886312357	0.23448983138577983	0.1351004504556637	Unchange
M348T458_neg	M348T458_neg	NA	0.7897876458446843	0.2346647884404594	0.04188623797440792	Unchange
M327T323_neg	M327T323_neg	NA	2.72830735895919	0.2347148456725352	0.1782417108172413	Unchange
M193T375_1_neg	D-galacturonic acid	Organic oxygen compounds	0.6873261949434734	0.23487546407105175	0.981205093905302	Unchange
M755T383_neg	M755T383_neg	NA	0.7954251712505084	0.23498412074749783	0.06579670939743026	Unchange
M116T287_neg	M116T287_neg	NA	1.520788477368908	0.23508381200551767	0.5175098090372598	Unchange
M525T286_neg	M525T286_neg	NA	0.4471355423995909	0.23515379381226276	0.31227538669505045	Unchange
M239T162_neg	M239T162_neg	NA	0.6352772984214011	0.23539928770393423	0.7203339469469676	Unchange
M179T560_neg	M179T560_neg	NA	0.2657607046306977	0.23542504831334948	0.9893131782251467	Unchange
M351T386_neg	M351T386_neg	NA	0.684489581918647	0.23574275809953632	0.08633104984819806	Unchange
M233T347_neg	M233T347_neg	NA	0.6784893298965294	0.23583357497116397	0.4848676810239175	Unchange
M228T373_neg	M228T373_neg	NA	1.679517463236868	0.23587549428026625	0.20374494714694089	Unchange
M405T475_neg	M405T475_neg	NA	0.41717083594802945	0.23600525691106417	0.17969032330999518	Unchange
M685T500_1_neg	M685T500_1_neg	NA	1.777249154357524	0.23603417439020655	0.11202407886717972	Unchange
M255T344_neg	M255T344_neg	NA	1.9442883634988977	0.2361283632053636	0.325109118928583	Unchange
M179T527_neg	M179T527_neg	NA	0.3869013761925829	0.23616744965633812	0.3095139445018977	Unchange
M576T470_1_neg	M576T470_1_neg	NA	0.7421338062017507	0.23627733296446649	0.06503452463291302	Unchange
M785T489_neg	M785T489_neg	NA	1.9026418137467436	0.23661318715638488	0.05999333575958957	Unchange
M583T556_neg	M583T556_neg	NA	0.7657041775779639	0.2367236473501783	0.05460675322298049	Unchange
M112T308_neg	M112T308_neg	NA	0.8584148336035691	0.23721849777603624	0.08109486074982346	Unchange
M786T484_neg	M786T484_neg	NA	1.6502420408776393	0.23728657491129693	0.127019553444379	Unchange
M457T177_neg	M457T177_neg	NA	0.7684760544531898	0.23754041561045025	0.24064450618334937	Unchange
M422T489_neg	M422T489_neg	NA	0.7490282418497889	0.2375726743346541	0.07912117190727105	Unchange
M272T292_1_neg	M272T292_1_neg	NA	0.5543131750467102	0.2376991063041235	0.7582166322349336	Unchange
M823T190_neg	M823T190_neg	NA	1.5979278959357244	0.2378210672602338	0.32541984169166016	Unchange
M398T503_neg	M398T503_neg	NA	1.4195056972342153	0.2378439253469056	0.07163300159946318	Unchange
M835T497_neg	M835T497_neg	NA	1.471384067293278	0.2379133083208892	0.2979899628407764	Unchange
M555T244_neg	2-hydroxyatorvastatin lactone	Organoheterocyclic compounds	0.7254213703458069	0.2380104252989979	0.5298719829419399	Unchange
M560T267_neg	M560T267_neg	NA	1.4373633405997013	0.23803235761941852	0.10896575497561692	Unchange
M395T37_neg	M395T37_neg	NA	0.7882528238225798	0.2380401592914679	0.3850731479843953	Unchange
M247T353_neg	M247T353_neg	NA	1.2431549458964235	0.238162625645879	0.08202306468081842	Unchange
M566T452_neg	M566T452_neg	NA	0.7369039878089441	0.23825548147518708	0.12792644023044894	Unchange
M579T252_neg	Phillyrin	NA	1.3155140054365837	0.2384197594165791	0.04888716770690947	Unchange
M787T470_neg	M787T470_neg	NA	2.1312716275518366	0.23847452719218484	0.0762220568524761	Unchange
M116T375_neg	L-Valine	Organic acids and derivatives	3.1414046421221076	0.23855831922697143	0.492280142515103	Unchange
M306T371_neg	M306T371_neg	NA	1.5533459215986083	0.23873407578346317	0.20172968146940565	Unchange
M383T80_2_neg	M383T80_2_neg	NA	0.5223587829146413	0.2389430487733655	1.4340015756436415	Unchange
M415T262_neg	M415T262_neg	NA	0.7357603963209707	0.23897083475606004	0.0625835050974008	Unchange
M115T415_neg	M115T415_neg	NA	3.2421088150994053	0.2390444998524498	0.7426726576876312	Unchange
M378T390_neg	M378T390_neg	NA	1.856427191206914	0.23916018320427995	0.1890334350107676	Unchange
M411T99_neg	M411T99_neg	NA	0.7430409273751614	0.239297269323684	0.4410564685039994	Unchange
M425T155_neg	M425T155_neg	NA	0.7289743828829676	0.2393503540613088	0.6763178791018458	Unchange
M297T348_neg	M297T348_neg	NA	1.3132154552994992	0.23938277716502288	0.08986772274011967	Unchange
M101T559_neg	M101T559_neg	NA	0.7985074067153668	0.239426703512733	0.40143000149875646	Unchange
M469T219_neg	M469T219_neg	NA	0.8191965397351314	0.23969657949452344	0.08990364933889033	Unchange
M569T503_1_neg	M569T503_1_neg	NA	1.619129469031781	0.239856537799701	0.17960966668175557	Unchange
M275T399_neg	M275T399_neg	NA	2.094079934034954	0.24022926508634257	0.12688145864818065	Unchange
M380T445_neg	M380T445_neg	NA	0.716343915298554	0.2403172481478617	0.05350425367838892	Unchange
M75T299_neg	M75T299_neg	NA	0.7249937467208248	0.24074063254406103	0.3370492444825673	Unchange
M89T374_neg	M89T374_neg	NA	0.7531827605244517	0.2414631603138952	0.4450297467412855	Unchange
M165T436_neg	M165T436_neg	NA	0.7175595896956402	0.24147425679886073	0.3294695116499632	Unchange
M227T366_neg	M227T366_neg	NA	1.4179200655678723	0.2414987186484059	0.07166363749362155	Unchange
M243T475_neg	M243T475_neg	NA	2.33201679981086	0.2415245572406262	0.17842355472983548	Unchange
M633T331_neg	M633T331_neg	NA	0.6587030956900459	0.24165036669381665	0.06171782572274414	Unchange
M429T440_neg	2,3-dinorfluprostenol	Lipids and lipid-like molecules	1.4938729248723177	0.24167343757792936	0.07983765034025997	Unchange
M218T343_neg	M218T343_neg	NA	1.7636443600572491	0.2416849568081172	0.16614993219977503	Unchange
M673T382_neg	M673T382_neg	NA	0.7733241097592167	0.24177113305361647	0.08004787395262368	Unchange
M513T66_neg	M513T66_neg	NA	1.3659559963512358	0.24231080353117276	1.5936863908180698	Unchange
M182T15_neg	M182T15_neg	NA	1.6969603149449763	0.24242559505870329	0.36388584520179695	Unchange
M1030T216_neg	M1030T216_neg	NA	0.615672568043064	0.2424492312046632	0.35096247354997506	Unchange
M503T512_neg	M503T512_neg	NA	0.3847459704109406	0.2424510932172887	0.1425921207152142	Unchange
M501T281_neg	M501T281_neg	NA	1.3512623738462402	0.24250558789608637	0.10368416284757838	Unchange
M295T79_neg	M295T79_neg	NA	0.6767388516619663	0.24282059310536697	0.9850861939268364	Unchange
M599T23_neg	Salidroside	Organic oxygen compounds	0.8063775572896492	0.24284705840092635	0.27649275017055197	Unchange
M950T543_neg	M950T543_neg	NA	0.7048457663015153	0.24298748805701387	0.09637414635266917	Unchange
M74T437_neg	M74T437_neg	NA	1.3664629532542765	0.2430005755388834	0.18276080508171463	Unchange
M463T233_neg	Estriol 16alpha-(beta-d-glucuronide)	Lipids and lipid-like molecules	0.3707415779984911	0.2430199494997916	0.6665421032866814	Unchange
M308T377_neg	M308T377_neg	NA	1.5433059355923036	0.24303956607674723	0.7779475484775491	Unchange
M280T318_neg	M280T318_neg	NA	0.6341746473069355	0.24325248510309175	0.15399947344941126	Unchange
M419T279_neg	D-glucarate	Organic oxygen compounds	7.169237021982484	0.24328390386375695	1.64246229622059	Unchange
M681T525_2_neg	M681T525_2_neg	NA	1.8731133742270147	0.2437176035462451	0.07135925615178762	Unchange
M652T288_neg	M652T288_neg	NA	1.4212429614401485	0.24376389925362396	0.26108247763147496	Unchange
M191T329_neg	M191T329_neg	NA	0.6647278618136101	0.24393897745298423	0.5256446436678364	Unchange
M356T329_neg	M356T329_neg	NA	0.5364594487793548	0.24396544312371787	0.44053466351690895	Unchange
M76T313_1_neg	M76T313_1_neg	NA	0.8165883241755365	0.2440880091619111	0.08717200476180109	Unchange
M595T306_neg	M595T306_neg	NA	0.6212445193192525	0.24410833698634693	0.11216753803685443	Unchange
M305T196_neg	M305T196_neg	NA	0.7447017844352503	0.24421043020805072	0.5560509085821566	Unchange
M482T128_neg	M482T128_neg	NA	0.5972978208835923	0.24432260220795957	2.68886409134047	Unchange
M506T219_neg	M506T219_neg	NA	0.3184089489704058	0.2444015355903883	0.7607403653446609	Unchange
M570T304_neg	M570T304_neg	NA	1.5707293000704836	0.24443389787022343	0.13681537056228574	Unchange
M546T231_neg	M546T231_neg	NA	1.5285969377674622	0.24443790417965736	0.0917160578047214	Unchange
M135T398_neg	M135T398_neg	NA	1.537696507187288	0.2447998905990564	0.5366096929674945	Unchange
M493T33_neg	M493T33_neg	NA	1.3034694689985418	0.2450010599612911	1.3134669373433427	Unchange
M530T334_neg	M530T334_neg	NA	0.7317490765735135	0.24523393910108623	0.08145766726460803	Unchange
M342T468_neg	M342T468_neg	NA	0.4609391271396855	0.2452343607960773	0.10463365852060764	Unchange
M492T328_neg	M492T328_neg	NA	1.5467602817655723	0.2452350594872562	0.3546602510871613	Unchange
M409T226_neg	M409T226_neg	NA	4.463056903434197	0.24536757923782987	0.29275617326789566	Unchange
M293T338_neg	M293T338_neg	NA	0.6569258065294648	0.24541160600627432	0.0538201039341212	Unchange
M535T30_neg	M535T30_neg	NA	1.1938182422822543	0.24548520752940783	0.7140681440701315	Unchange
M147T358_neg	M147T358_neg	NA	0.7430064856991438	0.24582758438973729	0.1296060617285484	Unchange
M624T353_neg	M624T353_neg	NA	0.3701241887134012	0.24584646237966287	0.16948252100927008	Unchange
M447T333_neg	M447T333_neg	NA	0.596222691199672	0.2458602609015521	0.10210001125974832	Unchange
M320T325_1_neg	M320T325_1_neg	NA	0.2101212871367693	0.24589192313838565	0.4817634467589803	Unchange
M610T445_neg	M610T445_neg	NA	1.4594535591818307	0.24626012185927304	0.09324774230743756	Unchange
M465T25_2_neg	Cholesteryl sulfate	Lipids and lipid-like molecules	0.8590245394259982	0.24628125067604645	2.1027587047512304	Unchange
M894T531_neg	M894T531_neg	NA	0.7748855880716513	0.24642999460931295	0.05442014005702025	Unchange
M853T434_neg	M853T434_neg	NA	0.6571112563641448	0.24645390484460353	0.08321390545997866	Unchange
M383T289_neg	M383T289_neg	NA	0.6567394453184423	0.24649552435246264	0.14573679542458473	Unchange
M535T374_neg	M535T374_neg	NA	1.3079571076694476	0.2465133912663039	0.09197790259067903	Unchange
M527T225_neg	M527T225_neg	NA	0.7389303122767481	0.2465263778655807	0.6064095130703666	Unchange
M243T329_neg	M243T329_neg	NA	0.4554702661342577	0.24660095198696663	0.222373739486719	Unchange
M544T268_neg	M544T268_neg	NA	0.6314782385696812	0.24662218489537857	0.6687198185020775	Unchange
M210T654_neg	M210T654_neg	NA	0.6725236703015803	0.2467234502115736	0.1647949727568014	Unchange
M1051T543_2_neg	M1051T543_2_neg	NA	0.7118048783369642	0.2467929876210271	0.17101395034828468	Unchange
M650T222_neg	M650T222_neg	NA	1.399946850492764	0.24680148708998592	0.18894071843025048	Unchange
M120T398_neg	M120T398_neg	NA	1.334028050085492	0.2472492332284231	0.3949609114262399	Unchange
M616T235_neg	M616T235_neg	NA	1.4030392288397906	0.24726523045229265	0.12586311174664697	Unchange
M575T203_neg	M575T203_neg	NA	0.7768860366093873	0.24729283274072553	0.307235641925635	Unchange
M88T410_neg	M88T410_neg	NA	2.0377172307022984	0.24735576676039403	0.4522023482430129	Unchange
M307T468_neg	M307T468_neg	NA	1.6112781977117696	0.24735907865812096	0.3744845336574027	Unchange
M499T285_neg	M499T285_neg	NA	0.6549695347291461	0.24754510736720511	0.3713729034457948	Unchange
M353T344_neg	M353T344_neg	NA	1.9999528843952503	0.24769426843983433	0.4387987940828948	Unchange
M509T265_2_neg	M509T265_2_neg	NA	0.2753676850911147	0.24787532454255895	0.39888317152521136	Unchange
M551T307_neg	M551T307_neg	NA	0.6472518600556275	0.24817117873082956	0.2155386353664346	Unchange
M476T297_neg	M476T297_neg	NA	0.6360659650475623	0.2482287779949639	0.10904333155560726	Unchange
M598T190_neg	M598T190_neg	NA	1.316750303173012	0.24827265182101405	1.2018028842458544	Unchange
M89T282_neg	M89T282_neg	NA	0.20077652335207272	0.24837887246605955	2.6955036897929343	Unchange
M209T391_neg	M209T391_neg	NA	0.578092471556733	0.2485920848515639	0.10041390341045556	Unchange
M526T261_neg	M526T261_neg	NA	0.7449588105200611	0.24882730656996563	0.7281225374321357	Unchange
M253T87_neg	M253T87_neg	NA	1.4133615897419889	0.2490485688633607	3.5726957614323824	Unchange
M74T451_neg	M74T451_neg	NA	1.3202324693894736	0.24905123429368117	0.12965965480130423	Unchange
M271T280_2_neg	M271T280_2_neg	NA	1.5311958679765203	0.2491369296500116	0.4950898654328782	Unchange
M327T444_1_neg	M327T444_1_neg	NA	1.862178224645478	0.24928000573254375	0.17927444866031125	Unchange
M509T97_neg	M509T97_neg	NA	0.6744068883585816	0.2492965046283368	1.0325712522124932	Unchange
M206T219_neg	M206T219_neg	NA	1.4572679876716816	0.24952861560423323	0.06808891643833066	Unchange
M95T662_neg	M95T662_neg	NA	0.8666127064060897	0.24965863836851285	0.34273300895955783	Unchange
M214T268_neg	2-naphthyl-d-alanine	NA	1.432756607145444	0.2497282499572579	0.28000992886411685	Unchange
M353T423_neg	M353T423_neg	NA	2.661112701346978	0.24987766259086097	0.1599557541013401	Unchange
M417T160_neg	M417T160_neg	NA	0.7304723521436693	0.24987986360960243	0.5836174323545421	Unchange
M526T198_neg	M526T198_neg	NA	0.5417383810442435	0.25073516578424504	0.6179121124752135	Unchange
M258T378_2_neg	M258T378_2_neg	NA	1.251405928557916	0.25077443858903425	0.101824974209926	Unchange
M657T471_neg	M657T471_neg	NA	1.306839135177731	0.2509047793612159	0.0623526219079283	Unchange
M144T18_neg	Quinolin-2-ol	Organoheterocyclic compounds	0.8226314172243158	0.2509164444638503	0.2684703632829337	Unchange
M131T556_neg	D-ornithine	Organic acids and derivatives	11.442643707580164	0.2510158217447193	1.3620778003215752	Unchange
M654T450_neg	M654T450_neg	NA	0.6757403413784053	0.25120857289404724	0.0457038557124442	Unchange
M402T68_neg	M402T68_neg	NA	1.227431501190822	0.2514276748307937	1.0857495205976813	Unchange
M508T135_neg	M508T135_neg	NA	0.4467187387175453	0.2514362532448913	1.6715463574453944	Unchange
M509T43_neg	M509T43_neg	NA	0.6772755977689174	0.25161680806976056	0.7413278169797572	Unchange
M631T301_neg	M631T301_neg	NA	2.7727876926420034	0.2516745636670411	0.2957797662988497	Unchange
M749T545_neg	M749T545_neg	NA	1.251462526865719	0.2517887761682799	0.03757452197833064	Unchange
M316T383_neg	Levofloxacin	Organoheterocyclic compounds	5.461083766838889	0.25182620626081	0.5399136074814455	Unchange
M213T286_neg	Dethiobiotin	Lipids and lipid-like molecules	1.5726302954608855	0.2519301976823212	0.2548830448885316	Unchange
M131T418_2_neg	M131T418_2_neg	NA	25.54844192481836	0.25206960446521587	1.1713247346493618	Unchange
M572T221_neg	M572T221_neg	NA	0.7893633652494061	0.25237075999563297	0.2279336247794435	Unchange
M131T674_neg	M131T674_neg	NA	0.6777919239034079	0.2525726893775564	0.4387726991840528	Unchange
M301T365_neg	M301T365_neg	NA	1.363639714142724	0.2528105855889315	0.09514496730149158	Unchange
M439T516_1_neg	M439T516_1_neg	NA	2.016320973623431	0.25302598130582676	0.1316521597894737	Unchange
M571T376_neg	M571T376_neg	NA	1.3410457538456235	0.25327112604188695	0.10973294335181624	Unchange
M251T52_neg	M251T52_neg	NA	0.7150846962149621	0.2533293243668957	0.38833740564608094	Unchange
M732T491_neg	M732T491_neg	NA	1.6520369885031243	0.2534636627308779	0.07135196117542297	Unchange
M344T432_neg	M344T432_neg	NA	1.347699190090341	0.25351818312257945	0.13878873350861523	Unchange
M602T281_neg	M602T281_neg	NA	1.3770861563681362	0.2536199773692294	0.09928943124483258	Unchange
M486T443_1_neg	M486T443_1_neg	NA	0.6881672866645364	0.2537298270994923	0.090446716626605	Unchange
M292T353_neg	M292T353_neg	NA	3.535539334795295	0.2538576226495334	0.2724710855442305	Unchange
M657T400_neg	M657T400_neg	NA	0.7220120683105719	0.2541878029034736	0.07786576539986985	Unchange
M322T304_neg	M322T304_neg	NA	1.542054520059963	0.25430108153270237	0.1632776755589197	Unchange
M474T157_neg	Hydroxycerivastatin	Organoheterocyclic compounds	1.4932482382981602	0.2544045312155642	0.23372586250619087	Unchange
M431T62_neg	M431T62_neg	NA	0.792160926358358	0.25440691064255927	0.41847171535132865	Unchange
M248T134_neg	M248T134_neg	NA	0.7613303792708976	0.25461617129666086	0.6723064523753288	Unchange
M73T491_2_neg	M73T491_2_neg	NA	0.4509093017701803	0.25531962939280883	0.07785599103054083	Unchange
M528T471_neg	M528T471_neg	NA	0.20261962365464747	0.25553800976888374	0.27593354589641617	Unchange
M365T443_1_neg	M365T443_1_neg	NA	0.6632231562075305	0.25566038648047984	0.0753107292055662	Unchange
M88T279_neg	M88T279_neg	NA	3.1512904237161674	0.25574567914132473	0.4741653557824291	Unchange
M149T536_neg	M149T536_neg	NA	0.1790653366070975	0.25600096420999086	1.0374872960088937	Unchange
M231T43_3_neg	M231T43_3_neg	NA	3.427229755185872	0.25613138083081977	2.6558063703001755	Unchange
M596T339_neg	M596T339_neg	NA	1.444138216562978	0.2561431599353385	0.07790190568537561	Unchange
M290T493_neg	M290T493_neg	NA	1.6817435663669418	0.25623231635031907	0.3677790116515687	Unchange
M487T63_neg	M487T63_neg	NA	1.8503178338275803	0.2564439239637773	2.4353951422357194	Unchange
M484T203_neg	M484T203_neg	NA	0.5350315994911056	0.2564980048110418	0.12140653861784648	Unchange
M208T294_neg	M208T294_neg	NA	1.3326915215314683	0.2565344523898766	0.2948601145713696	Unchange
M288T213_neg	M288T213_neg	NA	0.8095945826381237	0.25696853446251994	2.4407834618597968	Unchange
M592T196_neg	M592T196_neg	NA	0.8139434524241408	0.2569703500523636	0.507794362534064	Unchange
M372T55_neg	M372T55_neg	NA	0.7918451329501737	0.25713092590974995	0.1545102936524528	Unchange
M445T247_neg	M445T247_neg	NA	0.6206531504871733	0.25740674212028375	0.6128830730850691	Unchange
M909T519_neg	M909T519_neg	NA	1.4202975990547593	0.2576376312761758	0.07964399173808949	Unchange
M483T124_neg	M483T124_neg	NA	0.49742398030553664	0.2577085395233791	1.4672845174558145	Unchange
M189T446_neg	Gly-Asp	Organic acids and derivatives	2.1691191198790234	0.2577270563421727	0.1425708718363778	Unchange
M707T526_1_neg	M707T526_1_neg	NA	1.561025890265641	0.25790993080451863	0.0745970215462574	Unchange
M131T375_neg	M131T375_neg	NA	0.7967802204881534	0.2579557161833781	0.2317560359706093	Unchange
M1029T525_neg	M1029T525_neg	NA	0.7415906666615392	0.25827007874156294	0.04499589564225536	Unchange
M286T484_neg	M286T484_neg	NA	0.7796239188340571	0.2583842196661522	0.06040995890177134	Unchange
M514T276_neg	Malformin a2	Organic acids and derivatives	1.607331868987359	0.25841154416485496	0.3622480684010233	Unchange
M482T454_neg	M482T454_neg	NA	0.7057316566237435	0.25853895891490764	0.04459815811253023	Unchange
M598T206_neg	M598T206_neg	NA	0.787596982034792	0.2587306053283227	0.4759553747963549	Unchange
M102T347_neg	(S)-2-aminobutyric acid	Organic acids and derivatives	17.390021848032315	0.2587773696203781	0.6846446895614686	Unchange
M551T485_neg	M551T485_neg	NA	0.6432851125746765	0.25892199249799025	0.06343791702211743	Unchange
M271T255_neg	Naringenin	Phenylpropanoids and polyketides	0.13750363546234567	0.25896579020480587	0.6324735712148618	Unchange
M281T125_2_neg	M281T125_2_neg	NA	0.7055167268793817	0.2591126816506448	5.429881657192807	Unchange
M166T17_neg	M166T17_neg	NA	1.3748347931691296	0.2592202550907219	0.13424049757307835	Unchange
M146T324_neg	N-acetyl-dl-serine	NA	4.406397231633536	0.2593098026503475	0.8003807824974493	Unchange
M168T18_neg	M168T18_neg	NA	1.2824843438497529	0.25944331890057626	0.20438965906173975	Unchange
M364T332_2_neg	M364T332_2_neg	NA	0.5991348215484549	0.2598225022953957	0.11380382067098228	Unchange
M653T423_neg	M653T423_neg	NA	2.799195308715566	0.2598754472997966	0.1451606330030956	Unchange
M505T59_2_neg	M505T59_2_neg	NA	0.8163148354903988	0.26001710764488284	0.17315705625315053	Unchange
M103T259_neg	3-hydroxybutyric acid	Organic acids and derivatives	4.34448023467693	0.2603260082065416	0.5204623572550212	Unchange
M401T353_neg	M401T353_neg	NA	0.7685211215545417	0.26086912670994933	0.06619167688278478	Unchange
M120T330_neg	5-hydroxy-3,4-dihydro-2(1h)-quinolinone	Organoheterocyclic compounds	1.526989730000378	0.26095645410144297	0.46585947760741536	Unchange
M946T511_2_neg	M946T511_2_neg	NA	0.5064656782832991	0.26099798162817595	0.10812503570031148	Unchange
M255T49_neg	M255T49_neg	NA	0.772794673326859	0.2612063508814152	0.8695512746739382	Unchange
M212T154_neg	M212T154_neg	NA	0.6778062510742755	0.2612270211993796	0.3879790161649589	Unchange
M553T36_neg	M553T36_neg	NA	1.2076484280229447	0.26175450739302436	1.1394734931352166	Unchange
M316T359_neg	M316T359_neg	NA	1.433353764647122	0.2619100234945583	0.10636032836759624	Unchange
M282T46_neg	His-Lys	NA	0.6948735761731091	0.26198097239024143	0.4721418957597143	Unchange
M232T71_neg	M232T71_neg	NA	1.3517279219689018	0.2620396988845475	0.4544997754801053	Unchange
M73T407_neg	Propanoic acid	Organic acids and derivatives	2.329930543560967	0.26208333953404855	1.4006493687269104	Unchange
M434T475_neg	M434T475_neg	NA	0.741180658586327	0.2621255591964097	0.03595871765378498	Unchange
M608T457_neg	M608T457_neg	NA	2.5091659470145258	0.26239091622053845	0.19303733246645724	Unchange
M231T308_neg	M231T308_neg	NA	0.7211210566903754	0.26245127425750225	0.09727965890565685	Unchange
M240T57_neg	M240T57_neg	NA	0.7498754356620986	0.26252223226054416	1.1422125946990964	Unchange
M399T641_neg	M399T641_neg	NA	0.7380964680278901	0.2627175920400796	0.02631098743090091	Unchange
M264T227_1_neg	M264T227_1_neg	NA	1.2831215037319397	0.26285604823454856	0.2147640656046971	Unchange
M476T49_neg	M476T49_neg	NA	0.581666871420194	0.2631110902197392	1.3878843318789773	Unchange
M327T555_neg	M327T555_neg	NA	1.255134309580756	0.2634775373769547	0.1379676679713809	Unchange
M421T238_1_neg	M421T238_1_neg	NA	0.686150092151262	0.2642098400835776	0.09550600491115946	Unchange
M578T332_neg	M578T332_neg	NA	0.731801180329386	0.2645726513110591	0.05330334203986275	Unchange
M297T264_neg	M297T264_neg	NA	0.6360185708472296	0.26466711588530045	2.0539167078951968	Unchange
M155T426_neg	M155T426_neg	NA	3.4507944579479184	0.2648963631322454	0.6186279217621333	Unchange
M521T448_neg	M521T448_neg	NA	3.6368828172755174	0.2650188564707846	0.1272990139626601	Unchange
M895T531_1_neg	M895T531_1_neg	NA	0.664240148960287	0.2650246087676093	0.0452213750565336	Unchange
M567T37_neg	M567T37_neg	NA	1.3319965161795362	0.2652150957975479	0.7297466851771235	Unchange
M513T442_neg	M513T442_neg	NA	1.9014437266663673	0.26552964833815385	0.1380937563186115	Unchange
M404T423_1_neg	M404T423_1_neg	NA	0.7898226176302405	0.2656917276472199	0.02275047723968214	Unchange
M473T411_neg	M473T411_neg	NA	0.6928666952019181	0.2659831278410277	0.03374498519389908	Unchange
M634T267_neg	M634T267_neg	NA	1.4865751085743026	0.2660323257934747	0.2514605282670854	Unchange
M259T311_neg	D-mannose 6-phosphate	Organic oxygen compounds	0.7162106198206991	0.26607825432634163	0.4291909437897973	Unchange
M182T716_neg	M182T716_neg	NA	1.2830450178571953	0.26628032316905387	0.26299677010334355	Unchange
M508T200_neg	M508T200_neg	NA	0.706707647106387	0.26698063293906793	0.6364483856387502	Unchange
M429T53_neg	M429T53_neg	NA	6.3895996533901736	0.2670658380786887	2.4513822412209283	Unchange
M1088T536_2_neg	M1088T536_2_neg	NA	0.45764980324959215	0.2670746966413654	0.0629568754772004	Unchange
M257T471_neg	M257T471_neg	NA	2.083620549208585	0.2671140482869082	0.2133051690543413	Unchange
M525T394_neg	M525T394_neg	NA	0.7162361108649317	0.2672951856327528	0.05626889198055753	Unchange
M434T338_neg	Valsartan	Organic acids and derivatives	2.3991184940768693	0.26755961847084786	0.37206712172103534	Unchange
M359T348_neg	Benzoic acid + 1o, 2meo, o-hex	Phenylpropanoids and polyketides	5.100266631288999	0.2675773208403139	0.10787735617431392	Unchange
M849T512_1_neg	M849T512_1_neg	NA	0.66145894865524	0.2676004692191419	0.07429290768943471	Unchange
M713T482_neg	M713T482_neg	NA	4.5854144087626	0.26772009611530007	0.1866338165311061	Unchange
M161T419_neg	D-psicose	Organic oxygen compounds	0.6766768531690064	0.268304958803796	0.40626171387259025	Unchange
M485T279_neg	M485T279_neg	NA	0.6814232752861549	0.2685255243269271	0.49915972983699697	Unchange
M274T455_neg	M274T455_neg	NA	2.0830603257278986	0.2685832978259072	0.14820360316541423	Unchange
M363T382_neg	M363T382_neg	NA	1.5285915199220212	0.2687360496145225	0.3254026961252168	Unchange
M589T414_neg	M589T414_neg	NA	1.3520713176251926	0.2689081208553621	0.04194955908201631	Unchange
M282T125_1_neg	M282T125_1_neg	NA	0.6901070656565169	0.26893404548443145	2.630031182847089	Unchange
M199T415_neg	M199T415_neg	NA	1.779648417735598	0.2689965249978	0.48598490368440433	Unchange
M497T230_neg	M497T230_neg	NA	0.7107156164818824	0.2692086332958868	0.17961257913591883	Unchange
M380T361_neg	M380T361_neg	NA	0.7514469303453202	0.2692454918892809	0.05978388364513555	Unchange
M381T408_neg	M381T408_neg	NA	0.7379871668996191	0.26928125538549297	0.09294412150428004	Unchange
M478T224_neg	1-oleoyl-sn-glycero-3-phosphoethanolamine	Lipids and lipid-like molecules	0.2693012505339909	0.26928469424082946	1.304746893933828	Unchange
M967T503_neg	M967T503_neg	NA	1.389080944466825	0.2693932470158594	0.1050448934184879	Unchange
M71T301_neg	M71T301_neg	NA	0.7582335292924396	0.2695196436818939	0.195405467399024	Unchange
M521T31_1_neg	M521T31_1_neg	NA	0.6792070638101165	0.26966034724547466	0.27326131109780594	Unchange
M137T715_neg	M137T715_neg	NA	1.2104950720536458	0.2697530559389204	0.2514293662600226	Unchange
M125T18_neg	Isethionate	Organic acids and derivatives	1.0920537967044694	0.26986515615114204	0.1469810908199707	Unchange
M523T439_1_neg	M523T439_1_neg	NA	4.570134625658388	0.2700469800538511	0.1998000683109631	Unchange
M472T192_neg	M472T192_neg	NA	1.4225937361439955	0.27010241249819184	0.28212220637945135	Unchange
M440T271_neg	M440T271_neg	NA	0.7547899641758853	0.2701589185347051	0.14563941820610887	Unchange
M778T317_neg	M778T317_neg	NA	0.7724255284670444	0.2701923078396726	0.07428091479618473	Unchange
M464T291_neg	M464T291_neg	NA	0.6393805555778797	0.2702383745048388	0.7043958554905935	Unchange
M545T446_neg	M545T446_neg	NA	1.3735839362415765	0.2702896152134287	0.06394259636245833	Unchange
M509T303_neg	M509T303_neg	NA	0.5446124419136661	0.2704744864549546	0.31555491459583723	Unchange
M344T423_neg	M344T423_neg	NA	1.4800075767549206	0.27051654106110024	0.23869545366636935	Unchange
M280T189_neg	M280T189_neg	NA	0.703149082663388	0.2705626983463678	0.4909605050168035	Unchange
[truncated: 3,706 more rows]
