# Supplementary material for: Gut microbiota and metabolomic changes across preterm stages: potential associations with bronchopulmonary dysplasia
Source: Microbiol Spectr. 2026 Feb 6;14(3):e02740-25. doi: 10.1128/spectrum.02740-25 (PMC12955448; doi:10.1128/spectrum.02740-25)
Supplement: File S6 — Relative abundance at the genus level. [file spectrum.02740-25-s0006.xlsx]

## Sheet: 3 stages
File S6: relative abundance on genus level
Tax	S1	S2	S3
k__Bacteria|p__Proteobacteria|c__Alphaproteobacteria|o__Caulobacterales|f__Caulobacteraceae|g__Brevundimonas	0.109806	0.0662585	0.0875613
k__Bacteria|p__Proteobacteria|c__Gammaproteobacteria|o__Pseudomonadales|f__Moraxellaceae|g__Acinetobacter	0.0751916	0.0692158	0.0672663
k__Bacteria|p__Proteobacteria|c__Gammaproteobacteria|o__Pseudomonadales|f__Pseudomonadaceae|g__Pseudomonas	0.0874088	0.0616073	0.0632468
k__Bacteria|p__Firmicutes|c__Clostridia|o__Clostridiales|f__Clostridiaceae|g__Clostridium_sensu_stricto_1	0.0925077	0.0867701	0.0448007
k__Bacteria|p__Firmicutes|c__Bacilli|o__Staphylococcales|f__Staphylococcaceae|g__Staphylococcus	0.00337752	0.00517004	0.0999701
k__Bacteria|p__Proteobacteria|c__Gammaproteobacteria|o__Enterobacterales|f__Enterobacteriaceae|g__Escherichia-Shigella	0.0243109	0.0129005	0.0903545
k__Bacteria|p__Proteobacteria|c__Gammaproteobacteria|o__Burkholderiales|f__Burkholderiaceae|g__Burkholderia-Caballeronia-Paraburkholderia	0.0386272	0.0395108	0.0539121
k__Bacteria|p__Firmicutes|c__Bacilli|o__Lactobacillales|f__Enterococcaceae|g__Enterococcus	0.0278046	0.11076	0.0230701
k__Bacteria|p__Proteobacteria|c__Gammaproteobacteria|o__Enterobacterales|f__Enterobacteriaceae|g__Klebsiella	0.0100345	0.102218	0.0290069
k__Bacteria|p__Proteobacteria|c__Alphaproteobacteria|o__Rhizobiales|f__Beijerinckiaceae|g__Methylobacterium-Methylorubrum	0.0472272	0.0406781	0.0378182
k__Bacteria|p__Actinobacteriota|c__Actinobacteria|o__Corynebacteriales|f__Mycobacteriaceae|g__Mycobacterium	0.0459815	0.0181846	0.0379795
k__Bacteria|p__Actinobacteriota|c__Actinobacteria|o__Corynebacteriales|f__Nocardiaceae|g__Rhodococcus	0.0251026	0.0379699	0.0177111
k__Bacteria|p__Proteobacteria|c__Gammaproteobacteria|o__Enterobacterales|f__Enterobacteriaceae|g__uncultured	0.0136953	0.0341903	0.0202886
k__Bacteria|p__Firmicutes|c__Bacilli|o__Lactobacillales|f__Streptococcaceae|g__Streptococcus	0.0640131	0.00453968	0.0172177
k__Bacteria|p__Bacteroidota|c__Bacteroidia|o__Bacteroidales|f__Muribaculaceae|g__Muribaculaceae	0.0397894	0.0395367	0.00949807
k__Bacteria|p__Proteobacteria|c__Gammaproteobacteria|o__Burkholderiales|f__Burkholderiaceae|g__Ralstonia	0.0108008	0.0276998	0.0222658
k__Bacteria|p__Actinobacteriota|c__Actinobacteria|o__Propionibacteriales|f__Propionibacteriaceae|g__Cutibacterium	0.0076775	0.0106877	0.0270362
k__Bacteria|p__Proteobacteria|c__Alphaproteobacteria|o__Sphingomonadales|f__Sphingomonadaceae|g__Sphingomonas	0.00865807	0.0206413	0.0208441
k__Bacteria|p__Proteobacteria|c__Alphaproteobacteria|o__Rhizobiales|f__Xanthobacteraceae|g__Bradyrhizobium	0.00991102	0.014335	0.0224965
k__Bacteria|p__Firmicutes|c__Bacilli|o__Lactobacillales|f__Lactobacillaceae|g__Lactobacillus	0.0437334	0.0166204	0.00842137
k__Bacteria|p__Firmicutes|c__Negativicutes|o__Veillonellales-Selenomonadales|f__Veillonellaceae|g__Veillonella	0.0111821	0.0201173	0.0159733
k__Bacteria|p__Proteobacteria|c__Gammaproteobacteria|o__Xanthomonadales|f__Xanthomonadaceae|g__Stenotrophomonas	0.00853822	0.00885626	0.0170905
k__Bacteria|p__Firmicutes|c__Bacilli|o__Mycoplasmatales|f__Mycoplasmataceae|g__Ureaplasma	0	7.7823e-06	0.0189171
k__Bacteria|p__Proteobacteria|c__Gammaproteobacteria|o__Burkholderiales|f__Comamonadaceae|g__Variovorax	0.0026657	0.0188228	0.00973307
k__Bacteria|p__Proteobacteria|c__Gammaproteobacteria|o__Burkholderiales|f__Comamonadaceae|g__Pelomonas	0.00301798	0.00403902	0.0144159
k__Bacteria|p__Proteobacteria|c__Alphaproteobacteria|o__Rhizobiales|f__Rhizobiaceae|g__Mesorhizobium	0.00520792	0.00722457	0.0106666
k__Bacteria|p__Proteobacteria|c__Alphaproteobacteria|o__Rhizobiales|f__Rhizobiaceae|g__uncultured	0.00613401	0.00301175	0.0113962
k__Bacteria|p__Proteobacteria|c__Gammaproteobacteria|o__Burkholderiales|f__Comamonadaceae|g__uncultured	0.0039586	0.00569924	0.0101934
k__Bacteria|p__Bacteroidota|c__Bacteroidia|o__Bacteroidales|f__Bacteroidaceae|g__Bacteroides	0.0362956	0.00709746	1.17498e-05
k__Bacteria|p__Actinobacteriota|c__Actinobacteria|o__Micrococcales|f__Microbacteriaceae|g__Microbacterium	0.00476484	0.0144751	0.00609171
k__Bacteria|p__Proteobacteria|c__Gammaproteobacteria|o__Burkholderiales|f__Alcaligenaceae|g__Achromobacter	0.00552025	0.00223612	0.00940941
k__Bacteria|p__Proteobacteria|c__Gammaproteobacteria|o__Burkholderiales|f__Comamonadaceae|g__Delftia	0.00368259	0.00745285	0.00705519
k__Bacteria|p__Proteobacteria|c__Gammaproteobacteria|o__Pasteurellales|f__Pasteurellaceae|g__Haemophilus	0.0313347	0	0.000373856
k__Bacteria|p__Proteobacteria|c__Alphaproteobacteria|o__Rhizobiales|f__Devosiaceae|g__Devosia	0.00796078	0.00679136	0.00391587
k__Bacteria|p__Firmicutes|c__Clostridia|o__Peptostreptococcales-Tissierellales|f__Peptostreptococcaceae|g__Romboutsia	0.00105321	0	0.00605646
k__Bacteria|p__Proteobacteria|c__Gammaproteobacteria|o__Burkholderiales|f__Comamonadaceae|g__Comamonas	0	0.00441516	0.00448734
k__Bacteria|p__Firmicutes|c__Clostridia|o__Oscillospirales|f__Ruminococcaceae|g__Caproiciproducens	0	0.00193001	0.00411348
k__Bacteria|p__Firmicutes|c__Clostridia|o__Peptostreptococcales-Tissierellales|f__Peptostreptococcaceae|g__Paraclostridium	0	0.00247218	0.00381119
k__Bacteria|p__Firmicutes|c__Clostridia|o__Peptostreptococcales-Tissierellales|f__Peptostreptococcaceae|g__Peptostreptococcus	0.0151952	0	0
k__Bacteria|p__Actinobacteriota|c__Actinobacteria|o__Corynebacteriales|f__Corynebacteriaceae|g__Corynebacterium	0	0.00356429	0.00296628
k__Bacteria|p__Bacteroidota|c__Bacteroidia|o__Bacteroidales|f__Rikenellaceae|g__Alistipes	0.00241511	0.00722976	0
k__Bacteria|p__Firmicutes|c__Bacilli|o__Erysipelotrichales|f__Erysipelatoclostridiaceae|g__Erysipelatoclostridium	0.00159797	0.00568627	0.000688963
k__Bacteria|p__Verrucomicrobiota|c__Verrucomicrobiae|o__Verrucomicrobiales|f__Akkermansiaceae|g__Akkermansia	0.00454694	0.00435809	0.000205087
k__Bacteria|p__Proteobacteria|c__Alphaproteobacteria|o__Rhizobiales|f__Xanthobacteraceae|g__Rhodopseudomonas	0.000737244	0.0024644	0.00176887
k__Bacteria|p__Actinobacteriota|c__Actinobacteria|o__Corynebacteriales|f__Corynebacteriaceae|g__Lawsonella	0.00244053	0	0.00202096
k__Bacteria|p__Firmicutes|c__Clostridia|o__Peptostreptococcales-Tissierellales|f__Peptostreptococcales-Tissierellales|g__Anaerococcus	3.63174e-06	0	0.00265651
k__Bacteria|p__Firmicutes|c__Clostridia|o__Lachnospirales|f__Lachnospiraceae|g__uncultured	0.00254222	0.00252665	0.000741303
k__Bacteria|p__Actinobacteriota|c__Actinobacteria|o__Micrococcales|f__Brevibacteriaceae|g__Brevibacterium	0.00488106	0	0.00107991
k__Bacteria|p__Proteobacteria|c__Gammaproteobacteria|o__Pasteurellales|f__Pasteurellaceae|g__Actinobacillus	0.00841111	0	2.13632e-06
k__Bacteria|p__Proteobacteria|c__Alphaproteobacteria|o__Rhizobiales|f__Xanthobacteraceae|g__uncultured	0.000141638	0.000687437	0.00209466
k__Bacteria|p__Actinobacteriota|c__Actinobacteria|o__Bifidobacteriales|f__Bifidobacteriaceae|g__Bifidobacterium	0.00154712	5.1882e-05	0.00189278
k__Bacteria|p__Actinobacteriota|c__Coriobacteriia|o__Coriobacteriales|f__Eggerthellaceae|g__Enterorhabdus	0.0055493	0.00134115	4.27264e-06
k__Bacteria|p__Actinobacteriota|c__Actinobacteria|o__Corynebacteriales|f__Nocardiaceae|g__Gordonia	0	0.00154608	0.00144629
k__Bacteria|p__Acidobacteriota|c__Blastocatellia|o__Blastocatellales|f__Blastocatellaceae|g__Blastocatella	0	0	0.00207971
k__Bacteria|p__Firmicutes|c__Clostridia|o__Eubacteriales|f__Eubacteriaceae|g__Pseudoramibacter	0	0.00485616	1.06816e-06
k__Bacteria|p__Firmicutes|c__Bacilli|o__uncultured	2.54222e-05	3.11292e-05	0.00190346
k__Bacteria|p__Firmicutes|c__Bacilli|o__Bacillales|f__Planococcaceae|g__Chryseomicrobium	0	0	0.00189919
k__Bacteria|p__Proteobacteria|c__Gammaproteobacteria|o__Pseudomonadales|f__Moraxellaceae|g__Enhydrobacter	0.00204104	0.00153571	0.000554375
k__Bacteria|p__Firmicutes|c__Incertae_Sedis|o__DTU014|f__DTU014|g__DTU014	0	0.00427767	0
k__Bacteria|p__Spirochaetota|c__Spirochaetia|o__Spirochaetales|f__Spirochaetaceae|g__Sphaerochaeta	0	0	0.00170692
k__Bacteria|p__Firmicutes|c__Clostridia|o__Oscillospirales|f__Oscillospiraceae|g__uncultured	0.00070819	0	0.00134268
k__Bacteria|p__Firmicutes|c__Clostridia|o__Christensenellales|f__Christensenellaceae|g__Christensenellaceae_R-7_group	0	0	0.00150076
k__Bacteria|p__Cyanobacteria|c__Vampirivibrionia|o__Obscuribacterales|f__Obscuribacteraceae|g__Obscuribacteraceae	0	0.00354095	0
k__Bacteria|p__Firmicutes|c__Bacilli|o__Bacillales|f__Bacillaceae|g__Bacillus	0.00136553	2.5941e-05	0.00101368
k__Bacteria|p__Actinobacteriota|c__Actinobacteria|o__Micrococcales|f__Dermabacteraceae|g__Brachybacterium	0	0	0.00138433
k__Bacteria|p__Bacteroidota|c__Bacteroidia|o__Flavobacteriales|f__Weeksellaceae|g__Elizabethkingia	2.17904e-05	0.00286389	4.27264e-06
k__Bacteria|p__Bacteroidota|c__Bacteroidia|o__Bacteroidales|f__Prevotellaceae|g__uncultured	0.00376248	0	0
k__Bacteria|p__Bacteroidota|c__Bacteroidia|o__Flavobacteriales|f__Weeksellaceae|g__uncultured	0	1.03764e-05	0.00107457
k__Bacteria|p__Firmicutes|c__Clostridia|o__Peptostreptococcales-Tissierellales|f__Peptostreptococcales-Tissierellales|g__Peptoniphilus	0	0.00256038	8.54527e-06
k__Bacteria|p__Firmicutes|c__Clostridia|o__Lachnospirales|f__Lachnospiraceae|g__Lachnospiraceae_NK4A136_group	0	0.000241251	0.000892981
k__Bacteria|p__Proteobacteria|c__Gammaproteobacteria|o__Enterobacterales|f__Yersiniaceae|g__Serratia	0.00104231	0.000539573	0.0004294
k__Bacteria|p__Proteobacteria|c__Gammaproteobacteria|o__Burkholderiales|f__Sutterellaceae|g__Parasutterella	0.00203378	0.000830112	0
k__Bacteria|p__Proteobacteria|c__Alphaproteobacteria|o__Rhodobacterales|f__Rhodobacteraceae|g__Amaricoccus	0.0031923	0	0
k__Bacteria|p__Proteobacteria|c__Gammaproteobacteria|o__Burkholderiales|f__Comamonadaceae|g__Ottowia	0	0	0.000913276
k__Bacteria|p__Firmicutes|c__Bacilli|o__Lactobacillales|f__Aerococcaceae|g__Aerococcus	0	0	0.000835301
k__Bacteria|p__Firmicutes|c__Clostridia|o__Caldicoprobacterales|f__Caldicoprobacteraceae|g__Caldicoprobacter	0	0	0.000802188
k__Bacteria|p__Firmicutes|c__Clostridia|o__Lachnospirales|f__Lachnospiraceae|g__[Eubacterium]_xylanophilum_group	0	0	0.000760529
k__Bacteria|p__Proteobacteria|c__Gammaproteobacteria|o__Enterobacterales|f__Yersiniaceae|g__Rahnella1	0	0.00182884	0
k__Bacteria|p__Bacteroidota|c__Bacteroidia|o__Bacteroidales|f__Dysgonomonadaceae|g__Proteiniphilum	0.00119121	0.000957223	0
k__Bacteria|p__Firmicutes|c__Clostridia|o__Clostridia_UCG-014|f__Clostridia_UCG-014|g__Clostridia_UCG-014	0	0.00169395	0
k__Bacteria|p__Firmicutes|c__Clostridia|o__Oscillospirales|f__Oscillospiraceae|g__Colidextribacter	0	0.000420244	0.000492421
k__Bacteria|p__Firmicutes|c__Clostridia|o__Oscillospirales|f__Ruminococcaceae|g__[Eubacterium]_siraeum_group	0.00132922	0.000656308	0
k__Bacteria|p__Chloroflexi|c__KD4-96|o__KD4-96|f__KD4-96|g__KD4-96	0	0	0.000652645
k__Bacteria|p__Firmicutes|c__Bacilli|o__Exiguobacterales|f__Exiguobacteraceae|g__Exiguobacterium	0.00216815	0	0
k__Bacteria|p__Firmicutes|c__Clostridia|o__Lachnospirales|f__Lachnospiraceae|g__[Ruminococcus]_torques_group	1.08952e-05	0	0.000627009
k__Bacteria|p__Actinobacteriota|c__Actinobacteria|o__Corynebacteriales|f__Dietziaceae|g__Dietzia	0	0	0.000619532
k__Bacteria|p__Actinobacteriota|c__Actinobacteria|o__Micrococcales|f__Micrococcaceae|g__Rothia	0	0.00146826	3.20448e-06
k__Bacteria|p__Proteobacteria|c__Gammaproteobacteria|o__Gammaproteobacteria_Incertae_Sedis|f__Unknown_Family|g__Acidibacter	0	0	0.000605646
k__Bacteria|p__Firmicutes|c__Clostridia|o__Lachnospirales|f__Lachnospiraceae|g__[Bacteroides]_pectinophilus_group	0	0	0.000598169
k__Bacteria|p__Bacteroidota|c__Bacteroidia|o__Bacteroidales|f__Williamwhitmaniaceae|g__Blvii28_wastewater-sludge_group	0.00196114	0	0
k__Bacteria|p__Firmicutes|c__Clostridia|o__Peptostreptococcales-Tissierellales|f__Peptostreptococcaceae|g__Clostridioides	0	0.000853459	0.000197609
k__Bacteria|p__Bacteroidota|c__Bacteroidia|o__Bacteroidales|f__Prevotellaceae|g__Prevotellaceae_NK3B31_group	0.00183403	0	0
k__Bacteria|p__Proteobacteria|c__Gammaproteobacteria|o__Enterobacterales|f__Enterobacteriaceae|g__Enterobacter	1.08952e-05	0	0.000502035
k__Bacteria|p__Proteobacteria|c__Alphaproteobacteria|o__Reyranellales|f__Reyranellaceae|g__Reyranella	0	0	0.000482808
k__Bacteria|p__Firmicutes|c__Clostridia|o__Monoglobales|f__Monoglobaceae|g__Monoglobus	0	0.000560326	0.000216836
k__Bacteria|p__Bacteroidota|c__Bacteroidia|o__Flavobacteriales|f__Weeksellaceae|g__Cloacibacterium	0	0.00107655	0
k__Bacteria|p__Firmicutes|c__Clostridia|o__Oscillospirales|f__Oscillospiraceae|g__NK4A214_group	0.00149265	0	0
k__Bacteria|p__Firmicutes|c__Clostridia|o__Clostridiales|f__Clostridiaceae|g__Clostridium_sensu_stricto_14	0	0	0.000432604
k__Bacteria|p__Proteobacteria|c__Alphaproteobacteria|o__Rhizobiales|f__Rhizobiaceae|g__Shinella	0	0.000217904	0.000340743
k__Bacteria|p__Actinobacteriota|c__Actinobacteria|o__Actinomycetales|f__Actinomycetaceae|g__Actinomyces	0	0	0.000421923
k__Bacteria|p__Firmicutes|c__Clostridia|o__Lachnospirales|f__Lachnospiraceae|g__A2	0.00134374	0	0
k__Bacteria|p__Proteobacteria|c__Gammaproteobacteria|o__Xanthomonadales|f__Xanthomonadaceae|g__Lysobacter	0	0.00093647	0
k__Bacteria|p__Bacteroidota|c__Bacteroidia|o__Flavobacteriales|f__Weeksellaceae|g__Chryseobacterium	0.000882513	0	0.000116429
k__Bacteria|p__Proteobacteria|c__Alphaproteobacteria|o__Sphingomonadales|f__Sphingomonadaceae|g__Novosphingobium	0	7.00407e-05	0.00033647
k__Bacteria|p__Actinobacteriota|c__Actinobacteria|o__Streptosporangiales|f__Thermomonosporaceae|g__Actinomadura	0	0	0.000345015
k__Bacteria|p__Firmicutes|c__Clostridia|o__Oscillospirales|f__Oscillospiraceae|g__UCG-005	0.00111858	0	0
k__Bacteria|p__Firmicutes|c__Clostridia|o__Peptostreptococcales-Tissierellales|f__Peptostreptococcales-Tissierellales|g__Tissierella	0	0	0.000322584
k__Bacteria|p__Firmicutes|c__Bacilli|o__Staphylococcales|f__Gemellaceae|g__Gemella	0.00103505	0	0
k__Bacteria|p__Firmicutes|c__Bacilli|o__Erysipelotrichales|f__Erysipelotrichaceae|g__Erysipelotrichaceae	0	0.000734131	0
k__Bacteria|p__Firmicutes|c__Bacilli|o__Paenibacillales|f__Paenibacillaceae|g__Paenibacillus	0	0	0.000286267
k__Bacteria|p__Firmicutes|c__Clostridia|o__Oscillospirales|f__Ruminococcaceae|g__uncultured	0	0.000695219	0
k__Bacteria|p__Actinobacteriota|c__Actinobacteria|o__Micrococcales|f__Micrococcaceae|g__Kocuria	0	0	0.000271312
k__Bacteria|p__Proteobacteria|c__Alphaproteobacteria|o__Rhizobiales|f__Rhizobiales_Incertae_Sedis|g__Phreatobacter	0.000846196	0	0
k__Bacteria|p__Firmicutes|c__Bacilli|o__Bacillales|f__Planococcaceae|g__Planococcus	0.000842564	0	0
k__Bacteria|p__Deferribacterota|c__Deferribacteres|o__Deferribacterales|f__Deferribacteraceae|g__Mucispirillum	0.000817142	0	0
k__Bacteria|p__Firmicutes|c__Clostridia|o__Lachnospirales|f__Lachnospiraceae|g__Lachnoclostridium	0	0.000503256	0
k__Bacteria|p__Chloroflexi|c__Anaerolineae|o__Anaerolineales|f__Anaerolineaceae|g__uncultured	0	0.000293133	8.33164e-05
k__Bacteria|p__Firmicutes|c__Clostridia|o__Clostridiales|f__Caloramatoraceae|g__uncultured	0	0	0.00020295
k__Bacteria|p__Myxococcota|c__Polyangia|o__Polyangiales|f__Polyangiaceae|g__Pajaroellobacter	0	0	0.000191201
k__Bacteria|p__Bacteroidota|c__Bacteroidia|o__Bacteroidales|f__Muribaculaceae|g__Muribaculum	0	0.000440997	0
k__Bacteria|p__Firmicutes|c__Bacilli|o__Lactobacillales|f__uncultured	0.000570183	5.1882e-06	0
k__Bacteria|p__Firmicutes|c__Bacilli|o__RF39|f__RF39|g__RF39	6.17396e-05	0.00034761	0
k__Bacteria|p__Bacteroidota|c__Bacteroidia|o__Sphingobacteriales|f__Sphingobacteriaceae|g__Pedobacter	0.000461231	0	0
k__Bacteria|p__Firmicutes|c__Bacilli|o__Erysipelotrichales|f__Erysipelotrichaceae|g__Dubosiella	0	0.000103764	7.90438e-05
k__Bacteria|p__Deinococcota|c__Deinococci|o__Thermales|f__Thermaceae|g__Thermus	0	0	0.000114293
k__Bacteria|p__Proteobacteria|c__Gammaproteobacteria|o__Burkholderiales|f__Comamonadaceae|g__Curvibacter	0	0.00021531	0
k__Bacteria|p__Proteobacteria|c__Alphaproteobacteria|o__Acetobacterales|f__Acetobacteraceae|g__Roseomonas	0.00025059	0	0
k__Bacteria|p__Firmicutes|c__Clostridia|o__Lachnospirales|f__Lachnospiraceae|g__Roseburia	0.000221536	0	6.40896e-06
k__Bacteria|p__Proteobacteria|c__Gammaproteobacteria|o__Burkholderiales|f__Burkholderiaceae|g__uncultured	3.63174e-05	7.26348e-05	2.99085e-05
k__Bacteria|p__Firmicutes|c__Clostridia|o__Peptostreptococcales-Tissierellales|f__Peptostreptococcales-Tissierellales|g__W5053	0	0.000150458	0
k__Bacteria|p__uncultured	3.63174e-05	3.37233e-05	3.73856e-05
k__Bacteria|p__Proteobacteria|c__Alphaproteobacteria|o__Sphingomonadales|f__Sphingomonadaceae|g__uncultured	2.54222e-05	1.29705e-05	4.16582e-05
k__Bacteria|p__Proteobacteria|c__Gammaproteobacteria|o__uncultured	4.35809e-05	4.92879e-05	1.49542e-05
k__Bacteria|p__Firmicutes|c__Bacilli|o__Erysipelotrichales|f__Erysipelotrichaceae|g__uncultured	0	9.59817e-05	0
k__Bacteria|p__Firmicutes|c__Clostridia|o__Lachnospirales|f__Lachnospiraceae|g__Blautia	7.26348e-06	6.22584e-05	3.20448e-06
k__Bacteria|p__Firmicutes|c__Bacilli|o__Erysipelotrichales|f__Erysipelotrichaceae|g__Faecalibaculum	6.17396e-05	5.1882e-06	8.54527e-06
k__Bacteria|p__Firmicutes|c__Clostridia|o__Oscillospirales|f__Ruminococcaceae|g__Anaerotruncus	0	6.48525e-05	1.06816e-06
k__Bacteria|p__Proteobacteria|c__Gammaproteobacteria|o__Burkholderiales|f__uncultured	2.17904e-05	7.7823e-06	1.60224e-05
k__Bacteria|p__Proteobacteria|c__Gammaproteobacteria|o__Enterobacterales|f__Morganellaceae|g__Proteus	0	3.11292e-05	1.17498e-05
k__Bacteria|p__Firmicutes|c__Clostridia|o__Clostridiales|f__Clostridiaceae|g__uncultured	7.26348e-06	4.40997e-05	1.06816e-06
k__Bacteria|p__Proteobacteria|c__Alphaproteobacteria|o__uncultured	1.08952e-05	7.7823e-06	1.49542e-05
k__Bacteria|p__Proteobacteria|c__Alphaproteobacteria|o__Rhizobiales|f__uncultured	1.08952e-05	2.85351e-05	5.3408e-06
k__Bacteria|p__Actinobacteriota|c__Coriobacteriia|o__Coriobacteriales|f__Eggerthellaceae|g__Parvibacter	0	4.15056e-05	0
k__Bacteria|p__Firmicutes|c__Bacilli|o__Lactobacillales|f__Carnobacteriaceae|g__Dolosigranulum	0	3.63174e-05	0
k__Bacteria|p__Firmicutes|c__Clostridia|o__Peptostreptococcales-Tissierellales|f__Peptostreptococcaceae|g__uncultured	1.08952e-05	0	1.17498e-05
k__Bacteria|p__Proteobacteria|c__uncultured	0	1.03764e-05	8.54527e-06
k__Bacteria|p__Firmicutes|c__Bacilli|o__Lactobacillales|f__Streptococcaceae|g__Lactococcus	0	7.7823e-06	8.54527e-06
k__Bacteria|p__Firmicutes|c__Clostridia|o__Lachnospirales|f__Lachnospiraceae|g__Marvinbryantia	0	2.85351e-05	0
k__Bacteria|p__Firmicutes|c__Bacilli|o__Erysipelotrichales|f__Erysipelatoclostridiaceae|g__uncultured	0	2.5941e-05	0
k__Bacteria|p__Firmicutes|c__Clostridia|o__Peptostreptococcales-Tissierellales|f__Peptostreptococcaceae|g__Paeniclostridium	0	2.5941e-05	0
k__Bacteria|p__Firmicutes|c__Clostridia|o__Peptostreptococcales-Tissierellales|f__Peptostreptococcales-Tissierellales|g__Finegoldia	0	2.5941e-05	0
k__Bacteria|p__Proteobacteria|c__Gammaproteobacteria|o__Burkholderiales|f__Comamonadaceae|g__Azohydromonas	0	2.5941e-05	0
k__Bacteria|p__Proteobacteria|c__Alphaproteobacteria|o__Caulobacterales|f__Caulobacteraceae|g__uncultured	1.81587e-05	2.5941e-06	3.20448e-06
k__Bacteria|p__Proteobacteria|c__Gammaproteobacteria|o__Burkholderiales|f__Alcaligenaceae|g__uncultured	3.63174e-06	1.03764e-05	4.27264e-06
k__Bacteria|p__Proteobacteria|c__Gammaproteobacteria|o__Burkholderiales|f__Comamonadaceae|g__Limnohabitans	0	1.29705e-05	4.27264e-06
k__Bacteria|p__Firmicutes|c__Bacilli|o__Erysipelotrichales|f__uncultured	0	0	7.47711e-06
k__Bacteria|p__Firmicutes|c__Clostridia|o__Lachnospirales|f__Lachnospiraceae|g__[Eubacterium]_fissicatena_group	0	0	7.47711e-06
k__Bacteria|p__Actinobacteriota|c__Actinobacteria|o__Bifidobacteriales|f__Bifidobacteriaceae|g__Gardnerella	2.17904e-05	0	0
k__Bacteria|p__Proteobacteria|c__Gammaproteobacteria|o__Enterobacterales|f__uncultured	7.26348e-06	5.1882e-06	2.13632e-06
k__Bacteria|p__Bacteroidota|c__Bacteroidia|o__Bacteroidales|f__Dysgonomonadaceae|g__uncultured	7.26348e-06	7.7823e-06	0
k__Bacteria|p__Firmicutes|c__Bacilli|o__Bacillales|f__Bacillaceae|g__Aeribacillus	0	0	5.3408e-06
k__Bacteria|p__Firmicutes|c__Clostridia|o__Clostridia|f__Hungateiclostridiaceae|g__Fastidiosipila	0	0	5.3408e-06
k__Bacteria|p__Firmicutes|c__Clostridia|o__Lachnospirales|f__Lachnospiraceae|g__Lachnospiraceae_UCG-004	1.81587e-05	0	0
k__Bacteria|p__Proteobacteria|c__Gammaproteobacteria|o__Burkholderiales|f__Neisseriaceae|g__Neisseria	0	5.1882e-06	3.20448e-06
k__Bacteria|p__Firmicutes|c__Clostridia|o__Oscillospirales|f__Oscillospiraceae|g__Oscillibacter	0	0	4.27264e-06
k__Bacteria|p__Firmicutes|c__Clostridia|o__Oscillospirales|f__[Eubacterium]_coprostanoligenes_group|g__[Eubacterium]_coprostanoligenes_group	0	1.03764e-05	0
k__Bacteria|p__Firmicutes|c__Clostridia|o__Peptostreptococcales-Tissierellales|f__Peptostreptococcales-Tissierellales|g__Fenollaria	0	1.03764e-05	0
k__Bacteria|p__Proteobacteria|c__Alphaproteobacteria|o__Rhizobiales|f__Beijerinckiaceae|g__uncultured	0	1.03764e-05	0
k__Bacteria|p__Bacteroidota|c__Bacteroidia|o__Flavobacteriales|f__uncultured	0	0	3.20448e-06
k__Bacteria|p__Firmicutes|c__Bacilli|o__Bacillales|f__Planococcaceae|g__uncultured	0	0	3.20448e-06
k__Bacteria|p__Firmicutes|c__Bacilli|o__Lactobacillales|f__Leuconostocaceae|g__Weissella	0	0	3.20448e-06
k__Bacteria|p__Firmicutes|c__Clostridia|o__Clostridiales|f__Clostridiaceae|g__Hathewaya	0	0	3.20448e-06
k__Bacteria|p__Proteobacteria|c__Alphaproteobacteria|o__Rhodobacterales|f__Rhodobacteraceae|g__uncultured	1.08952e-05	0	0
k__Bacteria|p__Proteobacteria|c__Alphaproteobacteria|o__Sphingomonadales|f__Sphingomonadaceae|g__Sphingobium	0	7.7823e-06	0
k__Bacteria|p__Proteobacteria|c__Gammaproteobacteria|o__Enterobacterales|f__Yersiniaceae|g__uncultured	0	7.7823e-06	0
k__Bacteria|p__Actinobacteriota|c__Actinobacteria|o__Corynebacteriales|f__uncultured	0	0	2.13632e-06
k__Bacteria|p__Actinobacteriota|c__Actinobacteria|o__Micrococcales|f__Micrococcaceae|g__uncultured	0	0	2.13632e-06
k__Bacteria|p__Actinobacteriota|c__Actinobacteria|o__Micrococcales|f__uncultured	0	5.1882e-06	0
k__Bacteria|p__Actinobacteriota|c__Actinobacteria|o__uncultured	0	0	2.13632e-06
k__Bacteria|p__Actinobacteriota|c__Coriobacteriia|o__Coriobacteriales|f__Atopobiaceae|g__Coriobacteriaceae_UCG-002	0	5.1882e-06	0
k__Bacteria|p__Bacteroidota|c__Bacteroidia|o__Bacteroidales|f__Rikenellaceae|g__Rikenellaceae_RC9_gut_group	0	0	2.13632e-06
k__Bacteria|p__Bdellovibrionota|c__Oligoflexia|o__0319-6G20|f__0319-6G20|g__0319-6G20	0	0	2.13632e-06
k__Bacteria|p__Firmicutes|c__Clostridia|o__Oscillospirales|f__uncultured	7.26348e-06	0	0
k__Bacteria|p__Firmicutes|c__Negativicutes|o__Veillonellales-Selenomonadales|f__Veillonellaceae|g__Dialister	0	0	2.13632e-06
k__Bacteria|p__Firmicutes|c__uncultured	0	0	2.13632e-06
k__Bacteria|p__Patescibacteria|c__Saccharimonadia|o__Saccharimonadales|f__uncultured	0	0	2.13632e-06
k__Bacteria|p__Proteobacteria|c__Gammaproteobacteria|o__Pseudomonadales|f__Moraxellaceae|g__uncultured	0	0	2.13632e-06
k__Bacteria|p__Actinobacteriota|c__Actinobacteria|o__Streptosporangiales|f__Thermomonosporaceae|g__uncultured	0	0	1.06816e-06
k__Bacteria|p__Actinobacteriota|c__Coriobacteriia|o__Coriobacteriales|f__Eggerthellaceae|g__uncultured	0	2.5941e-06	0
k__Bacteria|p__Bacteroidota|c__Bacteroidia|o__Bacteroidales|f__Prevotellaceae|g__Prevotella	3.63174e-06	0	0
k__Bacteria|p__Campilobacterota|c__Campylobacteria|o__Campylobacterales|f__Arcobacteraceae|g__uncultured	0	2.5941e-06	0
k__Bacteria|p__Campilobacterota|c__Campylobacteria|o__Campylobacterales|f__Helicobacteraceae|g__Helicobacter	0	2.5941e-06	0
k__Bacteria|p__Desulfobacterota|c__Desulfovibrionia|o__Desulfovibrionales|f__Desulfovibrionaceae|g__uncultured	0	0	1.06816e-06
k__Bacteria|p__Firmicutes|c__Bacilli|o__Erysipelotrichales|f__Erysipelatoclostridiaceae|g__Catenibacterium	3.63174e-06	0	0
k__Bacteria|p__Proteobacteria|c__Gammaproteobacteria|o__Pasteurellales|f__Pasteurellaceae|g__Rodentibacter	0	2.5941e-06	0
k__Bacteria|p__Proteobacteria|c__Gammaproteobacteria|o__Pseudomonadales|f__Moraxellaceae|g__Psychrobacter	0	2.5941e-06	0
k__Bacteria|p__Proteobacteria|c__Gammaproteobacteria|o__Pseudomonadales|f__uncultured	0	0	1.06816e-06
k__Bacteria|p__Proteobacteria|c__Gammaproteobacteria|o__Vibrionales|f__Vibrionaceae|g__uncultured	0	0	1.06816e-06
